# Supplementary material for: Zebrafish Larvae Position Tracker (Z-LaP Tracker): a high-throughput deep-learning behavioral approach for the identification of calcineurin pathway-modulating drugs using zebrafish larvae
Source: Sci Rep. 2023 Feb 23;13:3174. doi: 10.1038/s41598-023-30303-w (PMC9950053; doi:10.1038/s41598-023-30303-w)
Supplement: Supplementary file 1 — Supplementary Information 1. [file 41598_2023_30303_MOESM1_ESM.xlsx]

## Sheet: Supplementaryfile1
Supplementary file 1: Average values of each of the 25 behavioral measures for each compound in the drug library
Tocris library (Treated - DMSO)	1hr	P15	Hab	St	Ex	R	G	B	FR	RGB	Sc-1h	Sc-V	Bu-1h	Bu-V	Ed-1h	Ed-V	Cw-1h	Cw-V	Or-R	Or-G	Or-B	Or-FR	Or-RGB	Turn-1h	Tabs-1hr
T1A2 - UK 14,304 (Adrenergic Alpha-2 Receptors, Agonist)	-17.7957	-20.4775	-6.56839	-5.56897	6.71141	4.9213	9.65598	-2.8225	8.2769	5.00792	-6.04955	-4.34923	-11.7461	-15.5392	7.3092	4.03513	-4.9378	2.2056	-2.16104	0.0366601	-3.87073	1.47944	-1.14436	-1.13938	-10.9364
T1A3 - Bromocriptine mesylate (Non-selective Dopamine, Agonist)	16.0654	5.39105	-1.0502	-8.86115	18.2049	-7.52291	-0.364493	-19.0914	-13.4056	-10.0961	1.47847	-0.836153	14.587	-1.43749	14.9776	14.3478	4.60281	2.72303	-36.3915	-27.7157	-36.8554	-55.0319	-39.0141	1.52843	15.2851
T1A4 - Dihydroergotamine mesylate (Non-selective Adrenergic Alpha Receptors, Agonist)	1.06853	-1.55704	2.38298	6.25895	0.330072	7.44569	14.1697	17.4362	13.7942	13.2114	2.33106	-0.768567	-1.26254	-2.70398	9.75924	6.89965	-8.12572	-0.872135	-27.3443	-14.0592	-8.01237	-32.9822	-20.615	-0.411057	-2.27105
T1A5 - Dobutamine hydrochloride (Non-selective Adrenergic Beta Receptors, Agonist)	-2.46779	-9.26118	3.31355	-0.892698	9.02723	7.92474	5.58632	-5.75316	-3.45739	1.07512	-0.501	1.19298	-1.96679	0.135929	-0.00747183	-4.35531	-13.4619	-3.23013	1.94748	6.7194	-3.04612	-1.89135	0.916908	-1.26087	-0.98813
T1A6 - Minoxidil (Inward rectifier Potassium Channels, Activator)	1.13089	6.46289	7.65181	-1.63988	0.502105	-2.69073	1.97872	-3.65502	-0.985507	-1.33814	2.55226	2.4914	-1.42136	-0.95587	-5.07853	-9.2896	1.74417	-2.76732	-8.75042	-0.295258	-0.869782	1.35076	-2.15662	0.373282	-0.998772
T1A7 - Prazosin hydrochloride (Adrenergic Alpha-1 Receptors, Antagonist)	-4.13589	0.601419	0.442674	4.63823	16.4257	0.145856	0.116164	1.89103	15.9991	4.53804	2.35242	2.73221	-6.48832	-5.91042	15.7206	13.31	6.00932	2.84846	-18.0795	-0.860583	-15.9545	-7.41214	-10.5921	-0.0225566	-5.96518
T1A8 - Diltiazem hydrochloride (Cav1.x Channels, Blocker)	-4.79609	-4.65408	-0.219191	1.2052	1.05843	1.8765	5.03683	2.69486	-4.11647	1.37293	-0.749931	-0.585457	-4.04615	-2.92218	-2.00838	0.324258	-0.935735	-4.50643	3.05086	-0.981791	-1.05793	-5.44127	-1.57742	-0.0322245	-3.42774
T1A9 - Dipyridamole (Nucleoside Transporters, Inhibitor)	-3.69622	-7.3721	5.95861	7.70093	-2.845	-8.63208	3.14593	2.05673	-1.34479	-1.19355	-2.17015	1.42303	-1.52607	-1.65673	-6.03745	-3.53134	4.51839	-5.18319	-2.81942	-3.53289	-2.51263	0.301812	-2.18647	0.532379	-2.2125
T1A10 - Cyclothiazide (AMPA Receptors, Modulator)	0.813981	3.10232	1.91936	1.21536	0.364922	-2.27076	5.97602	-6.16712	3.64759	0.296432	0.0698037	2.44727	0.744178	4.26318	2.19696	0.824552	-9.36546	-1.72057	0.666144	-2.74457	-5.11731	-3.93326	-2.56556	-0.995244	1.02851
T1A11 - Felbamate (NMDA Receptors, Antagonist)	-2.81805	0.19381	2.50295	1.43656	-3.93916	1.15879	-4.38684	-1.8215	1.36919	-0.92009	-1.22212	-1.40686	-1.59593	-2.67682	7.3579	2.66886	-6.612	-1.48807	12.5707	-8.04848	10.8168	3.0531	4.58257	-1.7311	-1.12034
T1B2 - Cimetidine (Histamine H2 Receptors, Antagonist)	0.110136	-7.22103	5.22973	5.7498	-2.33437	-2.41554	7.27929	1.22272	-5.56581	0.130164	2.26259	2.96885	-2.15245	0.207778	-1.91192	3.80292	7.1824	0.523822	-2.8554	2.23387	0.535152	-2.51854	-0.665081	-0.147841	-3.07564
T1B3 - Tropicamide (M4 Receptors, Antagonist)	-5.8108	3.17227	2.39464	-6.78886	-2.01902	12.2884	-2.37595	0.927398	-10.0817	0.18953	-0.410724	3.86812	-5.40008	-0.903338	-9.82166	-5.76106	0.165724	1.80066	10.3992	-2.26694	-1.36182	8.83487	3.88589	-1.389	-5.25931
T1B4 - Glibenclamide (Inward rectifier Potassium Channels, Blocker)	-0.0251278	-7.81463	0.590246	8.34395	2.32511	7.75017	8.89004	1.96455	-13.4007	1.30102	-1.94361	-0.415592	1.91849	0.708308	-4.63766	6.16405	2.18847	-5.55026	-11.2625	-7.64727	-8.39944	-16.0739	-10.8612	-2.42061	0.797031
T1B5 - Pimozide (Non-selective Dopamine, Antagonist)	-18.1858	-18.9067	-10.2042	0.329561	-0.376827	-12.8044	-5.63939	-12.9882	-12.6593	-11.0228	-6.73217	0.188116	-11.4536	-14.3787	-41.5793	-41.5907	-10.5821	-14.5577	-6.34638	-8.11024	5.20241	-13.9714	-5.82185	-1.55659	-10.925
T1B6 - Diazoxide (AMPA Receptors, Other)	7.20301	1.55994	8.8722	-4.33508	3.878	6.95526	5.21516	-2.83982	-0.596747	2.18347	3.57831	2.31278	3.6247	-1.96473	-4.17869	-3.77933	-9.17367	-5.40109	-4.88586	2.01571	2.59737	-5.79616	-1.53268	-2.12744	1.26845
T1B7 - Tamoxifen citrate (Estrogen and Related Receptors, Modulator)	26.3224	21.3276	-7.09864	-1.08941	4.80704	-5.84111	-9.79493	-12.0115	-15.1239	-10.6929	21.879	17.4965	4.4434	5.03477	-13.3238	-13.9467	-0.214892	1.31347	-1.69572	-6.12345	1.08563	-8.70716	-3.88095	-0.846574	3.39761
T1B8 - ICI 182,780 (Estrogen and Related Receptors, Antagonist)	8.32108	7.49071	-2.02142	-0.0662995	3.05985	8.37379	0.193413	3.4134	-2.14804	2.45814	2.90517	3.81468	5.41592	-2.22177	-1.19533	-0.344483	-2.69775	-0.420347	3.42318	-1.5151	3.60483	-2.3274	0.780932	1.34727	2.97404
T1B9 - Taxol (Microtubules, Other)	1.46645	-7.87812	-3.27862	1.3692	2.26852	-1.34498	1.98755	-1.22431	-2.19893	-0.695167	1.91356	-0.524793	-0.447112	-6.02481	-5.10974	-3.70908	-0.743531	-5.67882	0.710034	-0.845528	-8.73579	-18.5011	-6.90686	0.0372226	-0.854432
T1B10 - Dexamethasone (Glucocorticoid Receptor, Other)	15.7412	-0.0934385	2.24276	-0.0968238	-4.13658	0.19503	3.92149	4.01771	-6.91028	0.305987	5.55004	2.44374	10.1911	2.03603	3.41365	3.88695	-0.370972	0.61372	-9.73411	-0.144469	-4.70036	-5.46748	-5.02705	0.770645	5.26822
T1B11 - Etoposide (DNA Topoisomerase, Inhibitor)	4.85643	-3.2704	1.69698	-0.94307	9.95194	3.34325	4.91372	8.44635	1.3401	4.51086	0.93643	2.34308	3.92	1.4092	-2.14668	0.728374	-0.581555	-0.190103	-5.95865	-1.73142	-0.9499	-1.87864	-2.64509	-0.75862	2.12765
T1C2 - Flumazenil (GABAA Receptors, Benzodiazepine)	1.02706	7.44794	-2.61781	-0.63704	2.64919	-4.95719	4.13475	9.08191	4.24208	3.12539	3.5688	1.53714	-2.54175	-7.96518	-14.7541	-6.22158	1.80243	-2.20012	-0.912762	-1.25198	7.61607	6.58349	2.99326	0.424607	-2.85057
T1C3 - Clemastine fumarate (Histamine H1 Receptors, Antagonist)	1.06054	2.32699	-6.62477	-7.64095	12.9131	11.8492	8.4878	5.11736	6.4912	7.98639	5.77353	6.82625	-4.71299	-8.57881	-4.32501	-18.0292	-4.20232	-4.60663	5.14549	-6.14932	17.1048	2.50599	4.6363	-0.633998	-5.13334
T1C4 - Flecainide acetate (Voltage-gated Sodium Channels, Blocker)	-0.107107	-11.3377	0.225487	4.83729	6.30697	2.25149	10.7373	2.80616	-4.38952	2.85134	1.539	0.434806	-1.64611	-5.57159	1.76994	5.23493	6.81214	0.457079	-10.4737	-1.34673	-3.03289	0.105756	-3.70233	1.85817	-2.33888
T1C5 - Mifepristone (Progesterone Receptor, Antagonist)	-3.82797	-1.80099	-3.12752	0.533184	5.62647	6.30372	8.69012	7.33582	9.93856	8.06705	0.949866	0.636512	-4.77783	-6.75164	-11.8039	-10.1242	3.83916	2.6541	1.35034	2.31091	8.7666	-0.599764	2.94158	0.305603	-4.87084
T1C6 - Mycophenolic acid (Other Dehydrogenases, Inhibitor)	1.88869	8.95503	1.82412	3.04451	1.47706	5.6407	5.54522	9.57624	9.63911	7.60032	2.0915	2.1523	-0.202817	-5.91028	0.433836	-1.6339	5.38648	-1.44121	-0.178182	-4.20127	-2.3736	2.90792	-0.976728	1.07574	-1.68658
T1C7 - Lovastatin (HMG-CoA Reductase, Inhibitor)	-3.7663	-8.1021	-2.10938	-1.19755	15.0331	7.1914	4.57462	11.4672	-2.26935	5.24097	2.68762	3.75984	-6.45392	-12.3421	3.86003	-0.361322	1.35426	3.26465	-7.48226	-1.92244	2.5352	-7.07837	-3.50241	-1.15796	-6.72028
T1C8 - Argatroban (Other Proteases, Inhibitor)	3.51558	-3.97077	-0.107382	2.81799	0.775234	5.05477	1.14261	-0.195019	9.44664	3.86225	2.31238	0.7655	1.2032	-6.16131	0.214168	1.86367	-0.871715	-4.29484	-3.4592	2.74038	8.02371	-5.32733	0.478945	-1.14178	0.308302
T1C9 - Cilostazol (Phosphodiesterases, Inhibitor)	10.0273	4.22232	0.0792694	1.37264	9.20358	4.02105	14.8338	2.39063	0.401857	5.41183	5.5308	3.93624	4.49655	-1.26122	-1.04385	1.31619	3.24156	2.5782	-12.5302	3.27966	-5.30959	-3.92333	-4.63631	0.863892	1.53556
T1C10 - Cisapride (5-HT4 Receptors, Agonist)	-0.962992	-2.7683	4.39635	-1.14322	18.5139	7.11011	6.54201	0.725014	4.50722	4.72109	1.06044	-0.829707	-2.02343	-7.09649	-8.5041	-10.1309	-6.60259	-1.46162	-8.90082	-1.21969	-2.87843	-5.70597	-4.69167	-0.449206	-1.34588
T1C11 - Acetaminophen (Cyclooxygenase, Inhibitor)	6.48177	6.93452	-1.62239	0.242433	-1.7279	5.97182	5.75819	2.27429	-11.7714	0.55822	3.89346	3.1572	2.58831	3.1787	1.02196	3.66145	-4.27708	-4.91425	-1.30665	5.1586	0.642775	-9.30473	-1.21795	-1.2167	0.973912
T1D2 - Loratidine (Histamine H1 Receptors, Antagonist)	-19.4024	-24.0745	-7.35392	8.94035	-3.25213	-13.2777	-2.6491	-17.9977	-21.0729	-13.7493	-6.75196	-8.28799	-12.6504	-19.7784	-13.3862	-19.0303	-6.49757	-6.28609	-5.17648	-4.14113	6.58402	-11.3224	-3.52479	-0.671209	-11.9628
T1D3 - Simvastatin (HMG-CoA Reductase, Inhibitor)	6.15472	-5.90358	-1.02091	3.93168	10.1843	6.64451	-0.402753	-0.546487	-5.81375	-0.0296204	6.4955	4.5966	-0.340774	-5.76023	-2.18854	-6.68497	-2.36595	-5.20918	-2.69086	2.80215	-9.11053	-3.14022	-3.05031	-1.80844	-2.49568
T1D4 - Isradipine (Cav1.x Channels, Blocker)	-3.0835	-15.1476	-15.101	-8.8047	15.2707	-15.48	-6.52157	-20.012	-16.9655	-14.7448	3.57285	-5.30601	-6.65634	-15.7857	-3.38393	-12.4918	-13.5858	-16.0518	-6.82367	-1.78489	2.10983	-7.78989	-3.5876	-1.47401	-8.55125
T1D5 - Fluticasone propionate (Glucocorticoid Receptor, Agonist)	6.51998	6.2434	2.72224	-2.40865	3.16381	2.76127	11.0233	3.45419	-7.63449	2.40108	6.66173	4.04151	-0.141752	-4.78076	0.0894049	3.00234	10.6611	-1.21741	-15.9054	4.70691	-13.9811	-12.172	-9.35334	-0.346785	-1.65839
T1D6 - Mirtazapine (Non-selective 5-HT2, Antagonist)	11.6506	3.4121	-1.25629	-6.05035	4.38215	0.035023	3.41315	-3.90008	-9.23916	-2.42277	3.46658	0.497859	8.18406	2.02116	-0.788907	-2.70381	-0.252013	-1.79882	-17.0909	-1.21359	-14.3183	-13.0005	-11.4213	0.848549	5.9989
T1D7 - Tetrabenazine (Vesicular Monoamine Transporters, Inhibitor)	-0.785247	0.180469	0.576093	-4.97646	22.3635	5.65782	4.51795	-7.62674	-3.83482	-0.321445	4.16408	3.52261	-4.94932	-6.07577	12.5924	8.00257	4.48844	-0.428258	-21.5836	-16.6751	-11.5373	-35.8966	-21.4386	-1.08621	-5.37464
T1D8 - Doxorubicin hydrochloride (DNA Topoisomerase, Inhibitor)	-7.22785	-10.643	0.248404	3.54349	15.4725	3.95049	-3.1248	-6.54691	-2.10216	-1.95584	-1.72793	-0.619986	-5.49992	-6.54492	-12.005	-8.43686	3.73315	0.559096	-9.07291	-4.6302	-1.52621	9.7646	-1.38162	-1.11862	-5.29824
T1D9 - Raloxifene hydrochloride (Estrogen and Related Receptors, Modulator)	-7.30649	-7.10905	-3.07216	2.54577	9.76663	-4.71607	-0.504015	3.91947	-3.77577	-1.2691	-1.51367	0.184638	-5.79281	-6.72309	-7.90485	-3.54574	1.52385	-5.71408	-2.98013	5.92884	-1.39343	-12.7224	-2.80723	-1.0385	-5.75721
T1D10 - Sertraline hydrochloride (5-HT Transporters, Inhibitor)	-24.0354	-27.9874	-8.76079	2.62442	10.4318	-9.47528	1.49734	-12.279	-6.26422	-6.63029	-11.2054	-9.92882	-12.83	-18.3558	-16.5578	-16.0021	-9.15303	0.193065	-1.22215	-6.3986	-1.68376	-11.1604	-5.13168	-1.61676	-12.618
T1D11 - Fexofenadine hydrochloride (Histamine H1 Receptors, Antagonist)	5.08029	1.37794	3.93661	3.14465	-5.02965	9.06363	9.50249	0.0485037	-3.22448	3.84754	3.64015	2.23118	1.44014	-1.07731	7.98602	4.37551	5.38093	1.12953	5.93804	0.127555	-0.929851	-0.606533	1.11686	0.606205	-0.837595
T1E2 - Acyclovir (RNA/DNA Polymerase, Inhibitor)	-2.63069	-6.34541	2.1818	-0.608664	3.35213	6.51747	0.552234	11.838	4.5123	5.855	-0.760548	-1.3854	-1.87015	-5.92664	-1.28133	-1.38611	2.42308	-3.10651	-1.19853	-6.78894	6.76716	1.88209	0.150001	-0.00905183	-3.46473
T1E3 - Amlodipine besylate (Cav1.x Channels, Blocker)	0.36387	-0.868535	-2.7106	0.141483	1.81698	14.7244	-2.62401	15.444	14.0476	10.398	2.74801	2.67846	-2.38414	-10.0333	-2.80503	-4.20062	1.68111	-5.93549	-5.40257	-4.83958	6.09473	6.09532	0.385546	-1.26996	-3.01893
T1E4 - Benazepril hydrochloride (Angiotensin-Converting Enzyme, Inhibitor)	0.148588	0.975849	1.77542	-0.048774	0.927336	14.0139	4.0538	4.75589	-0.179411	5.66103	2.07297	0.70447	-1.92438	-4.92507	-2.73553	1.48639	1.03113	-0.352996	-8.88873	-0.464623	-2.10103	-5.02079	-4.13424	0.131483	-2.94647
T1E5 - Mexiletine hydrochloride (Voltage-gated Sodium Channels, Blocker)	3.37218	4.2133	6.35889	0.959479	3.31094	4.41268	3.08021	3.82302	-0.934429	2.59537	2.914	1.09424	0.458179	-1.3378	-2.25108	1.56824	2.38015	3.43256	-5.42613	2.42707	-1.43387	-3.24156	-1.93407	0.846714	-0.425341
T1E6 - Clofarabine (Other Kinases, Substrate)	-5.31161	-6.54495	-1.05947	5.12339	4.51935	13.0216	4.03874	9.19937	-7.63422	4.65636	-2.66566	0.692187	-2.64596	-5.58004	-5.21216	-0.975496	-0.982451	-1.33364	-7.20741	2.37826	-1.16937	-11.1185	-4.29471	-0.62165	-3.44167
T1E7 - Decitabine (DNA Methyltransferases, Inhibitor)	1.06887	2.46304	7.42293	-1.27062	8.22936	7.89833	8.69771	2.27659	-3.77452	3.77453	1.52159	-0.337282	-0.452721	-3.35862	-6.97795	0.557422	-2.4796	0.437531	-3.05573	-8.39906	-3.57718	-9.77666	-6.2176	0.886294	-1.8007
T1E8 - Zonisamide (Other Channel Modulators, Other)	2.48783	-6.7279	1.66416	5.13919	4.75295	17.3712	0.726322	5.36202	4.53385	6.99834	2.85474	2.89595	-0.366916	-3.67358	-2.59972	-0.132775	3.50092	-1.80077	-4.04764	6.15129	0.914217	4.05079	1.75172	-0.547312	-1.83872
T1E9 - Cabergoline (Non-selective Dopamine, Agonist)	-9.91857	-8.24949	5.69818	-9.96855	12.4022	-7.07938	-3.45135	-3.67173	-13.4803	-6.92068	-5.98932	-5.95143	-3.92925	-3.23422	-9.65527	-6.33715	-4.70975	-3.7635	-21.1519	-7.99475	-4.48187	-21.9801	-13.9176	0.210619	-3.44774
T1E10 - Budesonide (Glucocorticoid Receptor, Other)	3.74329	2.33538	-1.5496	-5.12906	1.14322	15.86	-2.84619	-0.316865	-3.62612	2.26769	3.91204	1.37003	-0.168745	-2.73938	1.71188	5.37495	1.59505	1.07872	3.73033	-8.57468	3.62369	2.33529	0.263216	-0.196899	-2.13152
T1E11 - Acarbose (Glycosylases, Inhibitor)	-1.61479	1.13827	1.19308	-7.06831	-4.35844	-2.40398	8.18574	5.18166	4.31274	3.81904	0.0673354	1.26235	-1.68212	-5.27794	-3.9853	-3.67182	2.27688	-2.82462	1.52093	-1.52242	7.52892	11.1281	4.64845	0.579638	-2.72009
T1F2 - Sodium 4-Phenylbutyrate (Non-selective HDACs, Inhibitor)	0.969251	-3.60649	-2.16369	-5.61392	2.70785	9.28095	0.97473	8.84916	-0.643172	4.61542	1.07887	0.630667	-0.109621	-1.22036	-7.33511	0.177838	4.14967	2.85416	4.26796	-4.28752	-1.36041	-12.3623	-3.45101	1.87911	-1.9849
T1F3 - Carvedilol (Non-selective Adrenergic Beta Receptors, Antagonist)	-12.4278	-7.49573	-0.0436976	3.71915	22.5201	4.3461	-4.81594	2.78104	-9.51982	-1.80215	-1.84613	-0.8926	-10.5816	-9.67143	7.91593	14.1629	-1.26409	-3.14629	-9.75678	-19.6141	-4.79525	-12.3241	-11.638	-0.876891	-9.60181
T1F4 - CPT 11 (DNA Topoisomerase, Inhibitor)	-6.20303	-10.674	9.08915	0.964211	8.99158	-2.84202	-1.0408	1.16827	-2.60433	-1.32972	-3.5341	-3.56635	-2.66893	-2.67764	-0.632522	-3.44983	-1.68694	0.182504	-9.75626	-6.07048	1.31549	-1.03223	-3.81834	0.411031	-1.7896
T1F5 - Temozolomide (Apoptosis Inducers, Other)	5.96971	-1.3881	4.80569	2.78469	0.618119	6.73733	9.99592	9.46061	-4.54147	5.4131	4.53976	1.68886	1.42995	-6.18711	-1.69833	-1.92523	0.844045	-2.07092	-3.58622	-2.66444	-7.16531	-11.955	-6.35818	1.88985	-0.716323
T1F6 - Dexmedetomidine hydrochloride (Adrenergic Alpha-2 Receptors, Agonist)	-27.3132	-35.3228	-10.3535	9.9842	5.7037	-11.5664	-6.73926	-13.7934	-13.5682	-11.4168	-12.9137	-12.9326	-14.3996	-20.5854	-4.58179	-10.3197	3.56075	0.0927747	0.481435	-4.30415	7.69372	-4.07854	-0.0673282	-0.951395	-13.3344
T1F7 - (S)-(+)-Ibuprofen (Cyclooxygenase, Inhibitor)	-3.86242	-7.30294	-0.140379	1.1427	16.9496	14.3679	14.6951	8.73946	6.33139	11.0335	-0.107815	3.64973	-3.75461	-5.72249	3.42847	-1.49362	0.443064	-5.8382	-6.86454	-7.04016	-11.7736	-9.42565	-8.79143	1.10993	-5.93086
T1F8 - Levetiracetam (Translocation, Exocytosis & Endocytosis, Other)	5.77523	3.2696	-1.99544	1.62869	1.5827	9.21475	8.78521	11.9808	-0.910704	7.26752	3.53844	3.35902	2.23678	-2.14133	-0.167364	-1.77017	-1.6008	-6.34967	-5.6176	-0.742645	0.2496	-5.18088	-2.83832	0.562236	0.441664
T1F9 - Adapalene (Retinoic Acid Receptors, Agonist)	-1.20586	-4.3939	1.10207	-0.787884	0.726041	-5.84606	8.38661	3.94313	-5.96823	0.128864	0.134424	-0.908664	-1.34028	-4.16949	-12.4188	-0.417482	0.864937	-6.73399	-14.3514	-4.29607	-10.6496	-3.00954	-8.09209	-0.31285	-2.86741
T1F10 - Metformin hydrochloride (AMPK, Activator)	-8.3932	-7.14826	2.16661	-2.04472	6.55289	14.2147	2.31689	13.7742	4.21698	8.6307	-2.42357	-0.822936	-5.96963	-8.58943	-19.8727	-4.22073	-4.42297	-1.57526	9.06406	-7.86184	2.76936	0.522849	1.10816	-1.70275	-6.25722
T1F11 - Venlafaxine hydrochloride (5-HT Transporters, Inhibitor)	-22.8226	-20.597	-5.52297	-6.69511	8.91486	-1.77934	0.307306	-6.76384	3.2752	-1.24017	-10.2534	-7.76763	-12.5692	-13.7606	-8.83687	4.41196	6.28524	0.459847	0.959965	-6.92774	12.5672	-5.14257	0.34876	-1.02737	-11.4824
T1G2 - Felodipine (Cav1.x Channels, Blocker)	-15.3271	-17.7785	-11.4093	7.93014	-10.3151	-11.0148	-10.5854	-14.0379	-16.876	-13.1285	-4.73125	-1.83182	-10.5959	-12.3731	-33.8841	-40.9759	-10.1631	-11.2707	3.75051	-10.4184	0.312008	-5.76877	-3.0466	-0.470656	-10.547
T1G3 - Doxazosin mesylate (Adrenergic Alpha-1 Receptors, Antagonist)	-6.93139	-11.4195	0.550128	6.46532	21.783	-10.43	1.40344	-3.95291	-2.85784	-3.95933	-0.809097	0.126753	-6.12229	-5.59926	11.0332	12.6188	5.43925	1.83137	-17.6403	-7.29658	-7.12829	-14.3081	-11.6088	1.14898	-5.84409
T1G4 - Spironolactone (Mineralocorticoid Receptor, Antagonist)	-0.875333	-5.22192	2.49951	2.26603	3.9123	0.589713	7.56585	4.45626	-10.5205	0.522822	1.34325	2.52723	-2.21858	-1.35266	-0.507577	-1.59932	-2.301	-3.59016	-3.85697	0.188378	-1.29859	-5.34392	-2.59322	-3.55212	-3.24289
T1G5 - Iressa (EGFR, Inhibitor)	-6.94885	-2.98009	1.1478	-1.41623	19.4837	-1.11522	-3.0764	4.24702	22.8166	5.71799	-2.69167	-0.734031	-4.25718	-8.03965	-12.3464	-9.97534	4.97479	-1.79741	-13.2065	-8.34983	0.146091	-10.0362	-7.87705	-0.389254	-4.69229
T1G6 - Miconazole nitrate (Miscellaneous Compounds, Other)	-19.7471	-19.5283	-11.3512	5.64268	-1.23581	-18.8373	-6.36762	-8.51647	-15.6448	-12.3416	-6.87685	-2.57331	-12.8702	-17.3289	-14.5693	-18.6251	-7.87065	-14.1159	-0.0440136	-2.90057	-0.660458	-9.5753	-3.30708	-1.28285	-11.5174
T1G7 - Tamsulosin hydrochloride (Adrenergic Alpha-1 Receptors, Antagonist)	3.66129	-1.20733	1.59007	1.91945	16.6638	-2.12217	10.0392	13.7643	-1.96278	4.92964	4.48159	1.92411	-0.820298	-4.41587	12.3133	13.3707	-3.63828	-4.44902	-20.1362	-19.4065	-8.49219	-17.0824	-16.2948	-1.62592	-1.25051
T1G8 - Bumetanide (Na+/K+/Cl- Symporter, Inhibitor)	2.99937	-4.68992	-0.555351	3.28036	7.05741	16.2744	17.1555	5.87448	-2.23542	9.26724	2.06816	1.59665	0.931213	-2.40034	-1.52401	1.51191	7.05421	3.54608	-12.9212	6.82458	0.185032	-7.71938	-3.42319	0.691174	-1.04062
T1G9 - Furosemide (Na+/K+/Cl- Symporter, Inhibitor)	5.76911	10.3564	2.23374	-3.94132	-1.60247	6.92777	-5.41819	3.35207	-6.89081	-0.507291	0.86975	0.458363	4.89936	0.757599	1.35376	1.78529	4.13335	-3.47805	-1.23983	-5.95844	0.374016	-2.74974	-2.40894	1.87738	2.83414
T1G10 - Ranolazine dihydrochloride (Other Dehydrogenases, Activator)	8.62833	0.0124425	-2.19554	2.16175	4.27959	15.2685	7.9012	14.5241	5.7508	10.8611	4.48848	2.0126	4.13985	-3.49264	3.59497	1.86174	5.92445	-0.434545	6.46419	4.76594	2.90134	2.03959	4.02732	-0.954916	2.15086
T1G11 - Metoprolol tartrate (Adrenergic Beta-1 Receptors, Antagonist)	3.15053	2.59418	-3.41011	4.46755	-6.23692	2.33038	1.73716	4.79014	-1.21463	1.91076	-1.23842	-0.804737	4.38896	-1.52127	-2.6399	-1.01179	-1.52483	-0.069693	-10.7437	-0.238945	0.715612	-3.2076	-3.38409	-0.628382	2.74334
T1H2 - Gemcitabine hydrochloride (DNA, RNA and Protein Synthesis, Inhibitor)	-7.22863	-5.98535	-1.55185	2.16741	1.87063	8.89874	-1.81327	2.09587	-1.76037	1.85524	-2.43913	0.974627	-4.7895	-2.97494	1.19872	-4.29625	4.29189	-5.62042	11.6692	-2.44028	2.46203	9.86507	5.82438	-0.475062	-3.76068
T1H3 - Prochlorperazine dimaleate (D2 Receptors, Antagonist)	4.26093	9.09315	-8.10178	-8.11742	27.236	7.63088	11.7285	3.48802	2.11032	6.23943	7.3535	11.4629	-3.09258	-7.12937	0.0178918	1.25209	2.02205	-0.461703	-6.73696	-4.35936	16.3109	-3.00751	0.241771	-0.622221	-4.93519
T1H4 - Metyrapone (Hydroxylases, Inhibitor)	-9.17256	-9.30639	0.481037	-0.288905	15.8075	-0.742502	-4.25284	-2.55105	-15.8932	-5.8599	-2.50997	-2.19909	-6.66259	-5.93408	-6.7498	-3.23598	-1.98444	-4.2891	-3.22711	-5.95025	-7.87823	-7.43693	-5.61744	-0.92466	-5.59885
T1H5 - Zileuton (Lipoxygenase, Inhibitor)	-1.65121	0.133403	7.74354	-0.861593	6.2735	1.43023	3.41312	-3.10966	-5.17073	-0.859258	0.21575	2.74933	-1.86696	-3.21113	1.45575	-1.48887	2.00442	-1.74512	-9.77313	-5.53749	-1.071	-11.6567	-7.02502	-0.352551	-2.25536
T1H6 - Fluvastatin sodium (HMG-CoA Reductase, Inhibitor)	-0.764657	2.20222	2.01839	3.67746	3.74683	2.84828	4.22135	-2.41153	-6.0509	-0.348201	2.42763	2.62932	-3.19228	-4.62926	-4.90069	-2.43513	-3.30523	-1.87154	0.220935	-0.328858	5.4867	0.647088	1.578	-0.36183	-2.7073
T1H7 - Selexipag (Prostanoid Receptors, Agonist)	1.64709	1.10965	-0.76176	1.30189	5.9808	5.24442	3.42005	5.72451	1.84896	4.05949	2.48592	3.78485	-0.838831	-2.17602	-3.0544	-7.499	3.28752	-4.76506	-12.4785	-3.22463	-1.63705	-0.137018	-4.38474	-0.603019	-0.163947
T1H8 - Fludarabine (DNA, RNA and Protein Synthesis, Inhibitor)	4.32643	-9.00429	-0.665841	4.52089	1.96541	-7.95041	3.69189	-0.628738	-1.77749	-1.66619	2.41239	-1.73399	1.91404	-2.79377	1.98475	0.844797	-3.35766	-2.66793	-7.49281	-8.07032	-9.70379	-1.23629	-6.8089	1.49006	1.78305
T1H9 - Nebivolol hydrochloride (Adrenergic Beta-1 Receptors, Antagonist)	-2.3289	9.67089	-10.0838	-4.81301	12.7067	-8.49513	-4.2947	-9.30456	-17.7048	-9.94979	1.18112	4.17271	-3.51002	-1.8119	12.4059	12.7808	-4.5571	-3.24174	-15.6625	-1.91803	-2.01522	-8.94476	-7.15058	-0.609092	-3.10441
T1H10 - Sumatriptan succinate (5-HT1D Receptors, Agonist)	9.45373	3.26419	2.0592	2.10386	-4.97313	1.52756	1.14724	5.67303	-12.0701	-0.93057	2.52639	0.529392	6.92733	5.07454	0.0116489	2.4103	0.193603	-0.872598	-6.89204	-2.05713	-8.62989	-14.7117	-8.08813	0.98063	6.58265
T1H11 - Tizanidine hydrochloride (Adrenergic Alpha-2 Receptors, Agonist)	-14.0071	-22.9711	-2.36401	-2.98187	6.38533	9.5545	-1.05992	5.97414	-7.87281	1.64898	-5.24566	-4.28057	-8.76144	-6.66984	2.51019	4.7314	-1.37332	-0.629841	-12.882	-7.35259	-1.97839	-2.73769	-5.18984	-0.752724	-7.83404
T2A2 - Topiramate (Kainate Receptors, Antagonist)	9.54263	5.09427	-1.05701	-0.86309	1.99934	-0.152204	-2.66745	-10.1031	-2.92744	-3.96254	3.47695	3.17324	6.06568	5.76546	-1.34269	-0.0630866	-4.44533	0.858555	-8.75543	-4.76756	2.23601	-5.32418	-4.16823	-0.305115	5.21655
T2A3 - Asenapine maleate (Non-selective 5-HT, Antagonist)	30.8233	38.6843	-12.598	-6.1591	14.1591	-2.27598	-4.72802	-8.63916	-12.7347	-7.09446	13.4443	10.2597	17.379	17.3517	1.73987	-0.138771	-1.38438	-1.49089	-3.42905	-11.2621	-6.45947	-6.97677	-7.04729	2.32576	13.3317
T2A4 - Maraviroc (Chemokine CC Receptors, Antagonist)	-3.33312	-4.21421	3.31219	-4.83612	6.12626	2.44373	1.95703	-8.37296	7.13477	0.79064	-1.86499	-2.59509	-1.46812	-1.73776	1.30991	2.58587	-7.10798	-3.606	-8.30643	8.42897	3.61797	-8.49223	-1.1964	0.0101688	-0.95301
T2A5 - Dofetilide (Voltage-Gated Potassium Channels, Blocker)	-0.168731	-12.3329	5.62295	0.252901	6.73437	-2.98058	-1.70764	-8.41178	3.97088	-2.28228	2.21059	-0.993755	-2.37932	-4.34953	2.10118	2.08093	6.01828	4.63536	-15.0506	-4.44381	-1.7342	1.70502	-4.89633	0.303145	-2.28898
T2A6 - Exemestane (Cytochrome P450, Inhibitor)	-19.5165	-17.0388	-2.70539	1.86025	11.9138	5.50123	4.01348	-5.85467	11.1884	3.71212	-9.57788	-4.74275	-9.9386	-8.15605	-5.63542	-1.39615	-0.64664	-5.24731	0.303159	-6.74322	5.95337	4.13666	1.27313	-0.2798	-9.44199
T2A7 - Tolterodine L-tartrate (Non-selective Muscarinics, Antagonist)	0.455302	12.0867	-5.86369	-5.49781	4.79883	0.596917	-9.28452	0.8558	-0.00454153	-1.95909	1.43659	6.80561	-0.981283	5.22262	-7.21933	-13.3875	-0.449327	-1.41842	-3.85014	5.59469	9.65617	-8.08296	0.813998	-1.55669	-1.88934
T2A8 - Linezolid (DNA, RNA and Protein Synthesis, Inhibitor)	3.05404	-4.70437	-3.73022	2.73327	6.87034	4.43054	10.1675	1.26008	9.2178	6.26897	1.04331	0.150258	2.01073	-3.30124	3.72583	-1.88681	-2.98692	-1.65706	5.72728	3.10094	-8.13316	3.82484	0.949698	1.18857	1.3404
T2A9 - Sunitinib malate (VEGFR, Inhibitor)	-14.0073	-16.7802	5.05737	-2.1392	15.8079	3.16273	3.03767	-5.12798	9.62634	2.67469	-6.01268	-4.85835	-7.99458	-10.8973	-5.62111	-8.08498	-4.4882	-2.80338	-1.0154	-8.75016	-2.33879	-9.81742	-5.61323	-0.076211	-7.43142
T2A10 - Azithromycin (DNA, RNA and Protein Synthesis, Other)	-12.015	-19.89	3.25644	2.55439	15.8024	-9.77753	0.943298	-7.97127	-1.4007	-4.55155	-4.56168	-2.86515	-7.45336	-4.26383	-0.398826	-2.82465	-1.64353	-2.34463	-6.95585	4.45742	-8.28127	-4.41463	-3.81403	-2.0041	-6.32869
T2A11 - Sildenafil citrate (Phosphodiesterases, Inhibitor)	-12.3688	-19.2076	-2.71931	-1.15436	4.27651	2.34641	-2.5236	1.32267	-4.5661	-0.855156	-5.89215	-5.97743	-6.47665	-0.987202	-2.36191	3.49769	3.42188	-5.32327	-7.9377	0.854574	8.69393	-3.18562	0.372312	-0.0425942	-6.04272
T2B2 - Celecoxib (Cyclooxygenase, Inhibitor)	-5.62033	3.46272	-9.15833	-8.09103	4.90738	4.62711	7.51806	-11.8932	0.0745106	0.0816321	-2.90755	-0.493715	-2.71278	0.822877	-13.4439	-5.37356	-3.31533	-3.88791	-18.9281	-6.74509	-9.86433	-27.4818	-15.7703	-1.34749	-3.36294
T2B3 - Losartan potassium (Angiotensin AT1 Receptors, Antagonist)	10.2576	0.0483156	1.01236	-0.225198	6.79496	-0.740971	-0.0565115	0.155648	-1.44594	-0.521944	6.46239	0.657379	3.79518	1.01659	5.42021	2.93177	-4.94457	-5.28443	-10.5541	-0.94614	-11.1727	-13.3269	-9.01539	-2.58986	3.18804
T2B4 - Repaglinide (Inward rectifier Potassium Channels, Blocker)	4.98732	-5.49272	-7.52811	-4.10971	9.50486	4.30749	3.32572	3.64622	-0.897034	2.5956	0.405192	1.32004	4.58213	-4.19785	0.0628098	2.13641	-1.23817	-3.96686	-5.99083	-1.145	-5.66596	-6.71433	-4.89447	-0.140751	2.56631
T2B5 - 5-Azacytidine (DNA Methyltransferases, Inhibitor)	2.70131	-0.927318	0.428898	2.79501	-2.47482	5.58654	1.52487	3.84189	3.89607	3.71234	2.17681	0.418692	0.524494	-2.0089	0.46529	2.04603	-3.52925	-2.63441	1.24479	7.57819	0.946519	-0.0959667	2.40294	-1.13419	-1.14529
T2B6 - Tranylcypromine hydrochloride (Histone Demethylases, Inhibitor)	-14.7284	-12.4699	-2.80145	-9.62522	3.55086	16.1119	3.49102	12.7708	5.13778	9.37787	-5.68669	-0.0929225	-9.04175	-12.4108	-7.47401	-1.44143	0.211846	0.953639	-3.60431	-1.56224	7.30021	2.49002	1.02656	-1.08548	-8.63728
T2B7 - Eletriptan hydrobromide (5-HT1B Receptors, Agonist)	2.42123	-2.64955	7.40744	0.813773	6.83941	2.69695	3.31567	-0.59024	-6.92683	-0.376113	1.33982	1.58918	1.08141	-1.98621	1.75383	2.36102	-6.31625	-5.9424	-3.12187	6.2182	0.861419	-9.22655	-1.33264	-1.42076	-0.0039982
T2B8 - Trovafloxacin mesylate (DNA, RNA and Protein Synthesis, Inhibitor)	4.2861	2.13944	-4.07049	-8.40164	12.2051	11.8983	-0.247533	5.70409	3.90911	5.31598	3.0103	1.72425	1.2758	0.139864	5.2452	3.80627	-0.138652	0.111226	-7.05027	-2.08914	1.53973	-7.12448	-3.69649	-0.080324	-0.28693
T2B9 - Rotigotine hydrochloride (D2 Receptors, Agonist)	-27.0003	-35.5327	-11.4441	-5.79335	13.5838	-15.2271	-6.73926	-13.1811	-15.5325	-12.67	-12.918	-11.377	-14.0823	-20.5465	-21.7409	-26.8816	-1.44936	-3.81832	-3.91272	-8.2613	-2.27082	-15.3421	-7.46217	-1.11401	-12.8848
T2B10 - Ibutilide hemifumarate (Other Channel Modulators, Other)	-6.03065	-11.2416	-0.126155	-4.59181	13.2864	10.2048	5.94289	0.811206	6.27961	5.80963	-2.16237	-2.26504	-3.86829	-6.44095	-1.31242	0.622499	-4.95491	-1.89107	-3.36252	1.75801	4.52655	-3.23785	-0.0943957	-0.853512	-4.1567
T2B11 - Pyrimethamine (Multidrug Transporters, Inhibitor)	-1.80709	-7.40511	3.38003	1.66254	6.56585	9.99246	11.0254	5.35659	2.49659	7.21776	-0.505808	0.32533	-1.30129	-5.73823	2.34128	6.27369	-2.75739	-2.8893	4.35904	1.28211	9.4123	14.5912	7.39572	-1.11043	-2.62991
T2C2 - Aspirin (Cyclooxygenase, Inhibitor)	-0.775912	-3.08929	-4.5126	-4.00261	10.3501	2.07379	-5.17758	5.70415	-8.47662	-1.46907	-0.541848	0.0297117	-0.234065	-0.915769	0.835778	-1.94294	1.12008	-2.6	-6.00469	-0.626448	-1.83932	-8.02867	-3.93012	-0.0161343	-1.94905
T2C3 - Hydrocortisone (Glucocorticoid Receptor, Other)	1.9545	-5.62187	4.44402	0.462507	3.96287	12.258	8.20702	3.5693	-5.73219	4.57553	1.82337	0.943243	0.131124	-2.38102	-3.3332	-0.315674	-2.13623	-2.68788	-0.0984071	6.39014	3.67637	-6.87242	0.758477	0.118674	-1.16374
T2C4 - Flutamide (Androgen Receptor, Antagonist)	-9.78166	-2.80162	-15.4469	-5.59772	-5.48097	-10.1995	-4.07443	-17.7403	-17.4894	-12.3759	-3.01254	1.61714	-6.76912	-0.0439291	-5.15781	10.2661	1.21936	-1.28037	-18.6001	-7.38544	-8.4112	-26.5823	-15.2602	-1.24197	-6.21327
T2C5 - Clotrimazole (Cytochrome P450, Inhibitor)	-22.8584	-31.9066	-2.09529	4.43051	11.3329	-5.5977	-2.78812	-8.52213	-11.815	-7.18073	-9.38139	-10.1027	-13.477	-18.8915	-12.346	-21.2246	-0.423465	1.49797	0.261812	-11.0764	-0.727781	-4.03585	-3.91	-1.28965	-12.4652
T2C6 - Carbamazepine (Voltage-gated Sodium Channels, Blocker)	-4.17715	-3.27919	2.97305	3.46581	1.07447	7.18259	6.29442	9.62286	1.48321	6.14577	-0.249095	0.0634389	-3.92806	-5.5488	-3.02472	-1.39007	-2.30032	-0.835493	-2.268	-1.08723	1.21491	-5.07794	-1.82001	-1.80576	-3.65204
T2C7 - Azathioprine (DNA, RNA and Protein Synthesis, Other)	7.61849	6.95128	-3.51623	-0.817742	0.780605	-3.58511	3.7475	7.59327	1.41829	2.29349	3.551	3.55268	4.06748	-0.494362	1.09745	5.37184	8.94875	4.87383	-6.20107	1.62629	2.9166	3.00253	0.320644	1.8078	1.85607
T2C8 - Mycophenolate mofetil (Other Dehydrogenases, Inhibitor)	-3.96049	-4.72777	4.40038	3.21561	4.13582	16.8851	7.80003	17.8844	9.07037	12.91	0.183524	1.06449	-4.14401	-8.25074	-2.25666	0.962585	-1.68886	-6.28087	8.33879	3.31032	7.78106	-1.55323	4.45379	-1.30464	-5.29529
T2C9 - Probenecid (Multidrug Transporters, Inhibitor)	-2.336	-4.39243	3.79262	0.404974	5.4078	1.77333	12.2741	10.8569	-5.41163	4.87317	0.136585	1.55639	-2.47258	-0.922409	-1.54865	0.546213	5.39863	2.92422	-17.9611	4.61435	-1.78373	-11.4947	-6.67176	-1.37996	-3.46146
T2C10 - Fenofibrate (PPARalpha Receptors, Agonist)	6.91923	6.6139	-2.38808	-5.74859	4.71541	1.63367	-1.63698	2.18086	7.61342	2.44774	3.03611	8.30074	3.88311	-2.06271	2.02055	1.01306	-6.71225	-4.0892	6.84655	2.87525	12.4746	2.38403	6.12966	-1.10967	0.485931
T2C11 - Bepridil hydrochloride (Non-selective Cav Channels, Blocker)	-2.55334	10.1975	-5.90961	-3.27124	14.6858	7.43742	7.36044	5.68528	13.4191	8.47556	2.73858	12.2816	-5.29192	-3.66375	-12.8699	-21.7957	-6.70247	-5.74038	-3.96735	0.822542	10.5102	6.51817	3.55631	-1.24556	-4.26497
T2D2 - Pioglitazone hydrochloride (PPARgamma Receptors, Agonist)	-7.48439	-4.90887	0.765217	-4.69335	9.48418	-2.36531	-6.08662	4.3294	-2.95564	-1.76954	-2.08237	1.35686	-5.40202	-7.2542	-2.35862	0.660288	-4.06972	-3.66735	4.53908	-8.18176	-1.15421	-10.3565	-3.80379	1.53777	-5.19136
T2D3 - Abacavir hemisulfate (RNA/DNA Polymerase, Inhibitor)	6.95918	-6.84049	3.12695	6.40151	0.610777	3.7735	5.77359	10.5218	-3.05525	4.25342	3.6911	1.23402	3.26808	1.84692	2.2968	-0.16572	0.637615	-1.14545	-3.60553	5.38514	-3.48186	-4.3342	-1.52456	-1.2235	1.47234
T2D4 - Delavirdine mesylate (RNA/DNA Polymerase, Inhibitor)	-4.01469	-7.086	-5.18361	-4.70557	2.9288	4.78231	6.83382	-1.0288	-13.3648	-0.694357	-0.104446	-1.54427	-3.91025	-6.57912	-2.37246	-3.01864	3.05348	3.84599	-5.41696	-8.15636	-2.49179	-14.4228	-7.63743	0.990274	-4.26002
T2D5 - Valsartan (Angiotensin AT1 Receptors, Antagonist)	3.29969	5.63316	2.48262	0.232274	-1.667	16.9341	6.41212	9.41405	-4.49032	7.06749	2.13889	4.34778	1.1608	-0.496678	-5.88106	0.691232	-12.9603	-8.42547	1.76039	3.29257	6.32362	0.283693	2.89962	-0.607731	-0.72438
T2D6 - Nateglinide (Inward rectifier Potassium Channels, Blocker)	3.51641	-3.21674	-2.043	3.16686	2.49756	5.42234	4.71798	7.33948	-1.67048	3.95233	2.84354	-0.847641	0.672868	-2.19276	-13.7547	-2.2479	4.40517	2.98633	5.4939	-6.34309	-0.555208	-1.97365	-0.859954	-0.542262	-1.3047
T2D7 - Olopatadine hydrochloride (Histamine H1 Receptors, Antagonist)	-0.563783	-8.81594	-0.266201	1.06949	5.42769	13.3305	10.4638	6.74415	4.83437	8.8432	-0.476989	-1.56018	-0.0867942	-8.23423	-2.74204	-0.465934	6.84321	-1.45087	-3.55991	-2.54588	-7.35078	-0.637822	-3.53904	2.17889	-2.21537
T2D8 - Meclizine dihydrochloride (Pregnane X Receptor, Agonist)	20.8468	5.12512	-12.3897	-7.53701	8.16579	-15.6947	-11.3453	-13.958	-14.7029	-13.9252	13.7607	10.7933	7.0861	3.49273	-19.0566	-23.7537	-7.79388	-1.40115	-0.311165	-4.1113	3.41234	-9.18546	-2.56434	-0.468239	6.40568
T2D9 - Tiagabine hydrochloride (GABA Transporters, Inhibitor)	7.89157	9.66186	6.36798	7.30687	-6.74609	11.3105	-2.7118	8.48415	16.0826	8.29138	2.93555	7.47137	4.95602	-1.09118	6.68124	6.15696	-3.45738	-6.95194	14.6417	-2.82685	26.3976	15.7628	13.3745	-2.02667	0.145816
T2D10 - Rasagiline mesylate (Monoamine Oxidase, Inhibitor)	4.29913	-4.26191	3.64362	3.1859	-0.120581	10.0451	0.488601	12.3853	2.2705	6.2974	4.0152	-0.136843	0.283933	-5.42808	3.11371	5.74416	0.0957659	-1.67019	-3.43853	-1.40264	-0.294936	-0.153774	-1.33791	1.10076	-1.00902
T2D11 - Olanzapine (5-HT2A Receptors, Antagonist)	6.17949	1.75512	0.758471	2.275	2.72067	2.7268	10.6271	8.56738	13.5438	8.86627	3.57926	3.80864	2.60023	0.0344331	-3.16617	-0.672314	-2.22155	-5.35878	-3.10498	1.65082	9.49344	4.5376	3.2456	-0.560915	2.26006
T2E2 - Axitinib (VEGFR, Inhibitor)	-3.55161	1.64703	0.305368	-7.20364	1.47874	1.04962	-2.39006	12.7751	4.47713	3.97795	-1.96919	-1.14674	-1.58242	-5.78963	-3.78859	0.677102	-2.20911	3.5587	-3.95633	7.82951	11.9215	1.09161	4.20612	-0.805173	-2.80715
T2E3 - Saquinavir mesylate (Other Proteases, Inhibitor)	-10.3961	-12.7646	-0.526516	0.810607	7.08762	-7.429	3.99072	-3.59591	-4.81384	-2.96201	-3.8973	-5.24209	-6.49882	-7.58285	-9.53612	-4.37412	-9.04362	-7.13639	-8.60133	-0.713166	-4.84878	-10.7447	-6.24243	-0.95099	-5.7193
T2E4 - Rivastigmine tartrate (Cholinesterases, Inhibitor)	7.29852	-9.59415	0.0925132	5.21848	3.51806	4.61088	7.90508	5.79105	-1.53755	4.19236	3.18082	-0.500702	4.1177	-3.15003	-6.76878	0.381169	-1.32998	-2.753	-10.0865	-0.552883	-4.68882	-8.56759	-5.98939	1.11748	2.69509
T2E5 - Trifluorothymidine (Thymidylate Synthetase, Inhibitor)	0.51753	-4.46353	6.83409	1.58816	4.37811	7.09034	8.46304	6.15487	-0.465399	5.31071	1.21615	0.395649	-0.698616	-2.87065	-2.81909	-0.229663	-11.9708	-7.22745	-4.15441	9.02658	-9.99531	-8.47005	-3.41374	-2.05894	-2.4399
T2E6 - Ribavirin (Protein-synthesizing GTPases, Other)	1.15049	-6.74183	0.858748	2.04043	3.27519	6.286	3.73227	4.98288	6.7282	5.43234	0.637666	0.0168211	0.512823	-4.37379	-0.370016	1.29776	-8.26229	1.95891	-4.71127	-3.07172	3.12988	-2.85029	-1.89129	-1.68443	-0.304213
T2E7 - Azilsartan (Angiotensin AT1 Receptors, Inverse Agonist)	1.25175	-0.648202	8.14924	3.25481	4.00915	-0.588998	2.15393	2.97112	-2.46314	0.51823	1.88517	2.09362	-0.633425	-0.493037	-0.176372	3.3033	4.10341	-2.70287	-3.1177	-6.14089	10.405	5.34475	1.60736	0.493084	-1.33004
T2E8 - Olmesartan (Angiotensin AT1 Receptors, Antagonist)	10.3549	1.08612	2.60467	8.50159	0.0977305	1.1876	3.90344	4.49365	-1.63655	1.98703	3.33865	1.93879	7.01628	0.925655	1.50173	2.11967	1.70907	-1.20158	-15.3295	-3.77708	-1.22346	-3.72926	-6.03026	0.20702	3.81998
T2E9 - SAHA (Non-selective HDACs, Inhibitor)	-1.79682	-10.7492	4.02345	3.10246	2.31873	1.18382	4.50113	16.9136	4.08226	6.6702	-0.956267	0.83576	-0.840551	-5.76506	-10.4505	-0.204	-5.25819	-6.17208	-7.32349	-1.26846	1.12663	-5.90492	-3.35801	-2.20092	-1.71974
T2E10 - Zolmitriptan (5-HT1D Receptors, Agonist)	6.441	0.469654	-0.594579	2.74736	4.24327	8.64698	6.36653	10.1617	-1.87683	5.8246	4.75285	2.23009	1.68814	-2.67968	2.06731	2.29253	-8.66737	-8.44848	-5.28973	4.20533	3.11897	-7.86931	-1.47413	-1.18666	-0.116794
T2E11 - Salmeterol xinafoate (Adrenergic Beta-2 Receptors, Agonist)	12.2019	20.7565	-0.658523	-4.63182	13.0505	11.0154	-4.56115	0.903241	-4.8824	0.618771	10.646	17.3145	1.55583	1.11706	-4.54918	2.11175	-4.95384	-1.11157	1.31911	-0.412825	-0.359099	-8.39101	-1.9764	2.43214	-1.5993
T2F2 - Quetiapine hemifumarate (Non-selective 5-HT2, Antagonist)	9.62295	10.8694	-4.22324	-0.887576	9.04298	9.06849	8.69153	13.7144	2.99282	8.6168	7.21266	6.91044	2.41028	0.857233	6.79853	3.48365	-5.89965	-8.51498	-7.27451	-2.81847	11.5356	-14.9778	-3.39923	-2.4519	0.672986
T2F3 - Candesartan (Angiotensin AT1 Receptors, Antagonist)	2.97932	-5.37115	5.98491	11.2345	-3.54854	9.57538	6.48083	12.9537	-0.202197	7.20193	1.107	1.36983	1.87232	2.10458	-5.19897	1.5896	-5.83919	-1.95061	0.72716	1.14682	2.28315	6.13933	2.55867	-0.444543	-1.2949
T2F4 - (S)-Duloxetine hydrochloride (5-HT Transporters, Inhibitor)	-24.3183	-23.8871	0.00834929	-5.47492	1.05249	2.76551	-7.88974	-10.8459	-1.34901	-4.32979	-11.3854	-11.2964	-12.9329	-15.9331	-12.7278	-11.8935	-3.0761	-11.6322	12.8175	-8.23829	4.79523	1.65788	2.74262	-1.31455	-11.7152
T2F5 - Capecitabine (DNA, RNA and Protein Synthesis, Inhibitor)	6.82353	1.10624	-3.27327	1.05586	6.06639	4.58717	3.68069	13.2938	-1.63357	4.98202	3.93974	1.10454	2.88379	-4.28096	1.7194	-1.34032	-0.493603	-5.37878	-1.61908	-5.5298	3.97565	1.97787	-0.314285	-0.0663385	1.19928
T2F6 - Methylprednisolone (Glucocorticoid Receptor, Agonist)	-0.715845	-7.85729	0.909503	0.407966	1.52475	14.562	14.085	9.4162	-2.67975	8.84586	2.14985	-2.54667	-2.86569	-4.78799	-6.06204	0.798923	-3.9388	-0.00662338	-10.1128	-7.12258	1.94691	-14.3832	-7.43336	-0.679795	-3.63804
T2F7 - Levonorgestrel (Progesterone Receptor, Agonist)	-8.78682	-10.118	-7.49825	-4.22573	3.63626	9.54319	3.80367	5.6224	7.49094	6.61505	-3.49552	-3.6958	-5.2913	-7.85314	-1.5272	-0.0373608	-8.61388	-0.294304	-0.501416	1.50901	19.1248	2.94977	5.75509	0.093148	-5.53657
T2F8 - Amlexanox (TANK binding kinase (TBK), Inhibitor)	5.80364	5.68722	-2.56182	2.27209	5.25992	0.821367	4.66093	10.6871	2.38332	4.63818	3.21422	1.51909	2.58942	-0.514104	-3.87121	0.963263	-4.57642	-5.45412	-15.1292	-3.77826	-1.54368	-0.929048	-5.3605	-0.349539	0.729217
T2F9 - Sulfasalazine (NF-kB/IkB, Inhibitor)	12.5131	13.0321	1.27193	-0.999985	0.715173	6.91773	3.41146	-1.85251	-3.15512	1.33039	4.12971	2.40204	8.38342	4.84581	1.35013	1.56201	-7.00887	-6.01494	-5.35507	4.70793	-3.39595	-9.59233	-3.4243	-3.13257	5.11332
T2F10 - Pitavastatin calcium (HMG-CoA Reductase, Inhibitor)	-1.53052	-6.93242	-5.34431	2.75719	-1.15926	4.98655	8.13105	9.93049	9.51479	8.14072	0.0697698	-0.124574	-1.60029	-6.88741	2.38721	2.2902	-9.53869	-10.602	1.7124	0.914301	0.934607	5.05157	2.13778	-1.01151	-2.71757
T2F11 - Miglitol (Glycosylases, Inhibitor)	-2.34082	-5.79972	-1.70721	-0.148235	4.04164	12.4406	7.07579	5.68375	-3.26445	5.48392	-1.42936	-2.46617	-0.911464	-4.20195	-3.94229	-1.36468	2.34997	-6.93554	-7.8032	7.05533	-8.01445	2.52072	-1.57585	-0.740393	-1.80783
T2G2 - Stavudine (Antivirals, Other)	-7.03587	-4.61944	-0.444276	0.235071	1.32024	14.004	4.68971	13.3538	-1.86925	7.54456	-1.94481	-1.07838	-5.09106	-4.98534	-7.85761	-4.37376	-0.932407	1.48017	-5.4719	-5.01675	2.98173	3.68641	-0.970572	0.375534	-5.83659
T2G3 - Rizatriptan benzoate (5-HT1B Receptors, Agonist)	-3.78763	-7.63801	-1.57977	4.03989	-0.877236	11.1471	7.18917	6.9434	2.59161	6.96782	-1.10142	-0.197097	-2.68621	-2.37179	-1.80756	-1.70542	-9.86382	-6.57685	-5.3281	2.93526	-5.87213	2.19489	-1.53296	-1.67099	-3.78744
T2G4 - Telmisartan (Angiotensin AT1 Receptors, Antagonist)	-7.79604	-11.3615	-1.7319	2.85875	15.0605	-0.227491	-4.37435	10.5743	5.45506	2.85689	-2.29564	1.27153	-5.5004	-9.8044	-5.89508	-8.05466	-1.61857	-0.291097	-17.097	-3.35206	8.44426	4.38949	-1.91928	0.440352	-6.57304
T2G5 - Tolvaptan (Vasopressin Receptors, Antagonist)	0.213507	-11.8102	2.26328	4.3272	8.197	4.77491	4.42399	5.26789	2.05442	4.1303	0.437267	0.673956	-0.22376	-7.31929	-2.54556	-5.04175	4.51489	1.05121	0.0816585	2.8077	-0.215372	-2.84475	-0.0581358	-0.653759	-1.73095
T2G6 - Ramipril (Angiotensin-Converting Enzyme, Inhibitor)	1.28925	-5.45743	0.419948	-0.502636	6.37685	2.40288	4.57376	4.57173	2.40134	3.48743	0.773421	-0.635673	0.515824	-5.15721	-2.68609	3.21651	2.88369	2.49644	-9.19782	-2.49505	-3.08152	-5.55867	-5.04558	2.30085	-1.08035
T2G7 - Bazedoxifene acetate (Estrogen and Related Receptors, Modulator)	-14.484	-16.8338	0.950276	-3.07177	15.4402	5.04407	1.32436	3.38776	-10.4101	-0.163469	-5.32612	-5.14203	-9.15784	-8.75741	-11.4226	-11.4447	-4.42679	-6.57576	3.32324	0.840932	4.06665	-0.285881	1.97079	-1.13668	-7.89773
T2G8 - Rosiglitazone (PPARgamma Receptors, Agonist)	-1.35967	0.535227	2.04437	-1.3055	17.8896	4.41436	14.7675	-3.74086	0.285421	3.93161	7.22959	10.2958	-8.58926	-8.85737	-5.59532	-5.84183	-10.2462	-18.1301	-16.2704	-1.25094	-4.25035	-20.236	-10.5174	-2.10913	-8.06614
T2G9 - Rifaximin (Pregnane X Receptor, Agonist)	-1.57702	-11.7753	-3.24077	1.181	5.76843	8.33241	4.27769	0.862062	-4.19489	2.31932	0.85767	1.68376	-2.43469	-3.25139	-4.6771	-3.90067	3.03137	2.97106	-6.51604	-3.87672	-1.47766	-3.85889	-3.94777	1.12816	-2.46846
T2G10 - XL 184 (VEGFR, Inhibitor)	15.1033	13.4435	-4.58435	-3.85474	16.8639	0.460728	9.77093	-4.73011	-4.85547	0.161519	11.8138	6.35033	3.28952	2.46066	-14.985	-19.2975	-7.38785	-1.29687	-14.8276	5.62209	-7.3843	-25.4623	-10.5285	0.209996	1.93147
T2G11 - Aripiprazole (D2 Receptors, Agonist)	6.57559	2.48142	-7.84918	-3.3059	16.4687	2.53778	2.28746	-1.4448	3.58839	1.74221	2.60821	2.90865	3.96738	-1.76412	12.9	11.4394	-0.262801	-7.39007	-10.3436	-2.7294	0.633222	-16.4608	-7.24057	-0.493672	3.30907
T2H2 - Dolasetron mesylate (5-HT3 Receptors, Antagonist)	-3.57771	-3.63994	1.04837	0.504327	10.2723	2.47459	1.91901	-4.12922	-8.71966	-2.11382	-1.31414	-1.63032	-2.26357	-1.04159	-1.13654	-0.891359	-3.52478	-6.94683	-11.2413	-0.289737	7.36378	0.76359	-0.866368	-1.32918	-2.01069
T2H3 - Irbesartan (Angiotensin AT1 Receptors, Antagonist)	1.47951	0.686132	-1.18339	3.40169	-0.257958	-4.70551	-7.15227	-8.3902	0.589678	-4.91458	1.62539	0.730604	-0.145882	0.414704	1.46753	3.7728	4.09634	1.33895	-6.71653	-10.0295	-4.56578	-13.6777	-8.87492	0.734329	0.374027
T2H4 - Ambrisentan (Endothelin ETA Receptors, Antagonist)	0.291733	-8.7495	4.59226	6.56312	-1.01656	2.68289	5.34292	2.42477	-8.21436	0.559053	1.06321	0.0752105	-0.771481	-0.212281	-9.00391	0.275544	-0.795275	-4.49802	-1.97777	-2.91993	1.23378	3.1189	-0.1517	0.92687	0.0083148
T2H5 - Ritonavir (Other Proteases, Inhibitor)	-4.53112	-10.5602	-0.524355	1.44349	8.43166	6.3041	5.21631	-1.31791	2.37545	3.14449	-0.239696	-1.60768	-4.29143	-3.57092	2.27572	1.87394	-0.171432	0.486269	-9.16789	-1.94206	0.661765	-6.43218	-4.1822	-0.203701	-2.79055
T2H6 - Imatinib mesylate (Abl Kinase, Inhibitor)	-13.4752	-15.4078	1.88019	5.70819	13.2655	5.81653	0.370544	2.29341	0.818211	2.32467	-5.10192	-3.33615	-8.37324	-4.56243	-9.72366	-6.42664	-5.82299	-3.68653	-5.23154	1.68356	-1.50878	-1.83724	-1.27758	-1.57648	-7.19633
T2H7 - FTY 720 (Sphingosine-1-phosphate Receptors, Agonist)	-21.0551	-26.0122	-0.453924	-6.91611	14.5572	-12.9217	3.08658	-3.71464	-5.86779	-4.85438	-8.51515	-4.04891	-12.5399	-15.8447	-15.1033	-21.9569	-1.56648	-0.559211	-8.59049	-9.26871	-6.39499	-9.83174	-8.46493	-0.459017	-10.4604
T2H8 - Pemetrexed (Thymidylate Synthetase, Inhibitor)	-1.52081	-1.7286	-1.84074	-5.07988	2.32839	2.27357	2.30946	7.35552	-6.68056	1.3145	0.37335	0.982066	-1.89416	1.4373	2.55297	2.51738	-5.47895	-3.04125	-5.26538	7.58232	-3.36836	-7.33798	-1.84583	-1.43676	-1.41768
T2H9 - Arformoterol tartrate (Adrenergic Beta-2 Receptors, Agonist)	41.6542	40.7556	-3.57481	-8.0773	4.61574	-5.44518	-4.17924	-5.122	-15.9753	-7.68044	13.731	14.6448	27.9232	27.5616	2.19731	9.16885	-10.1549	-5.30893	-2.26166	2.95779	9.46589	-8.36607	0.635895	0.484323	16.0816
T2H10 - Rucaparib camsylate (Poly(ADP-ribose) Polymerase, Inhibitor)	-14.4667	-10.3452	5.02523	-4.4847	13.1234	9.43631	1.13583	2.94617	3.30371	4.2055	-6.20466	-1.97453	-8.26205	-8.74594	-4.25791	-4.32005	2.3437	0.919481	-3.53668	0.952397	8.12719	2.43748	2.00389	0.0925497	-7.48022
T2H11 - Bosentan (Non-selective Endothelin, Antagonist)	1.43426	-8.23337	4.57896	7.41191	-2.37152	-0.861719	3.61035	3.90151	-1.41293	1.3093	3.84919	0.667041	-2.41493	-2.41785	0.741397	5.15908	-2.11794	-5.25967	-8.7198	0.452974	1.4377	4.10465	-0.696562	-1.28531	-1.39902
T3A2 - Anastrozole (Cytochrome P450, Inhibitor)	1.59064	-1.19855	6.46087	-0.0231082	3.4292	-1.1597	-0.385709	-2.82462	-3.1244	-1.87361	0.0859362	1.55585	1.5047	-1.11347	-0.400126	-2.60485	-7.74499	-5.92302	-1.08955	2.18555	-2.62349	0.981224	-0.152012	-0.517281	1.6414
T3A3 - Bicalutamide (Androgen Receptor, Antagonist)	2.99745	2.88842	-6.12854	0.427858	3.42339	-0.406037	6.21526	-5.99815	2.39409	0.551291	3.39037	3.57324	-0.392921	-0.460705	2.328	-1.41781	-7.66102	3.33227	-5.03708	5.13127	-8.23719	-1.34685	-2.4006	-1.06496	-1.0163
T3A4 - Bosutinib (Src Kinases, Inhibitor)	-17.0869	-12.4411	1.3973	-0.373301	7.40937	1.20759	-5.77769	-3.85789	9.97107	0.385769	-6.66449	-4.35553	-10.4224	-9.01021	-10.6041	-20.0658	-12.4721	-12.0559	-2.31226	-4.14052	0.915573	-5.87892	-2.86948	-0.855876	-8.8246
T3A5 - Letrozole (Cytochrome P450, Inhibitor)	-4.77319	-4.02257	3.66232	6.54377	0.317739	-8.54881	2.38624	5.95735	-3.48775	-0.923244	0.0871483	0.980655	-4.86034	-3.97685	-4.33715	-0.529378	-1.55107	-0.531143	-6.4175	-1.62045	-1.65394	2.92205	-1.7079	-1.06979	-3.68141
T3A6 - Febuxostat (Other Oxygenases/Oxidases, Inhibitor)	-2.75062	5.7271	-3.36809	3.79488	-0.804872	5.54112	-1.64098	-0.231275	2.17779	1.46166	-0.280088	3.42683	-2.47054	-2.63102	-6.23217	0.389586	-6.55789	-2.68373	-4.81909	-9.68491	3.74624	-3.04554	-3.46627	-0.80838	-3.06632
T3A7 - Escitalopram oxalate (5-HT Transporters, Inhibitor)	-24.4173	-18.4441	-6.32137	-7.28441	14.5312	-5.38738	-0.286741	-0.601956	3.47454	-0.700385	-11.2699	-8.0073	-13.1473	-13.621	-14.9469	-4.36519	-1.22909	-0.00455159	-0.503064	-5.51018	0.528462	1.11875	-1.10695	-1.03667	-12.3712
T3A8 - Teriflunomide (Dihyroorotate Dehydrogenase, Inhibitor)	-8.93506	8.33891	-2.84746	-2.62009	9.33619	3.01454	-8.63219	-4.418	-9.80379	-4.95986	-0.314027	3.75702	-8.62103	-3.32165	0.685558	4.13621	-3.77215	-4.09154	2.06483	-4.20756	0.607797	-9.92024	-3.06793	-0.510752	-7.59359
T3A9 - Aliskiren hemifumarate (Other Proteases, Inhibitor)	-5.54101	-6.80086	8.43591	0.495609	12.7105	1.65842	4.36613	-4.71321	5.62769	1.73476	-3.58509	-1.93854	-1.95591	-0.786077	2.75401	1.44648	0.555463	-8.26167	-0.664612	-2.66404	2.17473	-7.89926	-2.45241	-1.6065	-1.81875
T3A10 - Vilazodone hydrochloride (5-HT1A Receptors, Agonist)	-24.1901	-27.6001	-2.04919	-7.53859	16.9931	-0.0787707	-13.635	-1.1683	-11.8622	-6.68608	-10.3052	-8.02894	-13.8849	-16.8007	-14.1385	-4.73572	-8.58388	-6.74091	0.173703	-2.11404	-2.17128	-13.1882	-4.15405	-1.02385	-12.7732
T3A11 - Saxagliptin hydrochloride (Dipeptidyl Peptidase IV (DPP-IV), Inhibitor)	2.29715	4.86613	2.75661	4.82639	2.14304	-2.46711	1.0711	-5.04992	-4.24727	-2.6733	-0.0945648	3.70911	2.39172	6.89352	3.42264	4.22388	5.45162	0.247948	-2.48214	-0.80601	0.573204	-11.5662	-3.58574	-0.836343	1.90272
T3B2 - PF 04449913 maleate (Smoothened Receptors, Antagonist)	-10.0134	-1.89811	-0.504463	-4.15361	6.95231	-2.18968	-0.933199	1.76499	-5.52028	-1.71954	-3.14518	-1.2438	-6.86819	0.768285	-2.7868	-1.4786	5.38391	-2.04608	9.22712	-5.54135	16.2275	-1.40586	4.61141	-0.573209	-6.44429
T3B3 - Darunavir (Other Proteases, Inhibitor)	10.3135	6.61636	0.657394	-0.929847	-0.912676	11.4691	11.33	4.59283	-5.9227	5.36732	4.52083	4.52785	5.79264	2.98885	1.41562	0.340407	-0.255292	-3.27645	-2.85008	-4.2628	5.67519	2.48681	0.246835	-0.865522	2.8151
T3B4 - Dasatinib (Src Kinases, Inhibitor)	-12.4818	-14.7066	-0.804073	-0.00441897	17.3679	-5.03623	3.34997	-5.5043	-0.986985	-2.04438	-2.89444	-1.7717	-9.58734	-9.59927	-6.99713	-7.03822	2.85063	0.138377	-12.6549	1.13085	-8.07135	-24.315	-10.993	-0.149781	-8.4067
T3B5 - Ibrutinib (Brutons Tyrosine Kinase (BTK), Inhibitor)	-7.48353	-7.96993	-7.31996	4.43484	-1.70735	5.48115	2.98104	4.38682	7.23965	5.02216	2.03047	2.801	-9.514	-12.9877	0.603163	-9.35778	-2.82654	-5.2226	-6.56445	-1.73967	7.36886	-12.6574	-3.41361	-0.897778	-9.44556
T3B6 - Entecavir (RNA/DNA Polymerase, Inhibitor)	-2.24193	-3.62861	1.20446	3.99098	-0.58925	1.33778	2.77987	12.182	-2.53689	3.44069	-1.71677	1.27012	-0.52516	-3.99386	-2.15716	-0.187737	-0.897146	-4.47643	-6.05438	0.0530215	0.15695	-8.56037	-3.61664	-0.167268	-1.84879
T3B7 - Megestrol Acetate (Progesterone Receptor, Agonist)	-13.6944	-1.23127	-3.625	-12.4865	12.4088	-5.89682	-5.5565	-11.5577	-10.378	-8.34726	-4.73251	1.38182	-8.96193	-6.39747	-7.75157	4.65679	-3.01949	-8.27998	-8.16222	2.21733	8.89995	-10.0748	-1.79538	-1.5441	-8.56787
T3B8 - Lenalidomide (Ubiquitin E3 Ligases, Other)	-7.05519	-0.190844	-0.218215	-4.18849	-1.97445	5.60396	4.79307	0.615662	-6.52929	1.12085	-3.06119	0.135564	-3.994	-7.62158	-0.669392	-1.3928	-0.453292	4.9089	0.000314764	6.84088	-2.42039	5.89387	2.56323	-0.483967	-5.01872
T3B9 - Tadalafil (Phosphodiesterases, Inhibitor)	10.8811	-3.50902	-0.15775	8.4261	5.8131	0.041774	1.0102	-2.69537	-3.1371	-1.19513	3.49907	0.758321	7.38203	2.41963	3.85902	6.63149	-8.12065	-4.62492	-9.89944	1.02176	-10.1739	-10.2793	-7.34819	-1.95939	4.54671
T3B10 - Prasugrel (Purinergic P2Y Receptors, Antagonist)	-2.31797	12.3667	0.527914	-11.3759	5.88993	14.0727	4.54374	8.28148	0.116139	6.75352	3.32794	8.78418	-5.64591	-0.905688	-5.39837	-0.318169	-4.63553	-12.1087	-3.39665	0.37137	-7.69034	-11.2045	-5.49547	-2.3485	-6.39548
T3B11 - Trazodone hydrochloride (5-HT2A Receptors, Antagonist)	-3.79903	-3.01105	-12.5156	3.1795	20.2612	12.8413	0.483532	-5.10526	1.17286	2.34811	2.3147	2.70791	-6.11373	-5.90705	7.08541	4.837	1.87131	-1.90294	-2.95536	-3.60097	2.96761	-9.10496	-3.18887	-0.763891	-5.71968
T3C2 - Rosuvastatin calcium (HMG-CoA Reductase, Inhibitor)	2.57691	12.5264	1.27341	-0.514205	-2.23759	8.77735	3.28676	7.33726	5.6476	6.26224	0.350901	2.79181	2.226	2.54614	-2.96602	-2.54983	-2.98034	-10.3618	-8.04102	-0.0903109	16.5663	10.3031	4.66907	1.9843	0.691886
T3C3 - Ciclesonide (Glucocorticoid Receptor, Other)	-10.1505	-5.80001	0.70972	-5.21051	6.46588	-1.30865	-1.62175	-0.238418	7.72884	1.14	-2.72538	-0.530516	-7.42509	-9.62717	-7.21865	-4.08607	4.10212	0.0486119	-7.30485	-5.87558	-7.03885	-15.5241	-8.95129	-0.299093	-6.37441
T3C4 - Ciclopirox (Histone Demethylases, Inhibitor)	-1.83814	6.72221	-2.50942	-8.19027	5.61315	2.14866	7.51827	-0.956841	13.081	5.44778	4.09983	4.59945	-5.93798	-6.18254	17.236	15.9745	-1.00027	7.33706	-29.8519	-22.426	-27.9068	-31.3997	-27.9115	0.236516	-6.14624
T3C5 - Phentolamine Mesylate (Non-selective Adrenergic Alpha Receptors, Antagonist)	7.70645	3.13936	8.80021	-2.80371	15.5616	12.1399	4.35093	5.41321	6.3872	7.0728	1.94855	3.19538	5.7579	-1.62939	5.94208	4.36158	1.06329	-4.35229	5.62815	2.18663	11.6629	0.13427	4.88753	0.549108	3.95203
T3C6 - Aprepitant (NK1 Receptor, Antagonist)	-8.76781	-8.87162	1.45646	-6.24205	8.08686	1.81793	0.272339	9.3095	7.1288	4.63214	-2.02746	-1.83091	-6.74035	-8.8934	-8.01076	-5.12782	-8.53174	-5.65323	-3.69616	8.57383	5.09177	6.28032	4.047	-0.694434	-6.65495
T3C7 - Roflumilast (Phosphodiesterases, Inhibitor)	-15.9387	-9.82424	-2.44216	3.93426	13.4286	-7.00868	-0.647542	-16.8502	0.306666	-6.04995	-5.79512	-2.94917	-10.1436	-8.95742	8.88819	6.23054	-5.87492	-6.27914	-3.32975	-4.45907	2.93186	-5.15255	-2.51782	-1.27359	-10.2118
T3C8 - Silodosin (Adrenergic Alpha-1 Receptors, Antagonist)	-3.5243	-10.5052	7.86359	2.6055	22.5846	12.5071	1.9563	9.08927	12.6249	9.04439	0.78215	-0.895597	-4.30645	-8.08244	3.62969	6.9771	7.57363	-3.04318	-4.77436	-5.68404	2.71828	-10.8469	-4.6622	-0.255361	-4.20134
T3C9 - Lapatinib (EGFR, Inhibitor)	-5.01344	-12.2668	-1.32582	-0.148313	15.5304	-0.881228	-2.0189	3.3668	-8.69481	-2.05704	-3.00158	-2.05972	-2.01186	-4.36277	-10.1711	2.91498	1.69937	-2.05052	2.56346	-0.722383	4.83159	0.376849	1.74694	-1.07621	-2.91148
T3C10 - Sorafenib (Raf Kinase, Inhibitor)	-0.439161	5.85313	-9.55451	-3.34139	13.1415	2.33928	-1.07964	-5.33016	-2.47967	-1.63755	4.74979	10.9	-5.18895	-0.940104	3.2012	1.44026	-0.108354	-7.37523	-21.2055	-12.5013	-24.8383	-34.3157	-23.2307	-0.309889	-5.35069
T3C11 - Mefloquine hydrochloride (Gap Channels, Blocker)	-2.24155	-0.558352	3.03601	-13.145	13.2652	-6.48843	0.37587	2.35156	-6.654	-2.60375	-1.08544	-0.369493	-1.15611	-0.425265	-9.08534	-1.2849	0.523409	0.100378	2.8378	-2.68161	15.5285	7.53648	5.78986	0.218013	-1.04945
EW	0.582041	2.8442	-2.48026	-1.83873	-2.55659	0.761975	0.137506	-2.35262	-2.79589	-1.06226	0.0960244	1.25675	0.486017	0.525179	-2.79981	-3.88063	-1.58366	-2.61826	-0.352884	-0.222699	1.98087	-0.500769	0.332967	-0.0531001	0.474095
10uM CsA	12.9099	14.8002	-9.32737	-3.58722	33.6106	-18.6682	-5.4324	-14.8511	-5.11836	-11.0175	14.0734	19.4502	-1.1635	-2.86736	15.9549	8.80261	1.42739	5.75781	-8.78296	-6.37329	-9.88834	-19.471	-11.1602	0.469644	-0.694493
5uM PI	-8.33631	-17.5177	-1.27223	-0.190141	9.34935	2.85681	-0.260934	9.91714	6.94926	4.86557	-4.29847	-6.57866	-4.03784	-7.03112	-11.6123	-8.59202	-3.83466	-0.387451	0.844032	-2.01773	5.40659	-5.5768	-0.367301	-0.0988471	-3.53388
10 CsA + 5 PI	2.1986	-8.49823	-2.43158	-1.3986	32.6983	-14.5946	-5.99773	-8.20757	1.9585	-6.71036	3.01574	-0.21007	-0.817139	-6.27428	-0.949253	-13.7873	-4.18084	-1.34628	-6.95499	-11.4528	-4.92556	-7.76729	-7.67708	-0.545988	-0.412199
0.02uM FK506	-3.02655	1.12897	0.196388	-0.892472	-7.23234	1.16944	-1.69488	1.68944	13.732	3.72401	-2.3068	-2.58163	-0.71975	1.35528	-7.2513	2.66029	-2.87673	0.593709	-1.49297	1.34727	0.515701	6.06569	1.57759	-0.608993	-0.624596
0.02um FK506 + 5uM PI	-10.7711	-17.2877	-0.0792485	2.3422	2.94497	8.34107	0.0779454	6.13193	7.36276	5.47843	-5.10364	-6.73868	-5.66742	-6.59225	-10.5578	-13.7229	-3.25985	0.265345	10.1236	-8.06083	2.71619	2.78646	1.86002	-0.0423869	-4.92882
1uM FK506	3.76768	23.7377	-4.18564	-1.40086	21.3689	-21.2294	-8.54182	-22.0441	-9.29571	-15.2778	3.6713	10.0124	0.0963844	2.78996	19.0612	16.5572	3.37046	0.6752	-1.83465	-6.56051	-7.80415	-11.5056	-6.76551	0.199975	-0.23224
1uM FK506 + 5uM PI	-9.39428	-8.09595	-3.53153	1.95859	39.3155	-27.1018	-5.62178	-17.6419	-1.21135	-12.8942	-2.56717	-2.47868	-6.82711	-10.1814	10.6696	0.735314	3.46987	-1.79475	-13.8414	-9.60213	-6.85569	-6.16981	-9.14859	0.198453	-5.91659
10uM PI	-3.00244	-15.2795	-0.776158	-0.288464	14.943	2.30038	6.40854	3.27548	7.49037	4.86869	-0.778662	-3.25361	-2.22378	-5.92116	-0.377353	-8.40263	-0.521373	1.282	6.83249	-1.67932	9.0782	-0.347722	3.43958	0.315063	-1.87767
10 CsA + 10 PI	-3.90873	-13.3872	-7.38235	-0.46471	30.7498	-9.90043	-5.52904	-17.5115	1.06367	-7.96931	0.0107698	-3.71589	-3.9195	-7.75266	-11.3334	-31.9827	-2.91867	-3.392	-5.93133	-4.52315	-9.00182	-1.30875	-5.22259	-0.396589	-3.73858
1uM FK506 + 10uM PI	-8.65857	-19.9791	3.52322	4.67737	48.4755	-13.5902	-10.2114	-13.8067	-1.70335	-9.8279	-2.82847	-5.70543	-5.8301	-9.79306	11.2982	-3.10494	-0.110798	0.0415523	-1.41176	-2.93609	-4.67026	-9.73706	-4.68645	-0.198049	-5.61683
1uM Rapamycin	16.0956	10.724	4.00348	-1.68558	10.309	-1.80248	0.922193	-3.345	-0.92883	-1.28853	7.20838	4.96703	8.88725	6.15182	11.572	-4.7812	2.76568	3.57379	-10.5098	-3.48592	-9.0683	-8.80582	-7.98258	0.582735	6.97685
0.5uM Rapamycin	13.5465	2.12847	2.22315	-1.41925	20.9461	-3.09749	-0.510721	9.18655	4.17958	2.43948	9.68321	7.43561	3.86327	-2.74779	5.68146	-4.92079	2.88639	5.13043	-6.63402	-0.445287	-2.8051	-15.4075	-6.3543	0.0105352	2.2668
