# Supplementary material for: Zebrafish Larvae Position Tracker (Z-LaP Tracker): a high-throughput deep-learning behavioral approach for the identification of calcineurin pathway-modulating drugs using zebrafish larvae
Source: Sci Rep. 2023 Feb 23;13:3174. doi: 10.1038/s41598-023-30303-w (PMC9950053; doi:10.1038/s41598-023-30303-w)
Supplement: Supplementary file 2 — Supplementary Information 2. [file 41598_2023_30303_MOESM2_ESM.xlsx]

## Sheet: Supplementary_file2
Supplementay file 2: Mean values for each of the 25 beahvioral measures for each of the K-means cluster
Behavioral parameters	Cluster 1	Cluster 2: CsA-like compounds	Cluster 3
1hr	0.116213	1.02964	-1.50953		Color code
P15	0.0984085	0.985191	-1.38802		Red color -> Lowest value
Hab	0.250338	-0.524364	-0.595074		Yellow color -> Mid value
St	0.109864	-0.40629	-0.0904972		Blue color ->Highest value
Ex	-0.255433	0.454833	0.684881
R	0.371553	-0.652596	-1.00495
G	0.277187	-0.368491	-0.864379
B	0.40249	-0.69344	-1.1017
FR	0.225237	-0.416618	-0.588853
RGB	0.412825	-0.69811	-1.14272
Sc-1h	0.0772547	1.09286	-1.39911
Sc-V	0.0807601	0.954684	-1.2807
Bu-1h	0.133614	0.841947	-1.40437
Bu-V	0.113895	0.870909	-1.34554
Ed-1h	0.0045179	0.782749	-0.778195
Ed-V	0.0954505	0.559444	-0.96254
Cw-1h	0.0903978	0.109593	-0.504484
Cw-V	0.0263696	0.45413	-0.556129
Or-R	0.209932	-1.06166	0.103468
Or-G	0.271029	-0.718582	-0.498094
Or-B	0.247922	-1.07042	-0.0554367
Or-FR	0.325491	-1.25894	-0.214598
Or-RGB	0.333165	-1.33599	-0.173767
Turn-1h	0.0299424	0.346061	-0.46718
Tabs-1hr	0.125546	0.893467	-1.41873
