# Supplementary material for: Zebrafish Larvae Position Tracker (Z-LaP Tracker): a high-throughput deep-learning behavioral approach for the identification of calcineurin pathway-modulating drugs using zebrafish larvae
Source: Sci Rep. 2023 Feb 23;13:3174. doi: 10.1038/s41598-023-30303-w (PMC9950053; doi:10.1038/s41598-023-30303-w)
Supplement: Supplementary file 3 — Supplementary Information 3. [file 41598_2023_30303_MOESM3_ESM.xlsx]

## Sheet: Supplementary_file3
Supplementay file 3: P-values for identified CsA-like compounds
	P- values after applying correction for Bonferroni multiple comparisons.					Red color represents values with p ≤ 2.63E-04 (after Bonferroni correction for multiple comparisons i.e., 0.05/190)
		Drugs identified using hierarchical clustering
		Drugs identified using K-means clustering
		Drugs showing up in both K-means and heat map analysis
Serial Number	ID	Name of compound	1hr	P15	Hab	S	E	R	G	B	FR	RGB	Sc-1h	Sc-V	Bu-1h	Bu-V	Ed-1h	Ed-V	Cw-1h	Cw-V	Or-R	Or-G	Or-B	Or-FR	Or-RGB	Turn-1h	Tabs-1hr	-	Min *	N
1	T1A3	Bromocriptine mesylate	0.00132976	0.258849	0.735894	0.0153974	1.43541e-05	0.159264	0.933888	5.97982e-05	0.036591	3.41697e-05	0.315428	0.599764	0.00101059	0.648712	4.22755e-09	6.79788e-06	0.34911	0.559507	1.84549e-07	4.05306e-05	6.12229e-08	2.06592e-11	1.12833e-11	0.39674	0.00123693	-	1.43541e-05	44
2	T1A4	Dihydroergotamine mesylate	0.706507	0.611451	0.530348	0.0724978	0.933989	0.142582	0.00357627	6.78456e-05	0.0120372	0.000248597	0.0998102	0.50175	0.502989	0.131411	0.000259661	0.0187483	0.0538016	0.780463	5.33362e-06	0.0103448	0.250876	6.3242e-06	8.1079e-06	0.619347	0.185239	-	6.78456e-05	44
3	T1A7	Prazosin hydrochloride	0.107157	0.875161	0.897661	0.25861	0.000655093	0.972821	0.976653	0.622638	0.00319055	0.0717365	0.16817	0.0352479	9.94805e-06	1.7732e-05	4.02759e-09	2.48124e-08	0.275945	0.455761	0.0046892	0.853277	0.0033105	0.319979	0.00423983	0.976328	1.00847e-06	-	0.000655093	42
4	T1B7	Tamoxifen citrate	1.85594e-07	0.00012337	0.0309311	0.75192	0.130382	0.163374	0.0455158	0.0029128	0.000135303	1.29653e-05	1.49468e-11	5.23948e-08	0.127261	0.153008	0.000105403	1.8069e-05	0.962306	0.75494	0.703914	0.212439	0.765756	0.0768547	0.0673049	0.528287	0.149806	-	1.85594e-07	45
5	T1B10	Dexamethasone	0.00106731	0.984615	0.558671	0.981742	0.301725	0.973553	0.448481	0.340864	0.180803	0.927578	0.0105546	0.0766901	0.00687759	0.467697	0.356259	0.0792011	0.935938	0.849432	0.0873004	0.981145	0.34806	0.449155	0.170512	0.619016	0.0931163	-	0.00106731	45
6	T1D5	Fluticasone propionate	0.110288	0.205136	0.429298	0.507719	0.399784	0.596485	0.0397662	0.419064	0.194766	0.504385	0.0178454	0.0320572	0.94362	0.0149299	0.979681	0.121056	0.0173485	0.735239	0.00593328	0.338598	0.0132191	0.103593	0.0176639	0.726893	0.269772	-	0.0397662	44
7	T1D6	Mirtazapine	0.0141271	0.494623	0.594851	0.178738	0.342853	0.994798	0.440125	0.341393	0.100607	0.361478	0.049437	0.697921	0.0373708	0.487334	0.766949	0.247537	0.95748	0.620691	0.0019433	0.844881	0.00759193	0.0791748	0.00378833	0.659758	0.0503812	-	0.0141271	44
8	T1D7	Tetrabenazine	0.841221	0.966463	0.857061	0.208644	2.70202e-06	0.314367	0.407814	0.0942266	0.494117	0.921397	0.0961534	0.0605322	0.0240511	0.00320128	6.65128e-05	0.0061761	0.454117	0.919242	0.00186259	0.00140037	0.0857691	3.25068e-05	7.85024e-05	0.362931	0.0019592	-	2.70202e-06	44
9	T1G3	Doxazosin mesylate	0.0222387	0.00510231	0.882828	0.0390684	1.47309e-06	0.0474185	0.795355	0.429602	0.601795	0.187988	0.644987	0.937378	0.000509991	0.0103845	0.000862503	1.07586e-05	0.24087	0.602341	0.000427729	0.177335	0.140428	0.0356905	0.00143605	0.31476	0.000127338	-	1.47309e-06	45
10	T1G7	Tamsulosin hydrochloride	0.272503	0.758269	0.612241	0.569115	0.00102559	0.68697	0.0548219	0.0150359	0.693659	0.111676	0.0197073	0.134088	0.737152	0.0456393	3.24167e-06	2.19084e-11	0.480319	0.157191	0.00228195	0.000659348	0.183857	0.0287297	0.00116685	0.217058	0.491514	-	0.00102559	44
11	T1H9	Nebivolol hydrochloride	0.423487	0.0195455	0.00408114	0.087733	0.000542208	0.103322	0.24404	0.0458718	0.000236299	0.000873812	0.503985	0.0284916	0.0306259	0.291713	9.92046e-06	4.44893e-07	0.216236	0.2552	0.0163533	0.657987	0.648788	0.110447	0.0249671	0.344169	0.021663	-	0.000236299	45
12	T1H10	Sumatriptan succinate	0.040075	0.52728	0.639964	0.561834	0.26193	0.76735	0.799775	0.278739	0.0202148	0.755118	0.180938	0.689169	0.0393244	0.132189	0.99701	0.403367	0.968079	0.81702	0.147093	0.698298	0.0534667	0.0162341	0.0103135	0.635114	0.0293237	-	0.0202148	43
13	T2A2	Topiramate	0.0200983	0.338046	0.787808	0.780139	0.595094	0.969661	0.500771	0.0181233	0.498458	0.0514198	0.0651325	0.099126	0.0369709	0.0890322	0.730652	0.983027	0.346719	0.838001	0.0602224	0.336637	0.570774	0.292013	0.144751	0.84511	0.0441081	-	0.0181233	45
14	T2A3	Asenapine maleate	7.28392e-10	2.2928e-10	9.61512e-08	0.000996028	4.68654e-08	0.554929	0.0728819	0.0340133	0.000398607	0.000940835	1.04961e-07	2.30205e-05	2.87466e-06	7.69209e-05	0.55667	0.963482	0.710496	0.58901	0.477293	0.00563902	0.150105	0.089574	0.00493946	0.283161	8.31969e-06	-	2.2928e-10	48
15	T2B2	Celecoxib	0.0964	0.471217	0.0215196	0.0606014	0.252915	0.29794	0.163299	0.0106709	0.983183	0.974815	0.0817389	0.699059	0.170116	0.74551	0.00671252	0.0796927	0.471874	0.278812	0.000843689	0.152039	0.0404678	6.86405e-05	4.59253e-05	0.154228	0.0491316	-	0.0106709	46
16	T2B3	Losartan potassium	0.00738171	0.99113	0.711547	0.942564	0.102221	0.856963	0.989927	0.976815	0.770958	0.846691	0.00418718	0.573415	0.148234	0.710996	0.0557411	0.14866	0.307946	0.170546	0.0420215	0.834433	0.0145406	0.0415033	0.00648393	0.0885907	0.216986	-	0.00738171	48
17	T2C4	Flutamide	2.12948e-05	0.382695	4.6732e-05	0.0309068	0.120203	0.001487	0.200785	1.45918e-06	1.51787e-08	1.51092e-09	0.0362513	0.204434	1.23594e-07	0.980178	0.213952	2.66523e-06	0.80868	0.714514	1.14162e-05	0.118308	0.0597334	5.44801e-08	1.61353e-07	0.0181687	7.35542e-11	-	1.51092e-09	45
18	T2D8	Meclizine dihydrochloride	1.09928e-05	0.374932	2.32374e-06	0.00135395	0.000254779	1.49962e-05	0.00262065	0.00151565	0.000105586	2.05674e-10	2.1559e-06	1.36297e-05	0.00812654	0.286124	2.55076e-06	8.76356e-08	0.0524318	0.69826	0.926639	0.267226	0.369577	0.0527	0.132217	0.686152	0.00568112	-	2.05674e-10	45
19	T2E11	Salmeterol xinafoate	0.0079811	1.90196e-05	0.842482	0.119109	8.06614e-05	0.0435952	0.122639	0.826576	0.266779	0.827828	0.000888341	1.47376e-09	0.602645	0.67687	0.246366	0.457203	0.335707	0.80859	0.825187	0.913439	0.945826	0.0996176	0.592112	0.2173	0.414561	-	1.90196e-05	47
20	T2G10	XL 184	0.000453037	0.0044258	0.0451168	0.0674635	2.29142e-06	0.919596	0.0245401	0.235957	0.379664	0.96045	1.44992e-05	0.000427124	0.181328	0.321786	0.000420451	1.59675e-09	0.0822158	0.660127	0.0219008	0.290874	0.181593	0.000707157	0.00873254	0.863584	0.31452	-	2.29142e-06	48
21	T2G11	Aripiprazole	0.0754852	0.488666	0.0186539	0.211462	1.99229e-05	0.558428	0.567077	0.697594	0.46396	0.533979	0.11712	0.0488511	0.134564	0.397872	1.63733e-07	6.46366e-06	0.954217	0.0308528	0.0788841	0.537053	0.908178	0.0159914	0.0363424	0.63627	0.153654	-	1.99229e-05	48
22	T2H3	Irbesartan	0.679659	0.874886	0.738678	0.403641	0.950038	0.390416	0.108052	0.0821899	0.924088	0.102502	0.398314	0.589647	0.951513	0.879381	0.648436	0.111736	0.387642	0.719899	0.300109	0.019102	0.399148	0.0475651	0.0266906	0.539987	0.85496	-	0.0821899	46
23	T2H9	Arformoterol tartrate	4.98156e-14	8.41571e-16	0.184259	0.0110937	0.131394	0.151081	0.0679573	0.177175	0.0018268	0.00266745	3.05926e-08	5.65429e-10	3.48981e-09	2.49706e-10	0.513117	6.71502e-05	0.0114246	0.16371	0.556566	0.265918	0.0130852	0.106344	0.820077	0.843786	2.32195e-07	-	8.41571e-16	48
24	T3B9	Tadalafil	0.00834615	0.373368	0.970931	0.0109614	0.182279	0.99283	0.834546	0.443296	0.578005	0.680533	0.0550401	0.524933	0.0247506	0.344642	0.143446	0.000746391	0.0920436	0.198045	0.106255	0.852336	0.0407875	0.141345	0.0570332	0.305361	0.0755161	-	0.00834615	47
25	T3C4	Ciclopirox	0.539127	0.0558209	0.572101	0.0114854	0.0564263	0.572729	0.0764428	0.801844	0.00474494	0.0246314	0.0261844	0.00316577	0.000987759	5.12094e-05	1.95155e-13	4.03133e-10	0.851049	0.0427617	1.47898e-06	0.000255884	8.05062e-06	1.58246e-05	7.83407e-08	0.797365	1.44022e-06	-	0.00474494	47
26	T3C10	Sorafenib	0.87835	0.0612285	0.00480914	0.221602	0.000637268	0.548464	0.794896	0.20009	0.613578	0.514468	0.0215933	1.97223e-07	0.00164865	0.631157	0.223335	0.509485	0.984233	0.0843797	3.4541e-05	0.0132127	2.03609e-07	1.28842e-06	2.54115e-08	0.776444	7.36616e-05	-	0.000637268	47
27	T1D4	Isradipine	0.471136	0.0102023	6.27576e-07	0.0227334	1.97052e-05	0.00254301	0.0179046	4.17241e-07	6.49631e-07	3.1576e-12	0.205195	0.0171784	0.013623	4.17028e-11	0.493477	0.0277591	0.0809421	0.0180204	0.222517	0.53544	0.577856	0.106167	0.144967	0.228026	4.8559e-08	-	3.1576e-12	30
28	T1F3	Carvedilol	4.30019e-07	0.0174133	0.991769	0.233649	1.63577e-07	0.45497	0.376865	0.56423	0.185377	0.58418	0.249306	0.518184	2.93355e-24	1.83533e-09	0.0707919	9.45719e-07	0.825496	0.424894	0.150607	0.000818362	0.432628	0.0753925	0.00594597	0.04609	3.01351e-25	-	1.63577e-07	41
29	T1G5	Iressa	0.0502687	0.431591	0.731178	0.693814	0.000109813	0.796752	0.465487	0.310551	6.91034e-05	0.0191439	0.080902	0.639544	0.0745344	7.30963e-06	0.00516409	0.00501137	0.299364	0.585666	0.0294534	0.0892555	0.977654	0.169002	0.0408287	0.670705	0.00982582	-	6.91034e-05	44
30	T3B4	Dasatinib	3.02289e-07	6.17964e-06	0.804695	0.998934	1.23675e-05	0.346349	0.527997	0.231312	0.861664	0.450259	0.0701642	0.236352	5.69745e-19	3.09413e-08	0.0919532	0.0168949	0.53136	0.969088	0.0596398	0.84391	0.141412	0.000333533	0.00397608	0.739261	1.38999e-19	-	3.02289e-07	47
31	T3C3	Ciclesonide	0.000386359	0.119663	0.849944	0.137086	0.103507	0.801299	0.707276	0.952528	0.175308	0.640768	0.103791	0.710509	2.36301e-06	6.2648e-11	0.0739036	0.135199	0.375287	0.988781	0.211207	0.33115	0.217512	0.0420192	0.0312512	0.640808	4.54711e-06	-	0.000386359	45
32	T1E9	Cabergoline	0.000289636	0.0382478	0.12804	0.00134552	0.000664555	0.155829	0.557029	0.321468	0.0253107	0.0159743	3.62544e-07	2.20674e-10	0.0362641	0.122944	0.0247849	0.0649569	0.272435	0.270251	0.000921564	0.142179	0.394046	0.00178153	0.000100473	0.796562	0.035156	-	0.000289636	45
