# Supplementary material for: Zebrafish Larvae Position Tracker (Z-LaP Tracker): a high-throughput deep-learning behavioral approach for the identification of calcineurin pathway-modulating drugs using zebrafish larvae
Source: Sci Rep. 2023 Feb 23;13:3174. doi: 10.1038/s41598-023-30303-w (PMC9950053; doi:10.1038/s41598-023-30303-w)
Supplement: Supplementary file 6 — Supplementary Information 6. [file 41598_2023_30303_MOESM6_ESM.xlsx]

## Sheet: Supplementaryfile6
Supplemenatary file 6: Z-LaP Tracker Output file
Sheet number	Name	Description
1	Output	Output excel file after Z-LaP Tracker analysis
2	Description	Describes every behavioral parameter quantified in Z-LaP Tracker analysis

## Sheet: Output
	Label	Area	X	Y	MinThr	MaxThr	Image	Period	Well	Xmid	Ymid	Exp	Move	Up	Speed	Scoot	Burst	B_Up	Edge	p_Edge	CW	Angle	Upw	Turn	Tabs	XLE	YLE	XRE	YRE	prob_LE	prob_RE	prob_Y

## Sheet: Description
Behavioral measure	Description and calculation
Label	Displays the name of image
Area	N/A
X	X coordinate of Yolk
Y	Y coordinate of Yolk
MinThr	N/A
MaxThr	N/A
Image	Displays the image number
Period	Displays the period of experiment
Well	Displays the well number
Xmid	Specifies the X coordinate of midpoint of well
Ymid	Specifies the Y coordinate of midpoint of well
Exp	N/A
Move	Larva moving > 3 pixels
Up	Larva located in the upper half of the well
Speed	Difference between X and Y coordinates respectively for consecutive images
Scoot	Move between 3 to 20 pixels
Burst	Move > 20 pixels
B_Up	The burst move of larva when located in the upper half of the well
Edge	Location of larvae when at edge of the well
p_Edge	Percentage of times when larva is located at the edge of the well
CW	Clockwise orientation
Angle	Orientation of larva head
Upw	Angle of larva in relation to the horizontal axis
Turn	Turn angle of larval head in consecutive images
Tabs	Absolute turn angle
XLE	X coordinate of left eye
YLE	Y coordinate of left eye
XRE	X coordinate of right eye
YRE	Y coordinate of right eye
prob_LE	Probability of left eye detection
prob_RE	Probability of right eye detection
prob_Y	Probability of yolk detection
Label
Area
X
Y
MinThr
MaxThr
Image
Period
Well
Xmid
Ymid
Exp
Move
Up
Speed
Scoot
Burst
B_Up
Edge
p_Edge
CW
Angle
Upw
Turn
Tabs
XLE
YLE
XRE
YRE
prob_LE
prob_RE
prob_Y
Label
Area
X
Y
MinThr
MaxThr
Image
Period
Well
Xmid
Ymid
Exp
Move
Up
Speed
Scoot
Burst
B_Up
Edge
p_Edge
CW
Angle
Upw
Turn
Tabs
XLE
YLE
XRE
YRE
prob_LE
prob_RE
prob_Y
Label
Area
X
Y
MinThr
MaxThr
Image
Period
Well
Xmid
Ymid
Exp
Move
Up
Speed
Scoot
Burst
B_Up
Edge
p_Edge
CW
Angle
Upw
Turn
Tabs
XLE
YLE
XRE
YRE
prob_LE
prob_RE
prob_Y
Label
Area
X
Y
MinThr
MaxThr
Image
Period
Well
Xmid
Ymid
Exp
Move
Up
Speed
Scoot
Burst
B_Up
Edge
p_Edge
CW
Angle
Upw
Turn
Tabs
XLE
YLE
XRE
YRE
prob_LE
prob_RE
prob_Y
Label
Area
X
Y
MinThr
MaxThr
Image
Period
Well
Xmid
Ymid
Exp
Move
Up
Speed
Scoot
Burst
B_Up
Edge
p_Edge
CW
Angle
Upw
Turn
Tabs
XLE
YLE
XRE
YRE
prob_LE
prob_RE
prob_Y
Label
Area
X
Y
MinThr
MaxThr
Image
Period
Well
Xmid
Ymid
Exp
Move
Up
Speed
Scoot
Burst
B_Up
Edge
p_Edge
CW
Angle
Upw
Turn
Tabs
XLE
YLE
XRE
YRE
prob_LE
prob_RE
prob_Y
Label
Area
X
Y
MinThr
MaxThr
Image
Period
Well
Xmid
Ymid
Exp
Move
Up
Speed
Scoot
Burst
B_Up
Edge
p_Edge
CW
Angle
Upw
Turn
Tabs
XLE
YLE
XRE
YRE
prob_LE
prob_RE
prob_Y
Label
Area
X
Y
MinThr
MaxThr
Image
Period
Well
Xmid
Ymid
Exp
Move
Up
Speed
Scoot
Burst
B_Up
Edge
p_Edge
CW
Angle
Upw
Turn
Tabs
XLE
YLE
XRE
YRE
prob_LE
prob_RE
prob_Y
Label
Area
X
Y
MinThr
MaxThr
Image
Period
Well
Xmid
Ymid
Exp
Move
Up
Speed
Scoot
Burst
B_Up
Edge
p_Edge
CW
Angle
Upw
Turn
Tabs
XLE
YLE
XRE
YRE
prob_LE
prob_RE
prob_Y
Label
Area
X
Y
MinThr
MaxThr
Image
Period
Well
Xmid
Ymid
Exp
Move
Up
Speed
Scoot
Burst
B_Up
Edge
p_Edge
CW
Angle
Upw
Turn
Tabs
XLE
YLE
XRE
YRE
prob_LE
prob_RE
prob_Y
Label
Area
X
Y
MinThr
MaxThr
Image
Period
Well
Xmid
Ymid
Exp
Move
Up
Speed
Scoot
Burst
B_Up
Edge
p_Edge
CW
Angle
Upw
Turn
Tabs
XLE
YLE
XRE
YRE
prob_LE
prob_RE
prob_Y
Label
Area
X
Y
MinThr
MaxThr
Image
Period
Well
Xmid
Ymid
Exp
Move
Up
Speed
Scoot
Burst
B_Up
Edge
p_Edge
CW
Angle
Upw
Turn
Tabs
XLE
YLE
XRE
YRE
prob_LE
prob_RE
prob_Y
Label
Area
X
Y
MinThr
MaxThr
Image
Period
Well
Xmid
Ymid
Exp
Move
Up
Speed
Scoot
Burst
B_Up
Edge
p_Edge
CW
Angle
Upw
Turn
Tabs
XLE
YLE
XRE
YRE
prob_LE
prob_RE
prob_Y
Label
Area
X
Y
MinThr
MaxThr
Image
Period
Well
Xmid
Ymid
Exp
Move
Up
Speed
Scoot
Burst
B_Up
Edge
p_Edge
CW
Angle
Upw
Turn
Tabs
XLE
YLE
XRE
YRE
prob_LE
prob_RE
prob_Y
Label
Area
X
Y
MinThr
MaxThr
Image
Period
Well
Xmid
Ymid
Exp
Move
Up
Speed
Scoot
Burst
B_Up
Edge
p_Edge
CW
Angle
Upw
Turn
Tabs
XLE
YLE
XRE
YRE
prob_LE
prob_RE
prob_Y
Label
Area
X
Y
MinThr
MaxThr
Image
Period
Well
Xmid
Ymid
Exp
Move
Up
Speed
Scoot
Burst
B_Up
Edge
p_Edge
CW
Angle
Upw
Turn
Tabs
XLE
YLE
XRE
YRE
prob_LE
prob_RE
prob_Y
Label
Area
X
Y
MinThr
MaxThr
Image
Period
Well
Xmid
Ymid
Exp
Move
Up
Speed
Scoot
Burst
B_Up
Edge
p_Edge
CW
Angle
Upw
Turn
Tabs
XLE
YLE
XRE
YRE
prob_LE
prob_RE
prob_Y
Label
Area
X
Y
MinThr
MaxThr
Image
Period
Well
Xmid
Ymid
Exp
Move
Up
Speed
Scoot
Burst
B_Up
Edge
p_Edge
CW
Angle
Upw
Turn
Tabs
XLE
YLE
XRE
YRE
prob_LE
prob_RE
prob_Y
Label
Area
X
Y
MinThr
MaxThr
Image
Period
Well
Xmid
Ymid
Exp
Move
Up
Speed
Scoot
Burst
B_Up
Edge
p_Edge
CW
Angle
Upw
Turn
Tabs
XLE
YLE
XRE
YRE
prob_LE
prob_RE
prob_Y
Label
Area
X
Y
MinThr
MaxThr
Image
Period
Well
Xmid
Ymid
Exp
Move
Up
Speed
Scoot
Burst
B_Up
Edge
p_Edge
CW
Angle
Upw
Turn
Tabs
XLE
YLE
XRE
YRE
prob_LE
prob_RE
prob_Y
Label
Area
X
Y
MinThr
MaxThr
Image
Period
Well
Xmid
Ymid
Exp
Move
Up
Speed
Scoot
Burst
B_Up
Edge
p_Edge
CW
Angle
Upw
Turn
Tabs
XLE
YLE
XRE
YRE
prob_LE
prob_RE
prob_Y
Label
Area
X
Y
MinThr
MaxThr
Image
Period
Well
Xmid
Ymid
Exp
Move
Up
Speed
Scoot
Burst
B_Up
Edge
p_Edge
CW
Angle
Upw
Turn
Tabs
XLE
YLE
XRE
YRE
prob_LE
prob_RE
prob_Y
Label
Area
X
Y
MinThr
MaxThr
Image
Period
Well
Xmid
Ymid
Exp
Move
Up
Speed
Scoot
Burst
B_Up
Edge
p_Edge
CW
Angle
Upw
Turn
Tabs
XLE
YLE
XRE
YRE
prob_LE
prob_RE
prob_Y
Label
Area
X
Y
MinThr
MaxThr
Image
Period
Well
Xmid
Ymid
Exp
Move
Up
Speed
Scoot
Burst
B_Up
Edge
p_Edge
CW
Angle
Upw
Turn
Tabs
XLE
YLE
XRE
YRE
prob_LE
prob_RE
prob_Y
Label
Area
X
Y
MinThr
MaxThr
Image
Period
Well
Xmid
Ymid
Exp
Move
Up
Speed
Scoot
Burst
B_Up
Edge
p_Edge
CW
Angle
Upw
Turn
Tabs
XLE
YLE
XRE
YRE
prob_LE
prob_RE
prob_Y
Label
Area
X
Y
MinThr
MaxThr
Image
Period
Well
Xmid
Ymid
Exp
Move
Up
Speed
Scoot
Burst
B_Up
Edge
p_Edge
CW
Angle
Upw
Turn
Tabs
XLE
YLE
XRE
YRE
prob_LE
prob_RE
prob_Y
Label
Area
X
Y
MinThr
MaxThr
Image
Period
Well
Xmid
Ymid
Exp
Move
Up
Speed
Scoot
Burst
B_Up
Edge
p_Edge
CW
Angle
Upw
Turn
Tabs
XLE
YLE
XRE
YRE
prob_LE
prob_RE
prob_Y
Label
Area
X
Y
MinThr
MaxThr
Image
Period
Well
Xmid
Ymid
Exp
Move
Up
Speed
Scoot
Burst
B_Up
Edge
p_Edge
CW
Angle
Upw
Turn
Tabs
XLE
YLE
XRE
YRE
prob_LE
prob_RE
prob_Y
Label
Area
X
Y
MinThr
MaxThr
Image
Period
Well
Xmid
Ymid
Exp
Move
Up
Speed
Scoot
Burst
B_Up
Edge
p_Edge
CW
Angle
Upw
Turn
Tabs
XLE
YLE
XRE
YRE
prob_LE
prob_RE
prob_Y
Label
Area
X
Y
MinThr
MaxThr
Image
Period
Well
Xmid
Ymid
Exp
Move
Up
Speed
Scoot
Burst
B_Up
Edge
p_Edge
CW
Angle
Upw
Turn
Tabs
XLE
YLE
XRE
YRE
prob_LE
prob_RE
prob_Y
Label
Area
X
Y
MinThr
MaxThr
Image
Period
Well
Xmid
Ymid
Exp
Move
Up
Speed
Scoot
Burst
B_Up
Edge
p_Edge
CW
Angle
Upw
Turn
Tabs
XLE
YLE
XRE
YRE
prob_LE
prob_RE
prob_Y
Label
Area
X
Y
MinThr
MaxThr
Image
Period
Well
Xmid
Ymid
Exp
Move
Up
Speed
Scoot
Burst
B_Up
Edge
p_Edge
CW
Angle
Upw
Turn
Tabs
XLE
YLE
XRE
YRE
prob_LE
prob_RE
prob_Y
Label
Area
X
Y
MinThr
MaxThr
Image
Period
Well
Xmid
Ymid
Exp
Move
Up
Speed
Scoot
Burst
B_Up
Edge
p_Edge
CW
Angle
Upw
Turn
Tabs
XLE
YLE
XRE
YRE
prob_LE
prob_RE
prob_Y
Label
Area
X
Y
MinThr
MaxThr
Image
Period
Well
Xmid
Ymid
Exp
Move
Up
Speed
Scoot
Burst
B_Up
Edge
p_Edge
CW
Angle
Upw
Turn
Tabs
XLE
YLE
XRE
YRE
prob_LE
prob_RE
prob_Y
Label
Area
X
Y
MinThr
MaxThr
Image
Period
Well
Xmid
Ymid
Exp
Move
Up
Speed
Scoot
Burst
B_Up
Edge
p_Edge
CW
Angle
Upw
Turn
Tabs
XLE
YLE
XRE
YRE
prob_LE
prob_RE
prob_Y
Label
Area
X
Y
MinThr
MaxThr
Image
Period
Well
Xmid
Ymid
Exp
Move
Up
Speed
Scoot
Burst
B_Up
Edge
p_Edge
CW
Angle
Upw
Turn
Tabs
XLE
YLE
XRE
YRE
prob_LE
prob_RE
prob_Y
Label
Area
X
Y
MinThr
MaxThr
Image
Period
Well
Xmid
Ymid
Exp
Move
Up
Speed
Scoot
Burst
B_Up
Edge
p_Edge
CW
Angle
Upw
Turn
Tabs
XLE
YLE
XRE
YRE
prob_LE
prob_RE
prob_Y
Label
Area
X
Y
MinThr
MaxThr
Image
Period
Well
Xmid
Ymid
Exp
Move
Up
Speed
Scoot
Burst
B_Up
Edge
p_Edge
CW
Angle
Upw
Turn
Tabs
XLE
YLE
XRE
YRE
prob_LE
prob_RE
prob_Y
Label
Area
X
Y
MinThr
MaxThr
Image
Period
Well
Xmid
Ymid
Exp
Move
Up
Speed
Scoot
Burst
B_Up
Edge
p_Edge
CW
Angle
Upw
Turn
Tabs
XLE
YLE
XRE
YRE
prob_LE
prob_RE
prob_Y
Label
Area
X
Y
MinThr
MaxThr
Image
Period
Well
Xmid
Ymid
Exp
Move
Up
Speed
Scoot
Burst
B_Up
Edge
p_Edge
CW
Angle
Upw
Turn
Tabs
XLE
YLE
XRE
YRE
prob_LE
prob_RE
prob_Y
Label
Area
X
Y
MinThr
MaxThr
Image
Period
Well
Xmid
Ymid
Exp
Move
Up
Speed
Scoot
Burst
B_Up
Edge
p_Edge
CW
Angle
Upw
Turn
Tabs
XLE
YLE
XRE
YRE
prob_LE
prob_RE
prob_Y
Label
Area
X
Y
MinThr
MaxThr
Image
Period
Well
Xmid
Ymid
Exp
Move
Up
Speed
Scoot
Burst
B_Up
Edge
p_Edge
CW
Angle
Upw
Turn
Tabs
XLE
YLE
XRE
YRE
prob_LE
prob_RE
prob_Y
Label
Area
X
Y
MinThr
MaxThr
Image
Period
Well
Xmid
Ymid
Exp
Move
Up
Speed
Scoot
Burst
B_Up
Edge
p_Edge
CW
Angle
Upw
Turn
Tabs
XLE
YLE
XRE
YRE
prob_LE
prob_RE
prob_Y
Label
Area
X
Y
MinThr
MaxThr
Image
Period
Well
Xmid
Ymid
Exp
Move
Up
Speed
Scoot
Burst
B_Up
Edge
p_Edge
CW
Angle
Upw
Turn
Tabs
XLE
YLE
XRE
YRE
prob_LE
prob_RE
prob_Y
Label
Area
X
Y
MinThr
MaxThr
Image
Period
Well
Xmid
Ymid
Exp
Move
Up
Speed
Scoot
Burst
B_Up
Edge
p_Edge
CW
Angle
Upw
Turn
Tabs
XLE
YLE
XRE
YRE
prob_LE
prob_RE
prob_Y
Label
Area
X
Y
MinThr
MaxThr
Image
Period
Well
Xmid
Ymid
Exp
Move
Up
Speed
Scoot
Burst
B_Up
Edge
p_Edge
CW
Angle
Upw
Turn
Tabs
XLE
YLE
XRE
YRE
prob_LE
prob_RE
prob_Y
Label
Area
X
Y
MinThr
MaxThr
Image
Period
Well
Xmid
Ymid
Exp
Move
Up
Speed
Scoot
Burst
B_Up
Edge
p_Edge
CW
Angle
Upw
Turn
Tabs
XLE
YLE
XRE
YRE
prob_LE
prob_RE
prob_Y
Label
Area
X
Y
MinThr
MaxThr
Image
Period
Well
Xmid
Ymid
Exp
Move
Up
Speed
Scoot
Burst
B_Up
Edge
p_Edge
CW
Angle
Upw
Turn
Tabs
XLE
YLE
XRE
YRE
prob_LE
prob_RE
prob_Y
Label
Area
X
Y
MinThr
MaxThr
Image
Period
Well
Xmid
Ymid
Exp
Move
Up
Speed
Scoot
Burst
B_Up
Edge
p_Edge
CW
Angle
Upw
Turn
Tabs
XLE
YLE
XRE
YRE
prob_LE
prob_RE
prob_Y
Label
Area
X
Y
MinThr
MaxThr
Image
Period
Well
Xmid
Ymid
Exp
Move
Up
Speed
Scoot
Burst
B_Up
Edge
p_Edge
CW
Angle
Upw
Turn
Tabs
XLE
YLE
XRE
YRE
prob_LE
prob_RE
prob_Y
Label
Area
X
Y
MinThr
MaxThr
Image
Period
Well
Xmid
Ymid
Exp
Move
Up
Speed
Scoot
Burst
B_Up
Edge
p_Edge
CW
Angle
Upw
Turn
Tabs
XLE
YLE
XRE
YRE
prob_LE
prob_RE
prob_Y
Label
Area
X
Y
MinThr
MaxThr
Image
Period
Well
Xmid
Ymid
Exp
Move
Up
Speed
Scoot
Burst
B_Up
Edge
p_Edge
CW
Angle
Upw
Turn
Tabs
XLE
YLE
XRE
YRE
prob_LE
prob_RE
prob_Y
Label
Area
X
Y
MinThr
MaxThr
Image
Period
Well
Xmid
Ymid
Exp
Move
Up
Speed
Scoot
Burst
B_Up
Edge
p_Edge
CW
Angle
Upw
Turn
Tabs
XLE
YLE
XRE
YRE
prob_LE
prob_RE
prob_Y
Label
Area
X
Y
MinThr
MaxThr
Image
Period
Well
Xmid
Ymid
Exp
Move
Up
Speed
Scoot
Burst
B_Up
Edge
p_Edge
CW
Angle
Upw
Turn
Tabs
XLE
YLE
XRE
YRE
prob_LE
prob_RE
prob_Y
Label
Area
X
Y
MinThr
MaxThr
Image
Period
Well
Xmid
Ymid
Exp
Move
Up
Speed
Scoot
Burst
B_Up
Edge
p_Edge
CW
Angle
Upw
Turn
Tabs
XLE
YLE
XRE
YRE
prob_LE
prob_RE
prob_Y
Label
Area
X
Y
MinThr
MaxThr
Image
Period
Well
Xmid
Ymid
Exp
Move
Up
Speed
Scoot
Burst
B_Up
Edge
p_Edge
CW
Angle
Upw
Turn
Tabs
XLE
YLE
XRE
YRE
prob_LE
prob_RE
prob_Y
Label
Area
X
Y
MinThr
MaxThr
Image
Period
Well
Xmid
Ymid
Exp
Move
Up
Speed
Scoot
Burst
B_Up
Edge
p_Edge
CW
Angle
Upw
Turn
Tabs
XLE
YLE
XRE
YRE
prob_LE
prob_RE
prob_Y
Label
Area
X
Y
MinThr
MaxThr
Image
Period
Well
Xmid
Ymid
Exp
Move
Up
Speed
Scoot
Burst
B_Up
Edge
p_Edge
CW
Angle
Upw
Turn
Tabs
XLE
YLE
XRE
YRE
prob_LE
prob_RE
prob_Y
Label
Area
X
Y
MinThr
MaxThr
Image
Period
Well
Xmid
Ymid
Exp
Move
Up
Speed
Scoot
Burst
B_Up
Edge
p_Edge
CW
Angle
Upw
Turn
Tabs
XLE
YLE
XRE
YRE
prob_LE
prob_RE
prob_Y
Label
Area
X
Y
MinThr
MaxThr
Image
Period
Well
Xmid
Ymid
Exp
Move
Up
Speed
Scoot
Burst
B_Up
Edge
p_Edge
CW
Angle
Upw
Turn
Tabs
XLE
YLE
XRE
YRE
prob_LE
prob_RE
prob_Y
Label
Area
X
Y
MinThr
MaxThr
Image
Period
Well
Xmid
Ymid
Exp
Move
Up
Speed
Scoot
Burst
B_Up
Edge
p_Edge
CW
Angle
Upw
Turn
Tabs
XLE
YLE
XRE
YRE
prob_LE
prob_RE
prob_Y
Label
Area
X
Y
MinThr
MaxThr
Image
Period
Well
Xmid
Ymid
Exp
Move
Up
Speed
[truncated: 49 more rows]
