# Supplementary material for: Zebrafish Larvae Position Tracker (Z-LaP Tracker): a high-throughput deep-learning behavioral approach for the identification of calcineurin pathway-modulating drugs using zebrafish larvae
Source: Sci Rep. 2023 Feb 23;13:3174. doi: 10.1038/s41598-023-30303-w (PMC9950053; doi:10.1038/s41598-023-30303-w)
Supplement: Supplementary file 8 — Supplementary Information 8. [file 41598_2023_30303_MOESM8_ESM.xlsx]

## Sheet: Supplementary_file8
Supplemenatary file 8: Template B - This template combines multiple experiments to produce a summary of values that are used for cluster analysis
Sheet number	Name	Description
1	Experiments	The individual experiments describing behavioral measures (calculated using Template A) are added
2	Groups	Lists the name of compounds used in the current study
3	Average	This sheet calculates the average value for every behavioral measure for every compound
4	Difference	This sheets subtracts the average values of DMSO control from values for each of the compounds
5	Welch stats	Conducts Welch test for each compound after Bonferroni adjustment for multiple comparisons
6	Text for cluster analysis	This sheet provides the summary file for K-means and heirarchial clustering analysis

## Sheet: Experiments
	Template B, version 03-13-22: Added new behaviors and Welch's t-test for analysis of Python data
	Combine Multiple Experiments:			Copy numbers from Summary Sheet (Excel Template A RC031222 for 96-well plates)
				Paste numbers in this template, below orange headers (Values only!)
				Activity					Vision (burst vision if available)					Scoot (3-20p)		Burst (>20p)		% Edge		CW (1h, Vis)		Upward orientation with visual stimuli
	Date	Well	Group	1hr	P15	Hab	S	E	R	G	B	FR	RGB	Sc-1h	Sc-V	Bu-1h	Bu-V	Ed-1h	Ed-V	Cw-1h	Cw-V	Or-R	Or-G	Or-B	Or-FR	Or-RGB	Turn-1h	Tabs-1hr
Cab 2
Cab 2

## Sheet: Groups
		Description of Experiments: add info on treatment and dates of imaging experiments
		Blue cells can be renamed to match names in 'Experiments' sheet
	0	Exp Groups	Sample experiment	Compounds in Tocris Library		Compounds in Cayman Library
	1	DMSO	DMSO	DMSO		DMSO
	2	T1A2	5uM Nebivolol	T1A2	- UK 14,304 (Adrenergic Alpha-2 Receptors, Agonist)
	3	T1A3	10uM Nebivolol	T1A3	- Bromocriptine mesylate (Non-selective Dopamine, Agonist)
	4	T1A4	20uM Nebivolol	T1A4	- Dihydroergotamine mesylate (Non-selective Adrenergic Alpha Receptors, Agonist)
	5	T1A5		T1A5	- Dobutamine hydrochloride (Non-selective Adrenergic Beta Receptors, Agonist)
	6	T1A6		T1A6	- Minoxidil (Inward rectifier Potassium Channels, Activator)
	7	T1A7		T1A7	- Prazosin hydrochloride (Adrenergic Alpha-1 Receptors, Antagonist)
	8	T1A8		T1A8	- Diltiazem hydrochloride (Cav1.x Channels, Blocker)
	9	T1A9		T1A9	- Dipyridamole (Nucleoside Transporters, Inhibitor)
	10	T1A10		T1A10	- Cyclothiazide (AMPA Receptors, Modulator)
	11	T1A11		T1A11	- Felbamate (NMDA Receptors, Antagonist)
	12	T1B2		T1B2	- Cimetidine (Histamine H2 Receptors, Antagonist)
	13	T1B3		T1B3	- Tropicamide (M4 Receptors, Antagonist)
	14	T1B4		T1B4	- Glibenclamide (Inward rectifier Potassium Channels, Blocker)
	15	T1B5		T1B5	- Pimozide (Non-selective Dopamine, Antagonist)
	16	T1B6		T1B6	- Diazoxide (AMPA Receptors, Other)
	17	T1B7		T1B7	- Tamoxifen citrate (Estrogen and Related Receptors, Modulator)
	18	T1B8		T1B8	- ICI 182,780 (Estrogen and Related Receptors, Antagonist)
	19	T1B9		T1B9	- Taxol (Microtubules, Other)
	20	T1B10		T1B10	- Dexamethasone (Glucocorticoid Receptor, Other)
	21	T1B11		T1B11	- Etoposide (DNA Topoisomerase, Inhibitor)
	22	T1C2		T1C2	- Flumazenil (GABAA Receptors, Benzodiazepine)
	23	T1C3		T1C3	- Clemastine fumarate (Histamine H1 Receptors, Antagonist)
	24	T1C4		T1C4	- Flecainide acetate (Voltage-gated Sodium Channels, Blocker)
	25	T1C5		T1C5	- Mifepristone (Progesterone Receptor, Antagonist)
	26	T1C6		T1C6	- Mycophenolic acid (Other Dehydrogenases, Inhibitor)
	27	T1C7		T1C7	- Lovastatin (HMG-CoA Reductase, Inhibitor)
	28	T1C8		T1C8	- Argatroban (Other Proteases, Inhibitor)
	29	T1C9		T1C9	- Cilostazol (Phosphodiesterases, Inhibitor)
	30	T1C10		T1C10	- Cisapride (5-HT4 Receptors, Agonist)
	31	T1C11		T1C11	- Acetaminophen (Cyclooxygenase, Inhibitor)
	32	T1D2		T1D2	- Loratidine (Histamine H1 Receptors, Antagonist)
	33	T1D3		T1D3	- Simvastatin (HMG-CoA Reductase, Inhibitor)
	34	T1D4		T1D4	- Isradipine (Cav1.x Channels, Blocker)
	35	T1D5		T1D5	- Fluticasone propionate (Glucocorticoid Receptor, Agonist)
	36	T1D6		T1D6	- Mirtazapine (Non-selective 5-HT2, Antagonist)
	37	T1D7		T1D7	- Tetrabenazine (Vesicular Monoamine Transporters, Inhibitor)
	38	T1D8		T1D8	- Doxorubicin hydrochloride (DNA Topoisomerase, Inhibitor)
	39	T1D9		T1D9	- Raloxifene hydrochloride (Estrogen and Related Receptors, Modulator)
	40	T1D10		T1D10	- Sertraline hydrochloride (5-HT Transporters, Inhibitor)
	41	T1D11		T1D11	- Fexofenadine hydrochloride (Histamine H1 Receptors, Antagonist)
	42	T1E2		T1E2	- Acyclovir (RNA/DNA Polymerase, Inhibitor)
	43	T1E3		T1E3	- Amlodipine besylate (Cav1.x Channels, Blocker)
	44	T1E4		T1E4	- Benazepril hydrochloride (Angiotensin-Converting Enzyme, Inhibitor)
	45	T1E5		T1E5	- Mexiletine hydrochloride (Voltage-gated Sodium Channels, Blocker)
	46	T1E6		T1E6	- Clofarabine (Other Kinases, Substrate)
	47	T1E7		T1E7	- Decitabine (DNA Methyltransferases, Inhibitor)
	48	T1E8		T1E8	- Zonisamide (Other Channel Modulators, Other)
	49	T1E9		T1E9	- Cabergoline (Non-selective Dopamine, Agonist)
	50	T1E10		T1E10	- Budesonide (Glucocorticoid Receptor, Other)
	51	T1E11		T1E11	- Acarbose (Glycosylases, Inhibitor)
	52	T1F2		T1F2	- Sodium 4-Phenylbutyrate (Non-selective HDACs, Inhibitor)
	53	T1F3		T1F3	- Carvedilol (Non-selective Adrenergic Beta Receptors, Antagonist)
	54	T1F4		T1F4	- CPT 11 (DNA Topoisomerase, Inhibitor)
	55	T1F5		T1F5	- Temozolomide (Apoptosis Inducers, Other)
	56	T1F6		T1F6	- Dexmedetomidine hydrochloride (Adrenergic Alpha-2 Receptors, Agonist)
	57	T1F7		T1F7	- (S)-(+)-Ibuprofen (Cyclooxygenase, Inhibitor)
	58	T1F8		T1F8	- Levetiracetam (Translocation, Exocytosis & Endocytosis, Other)
	59	T1F9		T1F9	- Adapalene (Retinoic Acid Receptors, Agonist)
	60	T1F10		T1F10	- Metformin hydrochloride (AMPK, Activator)
	61	T1F11		T1F11	- Venlafaxine hydrochloride (5-HT Transporters, Inhibitor)
	62	T1G2		T1G2	- Felodipine (Cav1.x Channels, Blocker)
	63	T1G3		T1G3	- Doxazosin mesylate (Adrenergic Alpha-1 Receptors, Antagonist)
	64	T1G4		T1G4	- Spironolactone (Mineralocorticoid Receptor, Antagonist)
	65	T1G5		T1G5	- Iressa (EGFR, Inhibitor)
	66	T1G6		T1G6	- Miconazole nitrate (Miscellaneous Compounds, Other)
	67	T1G7		T1G7	- Tamsulosin hydrochloride (Adrenergic Alpha-1 Receptors, Antagonist)
	68	T1G8		T1G8	- Bumetanide (Na+/K+/Cl- Symporter, Inhibitor)
	69	T1G9		T1G9	- Furosemide (Na+/K+/Cl- Symporter, Inhibitor)
	70	T1G10		T1G10	- Ranolazine dihydrochloride (Other Dehydrogenases, Activator)
	71	T1G11		T1G11	- Metoprolol tartrate (Adrenergic Beta-1 Receptors, Antagonist)
	72	T1H2		T1H2	- Gemcitabine hydrochloride (DNA, RNA and Protein Synthesis, Inhibitor)
	73	T1H3		T1H3	- Prochlorperazine dimaleate (D2 Receptors, Antagonist)
	74	T1H4		T1H4	- Metyrapone (Hydroxylases, Inhibitor)
	75	T1H5		T1H5	- Zileuton (Lipoxygenase, Inhibitor)
	76	T1H6		T1H6	- Fluvastatin sodium (HMG-CoA Reductase, Inhibitor)
	77	T1H7		T1H7	- Selexipag (Prostanoid Receptors, Agonist)
	78	T1H8		T1H8	- Fludarabine (DNA, RNA and Protein Synthesis, Inhibitor)
	79	T1H9		T1H9	- Nebivolol hydrochloride (Adrenergic Beta-1 Receptors, Antagonist)
	80	T1H10		T1H10	- Sumatriptan succinate (5-HT1D Receptors, Agonist)
	81	T1H11		T1H11	- Tizanidine hydrochloride (Adrenergic Alpha-2 Receptors, Agonist)
	82	T2A2		T2A2	- Topiramate (Kainate Receptors, Antagonist)
	83	T2A3		T2A3	- Asenapine maleate (Non-selective 5-HT, Antagonist)
	84	T2A4		T2A4	- Maraviroc (Chemokine CC Receptors, Antagonist)
	85	T2A5		T2A5	- Dofetilide (Voltage-Gated Potassium Channels, Blocker)
	86	T2A6		T2A6	- Exemestane (Cytochrome P450, Inhibitor)
	87	T2A7		T2A7	- Tolterodine L-tartrate (Non-selective Muscarinics, Antagonist)
	88	T2A8		T2A8	- Linezolid (DNA, RNA and Protein Synthesis, Inhibitor)
	89	T2A9		T2A9	- Sunitinib malate (VEGFR, Inhibitor)
	90	T2A10		T2A10	- Azithromycin (DNA, RNA and Protein Synthesis, Other)
	91	T2A11		T2A11	- Sildenafil citrate (Phosphodiesterases, Inhibitor)
	92	T2B2		T2B2	- Celecoxib (Cyclooxygenase, Inhibitor)
	93	T2B3		T2B3	- Losartan potassium (Angiotensin AT1 Receptors, Antagonist)
	94	T2B4		T2B4	- Repaglinide (Inward rectifier Potassium Channels, Blocker)
	95	T2B5		T2B5	- 5-Azacytidine (DNA Methyltransferases, Inhibitor)
	96	T2B6		T2B6	- Tranylcypromine hydrochloride (Histone Demethylases, Inhibitor)
	97	T2B7		T2B7	- Eletriptan hydrobromide (5-HT1B Receptors, Agonist)
	98	T2B8		T2B8	- Trovafloxacin mesylate (DNA, RNA and Protein Synthesis, Inhibitor)
	99	T2B9		T2B9	- Rotigotine hydrochloride (D2 Receptors, Agonist)
	100	T2B10		T2B10	- Ibutilide hemifumarate (Other Channel Modulators, Other)
	101	T2B11		T2B11	- Pyrimethamine (Multidrug Transporters, Inhibitor)
	102	T2C2		T2C2	- Aspirin (Cyclooxygenase, Inhibitor)
	103	T2C3		T2C3	- Hydrocortisone (Glucocorticoid Receptor, Other)
	104	T2C4		T2C4	- Flutamide (Androgen Receptor, Antagonist)
	105	T2C5		T2C5	- Clotrimazole (Cytochrome P450, Inhibitor)
	106	T2C6		T2C6	- Carbamazepine (Voltage-gated Sodium Channels, Blocker)
	107	T2C7		T2C7	- Azathioprine (DNA, RNA and Protein Synthesis, Other)
	108	T2C8		T2C8	- Mycophenolate mofetil (Other Dehydrogenases, Inhibitor)
	109	T2C9		T2C9	- Probenecid (Multidrug Transporters, Inhibitor)
	110	T2C10		T2C10	- Fenofibrate (PPARalpha Receptors, Agonist)
	111	T2C11		T2C11	- Bepridil hydrochloride (Non-selective Cav Channels, Blocker)
	112	T2D2		T2D2	- Pioglitazone hydrochloride (PPARgamma Receptors, Agonist)
	113	T2D3		T2D3	- Abacavir hemisulfate (RNA/DNA Polymerase, Inhibitor)
	114	T2D4		T2D4	- Delavirdine mesylate (RNA/DNA Polymerase, Inhibitor)
	115	T2D5		T2D5	- Valsartan (Angiotensin AT1 Receptors, Antagonist)
	116	T2D6		T2D6	- Nateglinide (Inward rectifier Potassium Channels, Blocker)
	117	T2D7		T2D7	- Olopatadine hydrochloride (Histamine H1 Receptors, Antagonist)
	118	T2D8		T2D8	- Meclizine dihydrochloride (Pregnane X Receptor, Agonist)
	119	T2D9		T2D9	- Tiagabine hydrochloride (GABA Transporters, Inhibitor)
	120	T2D10		T2D10	- Rasagiline mesylate (Monoamine Oxidase, Inhibitor)
	121	T2D11		T2D11	- Olanzapine (5-HT2A Receptors, Antagonist)
	122	T2E2		T2E2	- Axitinib (VEGFR, Inhibitor)
	123	T2E3		T2E3	- Saquinavir mesylate (Other Proteases, Inhibitor)
	124	T2E4		T2E4	- Rivastigmine tartrate (Cholinesterases, Inhibitor)
	125	T2E5		T2E5	- Trifluorothymidine (Thymidylate Synthetase, Inhibitor)
	126	T2E6		T2E6	- Ribavirin (Protein-synthesizing GTPases, Other)
	127	T2E7		T2E7	- Azilsartan (Angiotensin AT1 Receptors, Inverse Agonist)
	128	T2E8		T2E8	- Olmesartan (Angiotensin AT1 Receptors, Antagonist)
	129	T2E9		T2E9	- SAHA (Non-selective HDACs, Inhibitor)
	130	T2E10		T2E10	- Zolmitriptan (5-HT1D Receptors, Agonist)
	131	T2E11		T2E11	- Salmeterol xinafoate (Adrenergic Beta-2 Receptors, Agonist)
	132	T2F2		T2F2	- Quetiapine hemifumarate (Non-selective 5-HT2, Antagonist)
	133	T2F3		T2F3	- Candesartan (Angiotensin AT1 Receptors, Antagonist)
	134	T2F4		T2F4	- (S)-Duloxetine hydrochloride (5-HT Transporters, Inhibitor)
	135	T2F5		T2F5	- Capecitabine (DNA, RNA and Protein Synthesis, Inhibitor)
	136	T2F6		T2F6	- Methylprednisolone (Glucocorticoid Receptor, Agonist)
	137	T2F7		T2F7	- Levonorgestrel (Progesterone Receptor, Agonist)
	138	T2F8		T2F8	- Amlexanox (TANK binding kinase (TBK), Inhibitor)
	139	T2F9		T2F9	- Sulfasalazine (NF-kB/IkB, Inhibitor)
	140	T2F10		T2F10	- Pitavastatin calcium (HMG-CoA Reductase, Inhibitor)
	141	T2F11		T2F11	- Miglitol (Glycosylases, Inhibitor)
	142	T2G2		T2G2	- Stavudine (Antivirals, Other)
	143	T2G3		T2G3	- Rizatriptan benzoate (5-HT1B Receptors, Agonist)
	144	T2G4		T2G4	- Telmisartan (Angiotensin AT1 Receptors, Antagonist)
	145	T2G5		T2G5	- Tolvaptan (Vasopressin Receptors, Antagonist)
	146	T2G6		T2G6	- Ramipril (Angiotensin-Converting Enzyme, Inhibitor)
	147	T2G7		T2G7	- Bazedoxifene acetate (Estrogen and Related Receptors, Modulator)
	148	T2G8		T2G8	- Rosiglitazone (PPARgamma Receptors, Agonist)
	149	T2G9		T2G9	- Rifaximin (Pregnane X Receptor, Agonist)
	150	T2G10		T2G10	- XL 184 (VEGFR, Inhibitor)
	151	T2G11		T2G11	- Aripiprazole (D2 Receptors, Agonist)
	152	T2H2		T2H2	- Dolasetron mesylate (5-HT3 Receptors, Antagonist)
	153	T2H3		T2H3	- Irbesartan (Angiotensin AT1 Receptors, Antagonist)
	154	T2H4		T2H4	- Ambrisentan (Endothelin ETA Receptors, Antagonist)
	155	T2H5		T2H5	- Ritonavir (Other Proteases, Inhibitor)
	156	T2H6		T2H6	- Imatinib mesylate (Abl Kinase, Inhibitor)
	157	T2H7		T2H7	- FTY 720 (Sphingosine-1-phosphate Receptors, Agonist)
	158	T2H8		T2H8	- Pemetrexed (Thymidylate Synthetase, Inhibitor)
	159	T2H9		T2H9	- Arformoterol tartrate (Adrenergic Beta-2 Receptors, Agonist)
	160	T2H10		T2H10	- Rucaparib camsylate (Poly(ADP-ribose) Polymerase, Inhibitor)
	161	T2H11		T2H11	- Bosentan (Non-selective Endothelin, Antagonist)
	162	T3A2		T3A2	- Anastrozole (Cytochrome P450, Inhibitor)
	163	T3A3		T3A3	- Bicalutamide (Androgen Receptor, Antagonist)
	164	T3A4		T3A4	- Bosutinib (Src Kinases, Inhibitor)
	165	T3A5		T3A5	- Letrozole (Cytochrome P450, Inhibitor)
	166	T3A6		T3A6	- Febuxostat (Other Oxygenases/Oxidases, Inhibitor)
	167	T3A7		T3A7	- Escitalopram oxalate (5-HT Transporters, Inhibitor)
	168	T3A8		T3A8	- Teriflunomide (Dihyroorotate Dehydrogenase, Inhibitor)
	169	T3A9		T3A9	- Aliskiren hemifumarate (Other Proteases, Inhibitor)
	170	T3A10		T3A10	- Vilazodone hydrochloride (5-HT1A Receptors, Agonist)
	171	T3A11		T3A11	- Saxagliptin hydrochloride (Dipeptidyl Peptidase IV (DPP-IV), Inhibitor)
	172	T3B2		T3B2	- PF 04449913 maleate (Smoothened Receptors, Antagonist)
	173	T3B3		T3B3	- Darunavir (Other Proteases, Inhibitor)
	174	T3B4		T3B4	- Dasatinib (Src Kinases, Inhibitor)
	175	T3B5		T3B5	- Ibrutinib (Brutons Tyrosine Kinase (BTK), Inhibitor)
	176	T3B6		T3B6	- Entecavir (RNA/DNA Polymerase, Inhibitor)
	177	T3B7		T3B7	- Megestrol Acetate (Progesterone Receptor, Agonist)
	178	T3B8		T3B8	- Lenalidomide (Ubiquitin E3 Ligases, Other)
	179	T3B9		T3B9	- Tadalafil (Phosphodiesterases, Inhibitor)
	180	T3B10		T3B10	- Prasugrel (Purinergic P2Y Receptors, Antagonist)
	181	T3B11		T3B11	- Trazodone hydrochloride (5-HT2A Receptors, Antagonist)
	182	T3C2		T3C2	- Rosuvastatin calcium (HMG-CoA Reductase, Inhibitor)
	183	T3C3		T3C3	- Ciclesonide (Glucocorticoid Receptor, Other)
	184	T3C4		T3C4	- Ciclopirox (Histone Demethylases, Inhibitor)
	185	T3C5		T3C5	- Phentolamine Mesylate (Non-selective Adrenergic Alpha Receptors, Antagonist)
	186	T3C6		T3C6	- Aprepitant (NK1 Receptor, Antagonist)
	187	T3C7		T3C7	- Roflumilast (Phosphodiesterases, Inhibitor)
	188	T3C8		T3C8	- Silodosin (Adrenergic Alpha-1 Receptors, Antagonist)
	189	T3C9		T3C9	- Lapatinib (EGFR, Inhibitor)
	190	T3C10		T3C10	- Sorafenib (Raf Kinase, Inhibitor)
	191	T3C11		T3C11	- Mefloquine hydrochloride (Gap Channels, Blocker)
	192	EW		EW

## Sheet: Average
		Activity					Vision (burst vision if available)					Scoot (3-20p)		Burst (>20p)		% Edge		CW (1h, Vis)		Upward orientation with visual stimuli							Count
	Group	1hr	P15	Hab	S	E	R	G	B	FR	RGB	Sc-1h	Sc-V	Bu-1h	Bu-V	Ed-1h	Ed-V	Cw-1h	Cw-V	Or-R	Or-G	Or-B	Or-FR	Or-RGB	Turn-1h	Tabs-1hr	wells (N)
	DMSO	#DIV/0!	#DIV/0!	#DIV/0!	#DIV/0!	#DIV/0!	#DIV/0!	#DIV/0!	#DIV/0!	#DIV/0!	#DIV/0!	#DIV/0!	#DIV/0!	#DIV/0!	#DIV/0!	#DIV/0!	#DIV/0!	#DIV/0!	#DIV/0!	#DIV/0!	#DIV/0!	#DIV/0!	#DIV/0!	#DIV/0!	#DIV/0!	#DIV/0!	0
	T1A2	#DIV/0!	#DIV/0!	#DIV/0!	#DIV/0!	#DIV/0!	#DIV/0!	#DIV/0!	#DIV/0!	#DIV/0!	#DIV/0!	#DIV/0!	#DIV/0!	#DIV/0!	#DIV/0!	#DIV/0!	#DIV/0!	#DIV/0!	#DIV/0!	#DIV/0!	#DIV/0!	#DIV/0!	#DIV/0!	#DIV/0!	#DIV/0!	#DIV/0!	0
	T1A3	#DIV/0!	#DIV/0!	#DIV/0!	#DIV/0!	#DIV/0!	#DIV/0!	#DIV/0!	#DIV/0!	#DIV/0!	#DIV/0!	#DIV/0!	#DIV/0!	#DIV/0!	#DIV/0!	#DIV/0!	#DIV/0!	#DIV/0!	#DIV/0!	#DIV/0!	#DIV/0!	#DIV/0!	#DIV/0!	#DIV/0!	#DIV/0!	#DIV/0!	0
	T1A4	#DIV/0!	#DIV/0!	#DIV/0!	#DIV/0!	#DIV/0!	#DIV/0!	#DIV/0!	#DIV/0!	#DIV/0!	#DIV/0!	#DIV/0!	#DIV/0!	#DIV/0!	#DIV/0!	#DIV/0!	#DIV/0!	#DIV/0!	#DIV/0!	#DIV/0!	#DIV/0!	#DIV/0!	#DIV/0!	#DIV/0!	#DIV/0!	#DIV/0!	0
	T1A5	#DIV/0!	#DIV/0!	#DIV/0!	#DIV/0!	#DIV/0!	#DIV/0!	#DIV/0!	#DIV/0!	#DIV/0!	#DIV/0!	#DIV/0!	#DIV/0!	#DIV/0!	#DIV/0!	#DIV/0!	#DIV/0!	#DIV/0!	#DIV/0!	#DIV/0!	#DIV/0!	#DIV/0!	#DIV/0!	#DIV/0!	#DIV/0!	#DIV/0!	0
	T1A6	#DIV/0!	#DIV/0!	#DIV/0!	#DIV/0!	#DIV/0!	#DIV/0!	#DIV/0!	#DIV/0!	#DIV/0!	#DIV/0!	#DIV/0!	#DIV/0!	#DIV/0!	#DIV/0!	#DIV/0!	#DIV/0!	#DIV/0!	#DIV/0!	#DIV/0!	#DIV/0!	#DIV/0!	#DIV/0!	#DIV/0!	#DIV/0!	#DIV/0!	0
	T1A7	#DIV/0!	#DIV/0!	#DIV/0!	#DIV/0!	#DIV/0!	#DIV/0!	#DIV/0!	#DIV/0!	#DIV/0!	#DIV/0!	#DIV/0!	#DIV/0!	#DIV/0!	#DIV/0!	#DIV/0!	#DIV/0!	#DIV/0!	#DIV/0!	#DIV/0!	#DIV/0!	#DIV/0!	#DIV/0!	#DIV/0!	#DIV/0!	#DIV/0!	0
	T1A8	#DIV/0!	#DIV/0!	#DIV/0!	#DIV/0!	#DIV/0!	#DIV/0!	#DIV/0!	#DIV/0!	#DIV/0!	#DIV/0!	#DIV/0!	#DIV/0!	#DIV/0!	#DIV/0!	#DIV/0!	#DIV/0!	#DIV/0!	#DIV/0!	#DIV/0!	#DIV/0!	#DIV/0!	#DIV/0!	#DIV/0!	#DIV/0!	#DIV/0!	0
	T1A9	#DIV/0!	#DIV/0!	#DIV/0!	#DIV/0!	#DIV/0!	#DIV/0!	#DIV/0!	#DIV/0!	#DIV/0!	#DIV/0!	#DIV/0!	#DIV/0!	#DIV/0!	#DIV/0!	#DIV/0!	#DIV/0!	#DIV/0!	#DIV/0!	#DIV/0!	#DIV/0!	#DIV/0!	#DIV/0!	#DIV/0!	#DIV/0!	#DIV/0!	0
	T1A10	#DIV/0!	#DIV/0!	#DIV/0!	#DIV/0!	#DIV/0!	#DIV/0!	#DIV/0!	#DIV/0!	#DIV/0!	#DIV/0!	#DIV/0!	#DIV/0!	#DIV/0!	#DIV/0!	#DIV/0!	#DIV/0!	#DIV/0!	#DIV/0!	#DIV/0!	#DIV/0!	#DIV/0!	#DIV/0!	#DIV/0!	#DIV/0!	#DIV/0!	0
	T1A11	#DIV/0!	#DIV/0!	#DIV/0!	#DIV/0!	#DIV/0!	#DIV/0!	#DIV/0!	#DIV/0!	#DIV/0!	#DIV/0!	#DIV/0!	#DIV/0!	#DIV/0!	#DIV/0!	#DIV/0!	#DIV/0!	#DIV/0!	#DIV/0!	#DIV/0!	#DIV/0!	#DIV/0!	#DIV/0!	#DIV/0!	#DIV/0!	#DIV/0!	0
	T1B2	#DIV/0!	#DIV/0!	#DIV/0!	#DIV/0!	#DIV/0!	#DIV/0!	#DIV/0!	#DIV/0!	#DIV/0!	#DIV/0!	#DIV/0!	#DIV/0!	#DIV/0!	#DIV/0!	#DIV/0!	#DIV/0!	#DIV/0!	#DIV/0!	#DIV/0!	#DIV/0!	#DIV/0!	#DIV/0!	#DIV/0!	#DIV/0!	#DIV/0!	0
	T1B3	#DIV/0!	#DIV/0!	#DIV/0!	#DIV/0!	#DIV/0!	#DIV/0!	#DIV/0!	#DIV/0!	#DIV/0!	#DIV/0!	#DIV/0!	#DIV/0!	#DIV/0!	#DIV/0!	#DIV/0!	#DIV/0!	#DIV/0!	#DIV/0!	#DIV/0!	#DIV/0!	#DIV/0!	#DIV/0!	#DIV/0!	#DIV/0!	#DIV/0!	0
	T1B4	#DIV/0!	#DIV/0!	#DIV/0!	#DIV/0!	#DIV/0!	#DIV/0!	#DIV/0!	#DIV/0!	#DIV/0!	#DIV/0!	#DIV/0!	#DIV/0!	#DIV/0!	#DIV/0!	#DIV/0!	#DIV/0!	#DIV/0!	#DIV/0!	#DIV/0!	#DIV/0!	#DIV/0!	#DIV/0!	#DIV/0!	#DIV/0!	#DIV/0!	0
	T1B5	#DIV/0!	#DIV/0!	#DIV/0!	#DIV/0!	#DIV/0!	#DIV/0!	#DIV/0!	#DIV/0!	#DIV/0!	#DIV/0!	#DIV/0!	#DIV/0!	#DIV/0!	#DIV/0!	#DIV/0!	#DIV/0!	#DIV/0!	#DIV/0!	#DIV/0!	#DIV/0!	#DIV/0!	#DIV/0!	#DIV/0!	#DIV/0!	#DIV/0!	0
	T1B6	#DIV/0!	#DIV/0!	#DIV/0!	#DIV/0!	#DIV/0!	#DIV/0!	#DIV/0!	#DIV/0!	#DIV/0!	#DIV/0!	#DIV/0!	#DIV/0!	#DIV/0!	#DIV/0!	#DIV/0!	#DIV/0!	#DIV/0!	#DIV/0!	#DIV/0!	#DIV/0!	#DIV/0!	#DIV/0!	#DIV/0!	#DIV/0!	#DIV/0!	0
	T1B7	#DIV/0!	#DIV/0!	#DIV/0!	#DIV/0!	#DIV/0!	#DIV/0!	#DIV/0!	#DIV/0!	#DIV/0!	#DIV/0!	#DIV/0!	#DIV/0!	#DIV/0!	#DIV/0!	#DIV/0!	#DIV/0!	#DIV/0!	#DIV/0!	#DIV/0!	#DIV/0!	#DIV/0!	#DIV/0!	#DIV/0!	#DIV/0!	#DIV/0!	0
	T1B8	#DIV/0!	#DIV/0!	#DIV/0!	#DIV/0!	#DIV/0!	#DIV/0!	#DIV/0!	#DIV/0!	#DIV/0!	#DIV/0!	#DIV/0!	#DIV/0!	#DIV/0!	#DIV/0!	#DIV/0!	#DIV/0!	#DIV/0!	#DIV/0!	#DIV/0!	#DIV/0!	#DIV/0!	#DIV/0!	#DIV/0!	#DIV/0!	#DIV/0!	0
	T1B9	#DIV/0!	#DIV/0!	#DIV/0!	#DIV/0!	#DIV/0!	#DIV/0!	#DIV/0!	#DIV/0!	#DIV/0!	#DIV/0!	#DIV/0!	#DIV/0!	#DIV/0!	#DIV/0!	#DIV/0!	#DIV/0!	#DIV/0!	#DIV/0!	#DIV/0!	#DIV/0!	#DIV/0!	#DIV/0!	#DIV/0!	#DIV/0!	#DIV/0!	0
	T1B10	#DIV/0!	#DIV/0!	#DIV/0!	#DIV/0!	#DIV/0!	#DIV/0!	#DIV/0!	#DIV/0!	#DIV/0!	#DIV/0!	#DIV/0!	#DIV/0!	#DIV/0!	#DIV/0!	#DIV/0!	#DIV/0!	#DIV/0!	#DIV/0!	#DIV/0!	#DIV/0!	#DIV/0!	#DIV/0!	#DIV/0!	#DIV/0!	#DIV/0!	0
	T1B11	#DIV/0!	#DIV/0!	#DIV/0!	#DIV/0!	#DIV/0!	#DIV/0!	#DIV/0!	#DIV/0!	#DIV/0!	#DIV/0!	#DIV/0!	#DIV/0!	#DIV/0!	#DIV/0!	#DIV/0!	#DIV/0!	#DIV/0!	#DIV/0!	#DIV/0!	#DIV/0!	#DIV/0!	#DIV/0!	#DIV/0!	#DIV/0!	#DIV/0!	0
	T1C2	#DIV/0!	#DIV/0!	#DIV/0!	#DIV/0!	#DIV/0!	#DIV/0!	#DIV/0!	#DIV/0!	#DIV/0!	#DIV/0!	#DIV/0!	#DIV/0!	#DIV/0!	#DIV/0!	#DIV/0!	#DIV/0!	#DIV/0!	#DIV/0!	#DIV/0!	#DIV/0!	#DIV/0!	#DIV/0!	#DIV/0!	#DIV/0!	#DIV/0!	0
	T1C3	#DIV/0!	#DIV/0!	#DIV/0!	#DIV/0!	#DIV/0!	#DIV/0!	#DIV/0!	#DIV/0!	#DIV/0!	#DIV/0!	#DIV/0!	#DIV/0!	#DIV/0!	#DIV/0!	#DIV/0!	#DIV/0!	#DIV/0!	#DIV/0!	#DIV/0!	#DIV/0!	#DIV/0!	#DIV/0!	#DIV/0!	#DIV/0!	#DIV/0!	0
	T1C4	#DIV/0!	#DIV/0!	#DIV/0!	#DIV/0!	#DIV/0!	#DIV/0!	#DIV/0!	#DIV/0!	#DIV/0!	#DIV/0!	#DIV/0!	#DIV/0!	#DIV/0!	#DIV/0!	#DIV/0!	#DIV/0!	#DIV/0!	#DIV/0!	#DIV/0!	#DIV/0!	#DIV/0!	#DIV/0!	#DIV/0!	#DIV/0!	#DIV/0!	0
	T1C5	#DIV/0!	#DIV/0!	#DIV/0!	#DIV/0!	#DIV/0!	#DIV/0!	#DIV/0!	#DIV/0!	#DIV/0!	#DIV/0!	#DIV/0!	#DIV/0!	#DIV/0!	#DIV/0!	#DIV/0!	#DIV/0!	#DIV/0!	#DIV/0!	#DIV/0!	#DIV/0!	#DIV/0!	#DIV/0!	#DIV/0!	#DIV/0!	#DIV/0!	0
	T1C6	#DIV/0!	#DIV/0!	#DIV/0!	#DIV/0!	#DIV/0!	#DIV/0!	#DIV/0!	#DIV/0!	#DIV/0!	#DIV/0!	#DIV/0!	#DIV/0!	#DIV/0!	#DIV/0!	#DIV/0!	#DIV/0!	#DIV/0!	#DIV/0!	#DIV/0!	#DIV/0!	#DIV/0!	#DIV/0!	#DIV/0!	#DIV/0!	#DIV/0!	0
	T1C7	#DIV/0!	#DIV/0!	#DIV/0!	#DIV/0!	#DIV/0!	#DIV/0!	#DIV/0!	#DIV/0!	#DIV/0!	#DIV/0!	#DIV/0!	#DIV/0!	#DIV/0!	#DIV/0!	#DIV/0!	#DIV/0!	#DIV/0!	#DIV/0!	#DIV/0!	#DIV/0!	#DIV/0!	#DIV/0!	#DIV/0!	#DIV/0!	#DIV/0!	0
	T1C8	#DIV/0!	#DIV/0!	#DIV/0!	#DIV/0!	#DIV/0!	#DIV/0!	#DIV/0!	#DIV/0!	#DIV/0!	#DIV/0!	#DIV/0!	#DIV/0!	#DIV/0!	#DIV/0!	#DIV/0!	#DIV/0!	#DIV/0!	#DIV/0!	#DIV/0!	#DIV/0!	#DIV/0!	#DIV/0!	#DIV/0!	#DIV/0!	#DIV/0!	0
	T1C9	#DIV/0!	#DIV/0!	#DIV/0!	#DIV/0!	#DIV/0!	#DIV/0!	#DIV/0!	#DIV/0!	#DIV/0!	#DIV/0!	#DIV/0!	#DIV/0!	#DIV/0!	#DIV/0!	#DIV/0!	#DIV/0!	#DIV/0!	#DIV/0!	#DIV/0!	#DIV/0!	#DIV/0!	#DIV/0!	#DIV/0!	#DIV/0!	#DIV/0!	0
	T1C10	#DIV/0!	#DIV/0!	#DIV/0!	#DIV/0!	#DIV/0!	#DIV/0!	#DIV/0!	#DIV/0!	#DIV/0!	#DIV/0!	#DIV/0!	#DIV/0!	#DIV/0!	#DIV/0!	#DIV/0!	#DIV/0!	#DIV/0!	#DIV/0!	#DIV/0!	#DIV/0!	#DIV/0!	#DIV/0!	#DIV/0!	#DIV/0!	#DIV/0!	0
	T1C11	#DIV/0!	#DIV/0!	#DIV/0!	#DIV/0!	#DIV/0!	#DIV/0!	#DIV/0!	#DIV/0!	#DIV/0!	#DIV/0!	#DIV/0!	#DIV/0!	#DIV/0!	#DIV/0!	#DIV/0!	#DIV/0!	#DIV/0!	#DIV/0!	#DIV/0!	#DIV/0!	#DIV/0!	#DIV/0!	#DIV/0!	#DIV/0!	#DIV/0!	0
	T1D2	#DIV/0!	#DIV/0!	#DIV/0!	#DIV/0!	#DIV/0!	#DIV/0!	#DIV/0!	#DIV/0!	#DIV/0!	#DIV/0!	#DIV/0!	#DIV/0!	#DIV/0!	#DIV/0!	#DIV/0!	#DIV/0!	#DIV/0!	#DIV/0!	#DIV/0!	#DIV/0!	#DIV/0!	#DIV/0!	#DIV/0!	#DIV/0!	#DIV/0!	0
	T1D3	#DIV/0!	#DIV/0!	#DIV/0!	#DIV/0!	#DIV/0!	#DIV/0!	#DIV/0!	#DIV/0!	#DIV/0!	#DIV/0!	#DIV/0!	#DIV/0!	#DIV/0!	#DIV/0!	#DIV/0!	#DIV/0!	#DIV/0!	#DIV/0!	#DIV/0!	#DIV/0!	#DIV/0!	#DIV/0!	#DIV/0!	#DIV/0!	#DIV/0!	0
	T1D4	#DIV/0!	#DIV/0!	#DIV/0!	#DIV/0!	#DIV/0!	#DIV/0!	#DIV/0!	#DIV/0!	#DIV/0!	#DIV/0!	#DIV/0!	#DIV/0!	#DIV/0!	#DIV/0!	#DIV/0!	#DIV/0!	#DIV/0!	#DIV/0!	#DIV/0!	#DIV/0!	#DIV/0!	#DIV/0!	#DIV/0!	#DIV/0!	#DIV/0!	0
	T1D5	#DIV/0!	#DIV/0!	#DIV/0!	#DIV/0!	#DIV/0!	#DIV/0!	#DIV/0!	#DIV/0!	#DIV/0!	#DIV/0!	#DIV/0!	#DIV/0!	#DIV/0!	#DIV/0!	#DIV/0!	#DIV/0!	#DIV/0!	#DIV/0!	#DIV/0!	#DIV/0!	#DIV/0!	#DIV/0!	#DIV/0!	#DIV/0!	#DIV/0!	0
	T1D6	#DIV/0!	#DIV/0!	#DIV/0!	#DIV/0!	#DIV/0!	#DIV/0!	#DIV/0!	#DIV/0!	#DIV/0!	#DIV/0!	#DIV/0!	#DIV/0!	#DIV/0!	#DIV/0!	#DIV/0!	#DIV/0!	#DIV/0!	#DIV/0!	#DIV/0!	#DIV/0!	#DIV/0!	#DIV/0!	#DIV/0!	#DIV/0!	#DIV/0!	0
	T1D7	#DIV/0!	#DIV/0!	#DIV/0!	#DIV/0!	#DIV/0!	#DIV/0!	#DIV/0!	#DIV/0!	#DIV/0!	#DIV/0!	#DIV/0!	#DIV/0!	#DIV/0!	#DIV/0!	#DIV/0!	#DIV/0!	#DIV/0!	#DIV/0!	#DIV/0!	#DIV/0!	#DIV/0!	#DIV/0!	#DIV/0!	#DIV/0!	#DIV/0!	0
	T1D8	#DIV/0!	#DIV/0!	#DIV/0!	#DIV/0!	#DIV/0!	#DIV/0!	#DIV/0!	#DIV/0!	#DIV/0!	#DIV/0!	#DIV/0!	#DIV/0!	#DIV/0!	#DIV/0!	#DIV/0!	#DIV/0!	#DIV/0!	#DIV/0!	#DIV/0!	#DIV/0!	#DIV/0!	#DIV/0!	#DIV/0!	#DIV/0!	#DIV/0!	0
	T1D9	#DIV/0!	#DIV/0!	#DIV/0!	#DIV/0!	#DIV/0!	#DIV/0!	#DIV/0!	#DIV/0!	#DIV/0!	#DIV/0!	#DIV/0!	#DIV/0!	#DIV/0!	#DIV/0!	#DIV/0!	#DIV/0!	#DIV/0!	#DIV/0!	#DIV/0!	#DIV/0!	#DIV/0!	#DIV/0!	#DIV/0!	#DIV/0!	#DIV/0!	0
	T1D10	#DIV/0!	#DIV/0!	#DIV/0!	#DIV/0!	#DIV/0!	#DIV/0!	#DIV/0!	#DIV/0!	#DIV/0!	#DIV/0!	#DIV/0!	#DIV/0!	#DIV/0!	#DIV/0!	#DIV/0!	#DIV/0!	#DIV/0!	#DIV/0!	#DIV/0!	#DIV/0!	#DIV/0!	#DIV/0!	#DIV/0!	#DIV/0!	#DIV/0!	0
	T1D11	#DIV/0!	#DIV/0!	#DIV/0!	#DIV/0!	#DIV/0!	#DIV/0!	#DIV/0!	#DIV/0!	#DIV/0!	#DIV/0!	#DIV/0!	#DIV/0!	#DIV/0!	#DIV/0!	#DIV/0!	#DIV/0!	#DIV/0!	#DIV/0!	#DIV/0!	#DIV/0!	#DIV/0!	#DIV/0!	#DIV/0!	#DIV/0!	#DIV/0!	0
	T1E2	#DIV/0!	#DIV/0!	#DIV/0!	#DIV/0!	#DIV/0!	#DIV/0!	#DIV/0!	#DIV/0!	#DIV/0!	#DIV/0!	#DIV/0!	#DIV/0!	#DIV/0!	#DIV/0!	#DIV/0!	#DIV/0!	#DIV/0!	#DIV/0!	#DIV/0!	#DIV/0!	#DIV/0!	#DIV/0!	#DIV/0!	#DIV/0!	#DIV/0!	0
	T1E3	#DIV/0!	#DIV/0!	#DIV/0!	#DIV/0!	#DIV/0!	#DIV/0!	#DIV/0!	#DIV/0!	#DIV/0!	#DIV/0!	#DIV/0!	#DIV/0!	#DIV/0!	#DIV/0!	#DIV/0!	#DIV/0!	#DIV/0!	#DIV/0!	#DIV/0!	#DIV/0!	#DIV/0!	#DIV/0!	#DIV/0!	#DIV/0!	#DIV/0!	0
	T1E4	#DIV/0!	#DIV/0!	#DIV/0!	#DIV/0!	#DIV/0!	#DIV/0!	#DIV/0!	#DIV/0!	#DIV/0!	#DIV/0!	#DIV/0!	#DIV/0!	#DIV/0!	#DIV/0!	#DIV/0!	#DIV/0!	#DIV/0!	#DIV/0!	#DIV/0!	#DIV/0!	#DIV/0!	#DIV/0!	#DIV/0!	#DIV/0!	#DIV/0!	0
	T1E5	#DIV/0!	#DIV/0!	#DIV/0!	#DIV/0!	#DIV/0!	#DIV/0!	#DIV/0!	#DIV/0!	#DIV/0!	#DIV/0!	#DIV/0!	#DIV/0!	#DIV/0!	#DIV/0!	#DIV/0!	#DIV/0!	#DIV/0!	#DIV/0!	#DIV/0!	#DIV/0!	#DIV/0!	#DIV/0!	#DIV/0!	#DIV/0!	#DIV/0!	0
	T1E6	#DIV/0!	#DIV/0!	#DIV/0!	#DIV/0!	#DIV/0!	#DIV/0!	#DIV/0!	#DIV/0!	#DIV/0!	#DIV/0!	#DIV/0!	#DIV/0!	#DIV/0!	#DIV/0!	#DIV/0!	#DIV/0!	#DIV/0!	#DIV/0!	#DIV/0!	#DIV/0!	#DIV/0!	#DIV/0!	#DIV/0!	#DIV/0!	#DIV/0!	0
	T1E7	#DIV/0!	#DIV/0!	#DIV/0!	#DIV/0!	#DIV/0!	#DIV/0!	#DIV/0!	#DIV/0!	#DIV/0!	#DIV/0!	#DIV/0!	#DIV/0!	#DIV/0!	#DIV/0!	#DIV/0!	#DIV/0!	#DIV/0!	#DIV/0!	#DIV/0!	#DIV/0!	#DIV/0!	#DIV/0!	#DIV/0!	#DIV/0!	#DIV/0!	0
	T1E8	#DIV/0!	#DIV/0!	#DIV/0!	#DIV/0!	#DIV/0!	#DIV/0!	#DIV/0!	#DIV/0!	#DIV/0!	#DIV/0!	#DIV/0!	#DIV/0!	#DIV/0!	#DIV/0!	#DIV/0!	#DIV/0!	#DIV/0!	#DIV/0!	#DIV/0!	#DIV/0!	#DIV/0!	#DIV/0!	#DIV/0!	#DIV/0!	#DIV/0!	0
	T1E9	#DIV/0!	#DIV/0!	#DIV/0!	#DIV/0!	#DIV/0!	#DIV/0!	#DIV/0!	#DIV/0!	#DIV/0!	#DIV/0!	#DIV/0!	#DIV/0!	#DIV/0!	#DIV/0!	#DIV/0!	#DIV/0!	#DIV/0!	#DIV/0!	#DIV/0!	#DIV/0!	#DIV/0!	#DIV/0!	#DIV/0!	#DIV/0!	#DIV/0!	0
	T1E10	#DIV/0!	#DIV/0!	#DIV/0!	#DIV/0!	#DIV/0!	#DIV/0!	#DIV/0!	#DIV/0!	#DIV/0!	#DIV/0!	#DIV/0!	#DIV/0!	#DIV/0!	#DIV/0!	#DIV/0!	#DIV/0!	#DIV/0!	#DIV/0!	#DIV/0!	#DIV/0!	#DIV/0!	#DIV/0!	#DIV/0!	#DIV/0!	#DIV/0!	0
	T1E11	#DIV/0!	#DIV/0!	#DIV/0!	#DIV/0!	#DIV/0!	#DIV/0!	#DIV/0!	#DIV/0!	#DIV/0!	#DIV/0!	#DIV/0!	#DIV/0!	#DIV/0!	#DIV/0!	#DIV/0!	#DIV/0!	#DIV/0!	#DIV/0!	#DIV/0!	#DIV/0!	#DIV/0!	#DIV/0!	#DIV/0!	#DIV/0!	#DIV/0!	0
	T1F2	#DIV/0!	#DIV/0!	#DIV/0!	#DIV/0!	#DIV/0!	#DIV/0!	#DIV/0!	#DIV/0!	#DIV/0!	#DIV/0!	#DIV/0!	#DIV/0!	#DIV/0!	#DIV/0!	#DIV/0!	#DIV/0!	#DIV/0!	#DIV/0!	#DIV/0!	#DIV/0!	#DIV/0!	#DIV/0!	#DIV/0!	#DIV/0!	#DIV/0!	0
	T1F3	#DIV/0!	#DIV/0!	#DIV/0!	#DIV/0!	#DIV/0!	#DIV/0!	#DIV/0!	#DIV/0!	#DIV/0!	#DIV/0!	#DIV/0!	#DIV/0!	#DIV/0!	#DIV/0!	#DIV/0!	#DIV/0!	#DIV/0!	#DIV/0!	#DIV/0!	#DIV/0!	#DIV/0!	#DIV/0!	#DIV/0!	#DIV/0!	#DIV/0!	0
	T1F4	#DIV/0!	#DIV/0!	#DIV/0!	#DIV/0!	#DIV/0!	#DIV/0!	#DIV/0!	#DIV/0!	#DIV/0!	#DIV/0!	#DIV/0!	#DIV/0!	#DIV/0!	#DIV/0!	#DIV/0!	#DIV/0!	#DIV/0!	#DIV/0!	#DIV/0!	#DIV/0!	#DIV/0!	#DIV/0!	#DIV/0!	#DIV/0!	#DIV/0!	0
	T1F5	#DIV/0!	#DIV/0!	#DIV/0!	#DIV/0!	#DIV/0!	#DIV/0!	#DIV/0!	#DIV/0!	#DIV/0!	#DIV/0!	#DIV/0!	#DIV/0!	#DIV/0!	#DIV/0!	#DIV/0!	#DIV/0!	#DIV/0!	#DIV/0!	#DIV/0!	#DIV/0!	#DIV/0!	#DIV/0!	#DIV/0!	#DIV/0!	#DIV/0!	0
	T1F6	#DIV/0!	#DIV/0!	#DIV/0!	#DIV/0!	#DIV/0!	#DIV/0!	#DIV/0!	#DIV/0!	#DIV/0!	#DIV/0!	#DIV/0!	#DIV/0!	#DIV/0!	#DIV/0!	#DIV/0!	#DIV/0!	#DIV/0!	#DIV/0!	#DIV/0!	#DIV/0!	#DIV/0!	#DIV/0!	#DIV/0!	#DIV/0!	#DIV/0!	0
	T1F7	#DIV/0!	#DIV/0!	#DIV/0!	#DIV/0!	#DIV/0!	#DIV/0!	#DIV/0!	#DIV/0!	#DIV/0!	#DIV/0!	#DIV/0!	#DIV/0!	#DIV/0!	#DIV/0!	#DIV/0!	#DIV/0!	#DIV/0!	#DIV/0!	#DIV/0!	#DIV/0!	#DIV/0!	#DIV/0!	#DIV/0!	#DIV/0!	#DIV/0!	0
	T1F8	#DIV/0!	#DIV/0!	#DIV/0!	#DIV/0!	#DIV/0!	#DIV/0!	#DIV/0!	#DIV/0!	#DIV/0!	#DIV/0!	#DIV/0!	#DIV/0!	#DIV/0!	#DIV/0!	#DIV/0!	#DIV/0!	#DIV/0!	#DIV/0!	#DIV/0!	#DIV/0!	#DIV/0!	#DIV/0!	#DIV/0!	#DIV/0!	#DIV/0!	0
	T1F9	#DIV/0!	#DIV/0!	#DIV/0!	#DIV/0!	#DIV/0!	#DIV/0!	#DIV/0!	#DIV/0!	#DIV/0!	#DIV/0!	#DIV/0!	#DIV/0!	#DIV/0!	#DIV/0!	#DIV/0!	#DIV/0!	#DIV/0!	#DIV/0!	#DIV/0!	#DIV/0!	#DIV/0!	#DIV/0!	#DIV/0!	#DIV/0!	#DIV/0!	0
	T1F10	#DIV/0!	#DIV/0!	#DIV/0!	#DIV/0!	#DIV/0!	#DIV/0!	#DIV/0!	#DIV/0!	#DIV/0!	#DIV/0!	#DIV/0!	#DIV/0!	#DIV/0!	#DIV/0!	#DIV/0!	#DIV/0!	#DIV/0!	#DIV/0!	#DIV/0!	#DIV/0!	#DIV/0!	#DIV/0!	#DIV/0!	#DIV/0!	#DIV/0!	0
	T1F11	#DIV/0!	#DIV/0!	#DIV/0!	#DIV/0!	#DIV/0!	#DIV/0!	#DIV/0!	#DIV/0!	#DIV/0!	#DIV/0!	#DIV/0!	#DIV/0!	#DIV/0!	#DIV/0!	#DIV/0!	#DIV/0!	#DIV/0!	#DIV/0!	#DIV/0!	#DIV/0!	#DIV/0!	#DIV/0!	#DIV/0!	#DIV/0!	#DIV/0!	0
	T1G2	#DIV/0!	#DIV/0!	#DIV/0!	#DIV/0!	#DIV/0!	#DIV/0!	#DIV/0!	#DIV/0!	#DIV/0!	#DIV/0!	#DIV/0!	#DIV/0!	#DIV/0!	#DIV/0!	#DIV/0!	#DIV/0!	#DIV/0!	#DIV/0!	#DIV/0!	#DIV/0!	#DIV/0!	#DIV/0!	#DIV/0!	#DIV/0!	#DIV/0!	0
	T1G3	#DIV/0!	#DIV/0!	#DIV/0!	#DIV/0!	#DIV/0!	#DIV/0!	#DIV/0!	#DIV/0!	#DIV/0!	#DIV/0!	#DIV/0!	#DIV/0!	#DIV/0!	#DIV/0!	#DIV/0!	#DIV/0!	#DIV/0!	#DIV/0!	#DIV/0!	#DIV/0!	#DIV/0!	#DIV/0!	#DIV/0!	#DIV/0!	#DIV/0!	0
	T1G4	#DIV/0!	#DIV/0!	#DIV/0!	#DIV/0!	#DIV/0!	#DIV/0!	#DIV/0!	#DIV/0!	#DIV/0!	#DIV/0!	#DIV/0!	#DIV/0!	#DIV/0!	#DIV/0!	#DIV/0!	#DIV/0!	#DIV/0!	#DIV/0!	#DIV/0!	#DIV/0!	#DIV/0!	#DIV/0!	#DIV/0!	#DIV/0!	#DIV/0!	0
	T1G5	#DIV/0!	#DIV/0!	#DIV/0!	#DIV/0!	#DIV/0!	#DIV/0!	#DIV/0!	#DIV/0!	#DIV/0!	#DIV/0!	#DIV/0!	#DIV/0!	#DIV/0!	#DIV/0!	#DIV/0!	#DIV/0!	#DIV/0!	#DIV/0!	#DIV/0!	#DIV/0!	#DIV/0!	#DIV/0!	#DIV/0!	#DIV/0!	#DIV/0!	0
	T1G6	#DIV/0!	#DIV/0!	#DIV/0!	#DIV/0!	#DIV/0!	#DIV/0!	#DIV/0!	#DIV/0!	#DIV/0!	#DIV/0!	#DIV/0!	#DIV/0!	#DIV/0!	#DIV/0!	#DIV/0!	#DIV/0!	#DIV/0!	#DIV/0!	#DIV/0!	#DIV/0!	#DIV/0!	#DIV/0!	#DIV/0!	#DIV/0!	#DIV/0!	0
	T1G7	#DIV/0!	#DIV/0!	#DIV/0!	#DIV/0!	#DIV/0!	#DIV/0!	#DIV/0!	#DIV/0!	#DIV/0!	#DIV/0!	#DIV/0!	#DIV/0!	#DIV/0!	#DIV/0!	#DIV/0!	#DIV/0!	#DIV/0!	#DIV/0!	#DIV/0!	#DIV/0!	#DIV/0!	#DIV/0!	#DIV/0!	#DIV/0!	#DIV/0!	0
	T1G8	#DIV/0!	#DIV/0!	#DIV/0!	#DIV/0!	#DIV/0!	#DIV/0!	#DIV/0!	#DIV/0!	#DIV/0!	#DIV/0!	#DIV/0!	#DIV/0!	#DIV/0!	#DIV/0!	#DIV/0!	#DIV/0!	#DIV/0!	#DIV/0!	#DIV/0!	#DIV/0!	#DIV/0!	#DIV/0!	#DIV/0!	#DIV/0!	#DIV/0!	0
	T1G9	#DIV/0!	#DIV/0!	#DIV/0!	#DIV/0!	#DIV/0!	#DIV/0!	#DIV/0!	#DIV/0!	#DIV/0!	#DIV/0!	#DIV/0!	#DIV/0!	#DIV/0!	#DIV/0!	#DIV/0!	#DIV/0!	#DIV/0!	#DIV/0!	#DIV/0!	#DIV/0!	#DIV/0!	#DIV/0!	#DIV/0!	#DIV/0!	#DIV/0!	0
	T1G10	#DIV/0!	#DIV/0!	#DIV/0!	#DIV/0!	#DIV/0!	#DIV/0!	#DIV/0!	#DIV/0!	#DIV/0!	#DIV/0!	#DIV/0!	#DIV/0!	#DIV/0!	#DIV/0!	#DIV/0!	#DIV/0!	#DIV/0!	#DIV/0!	#DIV/0!	#DIV/0!	#DIV/0!	#DIV/0!	#DIV/0!	#DIV/0!	#DIV/0!	0
	T1G11	#DIV/0!	#DIV/0!	#DIV/0!	#DIV/0!	#DIV/0!	#DIV/0!	#DIV/0!	#DIV/0!	#DIV/0!	#DIV/0!	#DIV/0!	#DIV/0!	#DIV/0!	#DIV/0!	#DIV/0!	#DIV/0!	#DIV/0!	#DIV/0!	#DIV/0!	#DIV/0!	#DIV/0!	#DIV/0!	#DIV/0!	#DIV/0!	#DIV/0!	0
	T1H2	#DIV/0!	#DIV/0!	#DIV/0!	#DIV/0!	#DIV/0!	#DIV/0!	#DIV/0!	#DIV/0!	#DIV/0!	#DIV/0!	#DIV/0!	#DIV/0!	#DIV/0!	#DIV/0!	#DIV/0!	#DIV/0!	#DIV/0!	#DIV/0!	#DIV/0!	#DIV/0!	#DIV/0!	#DIV/0!	#DIV/0!	#DIV/0!	#DIV/0!	0
	T1H3	#DIV/0!	#DIV/0!	#DIV/0!	#DIV/0!	#DIV/0!	#DIV/0!	#DIV/0!	#DIV/0!	#DIV/0!	#DIV/0!	#DIV/0!	#DIV/0!	#DIV/0!	#DIV/0!	#DIV/0!	#DIV/0!	#DIV/0!	#DIV/0!	#DIV/0!	#DIV/0!	#DIV/0!	#DIV/0!	#DIV/0!	#DIV/0!	#DIV/0!	0
	T1H4	#DIV/0!	#DIV/0!	#DIV/0!	#DIV/0!	#DIV/0!	#DIV/0!	#DIV/0!	#DIV/0!	#DIV/0!	#DIV/0!	#DIV/0!	#DIV/0!	#DIV/0!	#DIV/0!	#DIV/0!	#DIV/0!	#DIV/0!	#DIV/0!	#DIV/0!	#DIV/0!	#DIV/0!	#DIV/0!	#DIV/0!	#DIV/0!	#DIV/0!	0
	T1H5	#DIV/0!	#DIV/0!	#DIV/0!	#DIV/0!	#DIV/0!	#DIV/0!	#DIV/0!	#DIV/0!	#DIV/0!	#DIV/0!	#DIV/0!	#DIV/0!	#DIV/0!	#DIV/0!	#DIV/0!	#DIV/0!	#DIV/0!	#DIV/0!	#DIV/0!	#DIV/0!	#DIV/0!	#DIV/0!	#DIV/0!	#DIV/0!	#DIV/0!	0
	T1H6	#DIV/0!	#DIV/0!	#DIV/0!	#DIV/0!	#DIV/0!	#DIV/0!	#DIV/0!	#DIV/0!	#DIV/0!	#DIV/0!	#DIV/0!	#DIV/0!	#DIV/0!	#DIV/0!	#DIV/0!	#DIV/0!	#DIV/0!	#DIV/0!	#DIV/0!	#DIV/0!	#DIV/0!	#DIV/0!	#DIV/0!	#DIV/0!	#DIV/0!	0
	T1H7	#DIV/0!	#DIV/0!	#DIV/0!	#DIV/0!	#DIV/0!	#DIV/0!	#DIV/0!	#DIV/0!	#DIV/0!	#DIV/0!	#DIV/0!	#DIV/0!	#DIV/0!	#DIV/0!	#DIV/0!	#DIV/0!	#DIV/0!	#DIV/0!	#DIV/0!	#DIV/0!	#DIV/0!	#DIV/0!	#DIV/0!	#DIV/0!	#DIV/0!	0
	T1H8	#DIV/0!	#DIV/0!	#DIV/0!	#DIV/0!	#DIV/0!	#DIV/0!	#DIV/0!	#DIV/0!	#DIV/0!	#DIV/0!	#DIV/0!	#DIV/0!	#DIV/0!	#DIV/0!	#DIV/0!	#DIV/0!	#DIV/0!	#DIV/0!	#DIV/0!	#DIV/0!	#DIV/0!	#DIV/0!	#DIV/0!	#DIV/0!	#DIV/0!	0
	T1H9	#DIV/0!	#DIV/0!	#DIV/0!	#DIV/0!	#DIV/0!	#DIV/0!	#DIV/0!	#DIV/0!	#DIV/0!	#DIV/0!	#DIV/0!	#DIV/0!	#DIV/0!	#DIV/0!	#DIV/0!	#DIV/0!	#DIV/0!	#DIV/0!	#DIV/0!	#DIV/0!	#DIV/0!	#DIV/0!	#DIV/0!	#DIV/0!	#DIV/0!	0
	T1H10	#DIV/0!	#DIV/0!	#DIV/0!	#DIV/0!	#DIV/0!	#DIV/0!	#DIV/0!	#DIV/0!	#DIV/0!	#DIV/0!	#DIV/0!	#DIV/0!	#DIV/0!	#DIV/0!	#DIV/0!	#DIV/0!	#DIV/0!	#DIV/0!	#DIV/0!	#DIV/0!	#DIV/0!	#DIV/0!	#DIV/0!	#DIV/0!	#DIV/0!	0
	T1H11	#DIV/0!	#DIV/0!	#DIV/0!	#DIV/0!	#DIV/0!	#DIV/0!	#DIV/0!	#DIV/0!	#DIV/0!	#DIV/0!	#DIV/0!	#DIV/0!	#DIV/0!	#DIV/0!	#DIV/0!	#DIV/0!	#DIV/0!	#DIV/0!	#DIV/0!	#DIV/0!	#DIV/0!	#DIV/0!	#DIV/0!	#DIV/0!	#DIV/0!	0
	T2A2	#DIV/0!	#DIV/0!	#DIV/0!	#DIV/0!	#DIV/0!	#DIV/0!	#DIV/0!	#DIV/0!	#DIV/0!	#DIV/0!	#DIV/0!	#DIV/0!	#DIV/0!	#DIV/0!	#DIV/0!	#DIV/0!	#DIV/0!	#DIV/0!	#DIV/0!	#DIV/0!	#DIV/0!	#DIV/0!	#DIV/0!	#DIV/0!	#DIV/0!	0
	T2A3	#DIV/0!	#DIV/0!	#DIV/0!	#DIV/0!	#DIV/0!	#DIV/0!	#DIV/0!	#DIV/0!	#DIV/0!	#DIV/0!	#DIV/0!	#DIV/0!	#DIV/0!	#DIV/0!	#DIV/0!	#DIV/0!	#DIV/0!	#DIV/0!	#DIV/0!	#DIV/0!	#DIV/0!	#DIV/0!	#DIV/0!	#DIV/0!	#DIV/0!	0
	T2A4	#DIV/0!	#DIV/0!	#DIV/0!	#DIV/0!	#DIV/0!	#DIV/0!	#DIV/0!	#DIV/0!	#DIV/0!	#DIV/0!	#DIV/0!	#DIV/0!	#DIV/0!	#DIV/0!	#DIV/0!	#DIV/0!	#DIV/0!	#DIV/0!	#DIV/0!	#DIV/0!	#DIV/0!	#DIV/0!	#DIV/0!	#DIV/0!	#DIV/0!	0
	T2A5	#DIV/0!	#DIV/0!	#DIV/0!	#DIV/0!	#DIV/0!	#DIV/0!	#DIV/0!	#DIV/0!	#DIV/0!	#DIV/0!	#DIV/0!	#DIV/0!	#DIV/0!	#DIV/0!	#DIV/0!	#DIV/0!	#DIV/0!	#DIV/0!	#DIV/0!	#DIV/0!	#DIV/0!	#DIV/0!	#DIV/0!	#DIV/0!	#DIV/0!	0
	T2A6	#DIV/0!	#DIV/0!	#DIV/0!	#DIV/0!	#DIV/0!	#DIV/0!	#DIV/0!	#DIV/0!	#DIV/0!	#DIV/0!	#DIV/0!	#DIV/0!	#DIV/0!	#DIV/0!	#DIV/0!	#DIV/0!	#DIV/0!	#DIV/0!	#DIV/0!	#DIV/0!	#DIV/0!	#DIV/0!	#DIV/0!	#DIV/0!	#DIV/0!	0
	T2A7	#DIV/0!	#DIV/0!	#DIV/0!	#DIV/0!	#DIV/0!	#DIV/0!	#DIV/0!	#DIV/0!	#DIV/0!	#DIV/0!	#DIV/0!	#DIV/0!	#DIV/0!	#DIV/0!	#DIV/0!	#DIV/0!	#DIV/0!	#DIV/0!	#DIV/0!	#DIV/0!	#DIV/0!	#DIV/0!	#DIV/0!	#DIV/0!	#DIV/0!	0
	T2A8	#DIV/0!	#DIV/0!	#DIV/0!	#DIV/0!	#DIV/0!	#DIV/0!	#DIV/0!	#DIV/0!	#DIV/0!	#DIV/0!	#DIV/0!	#DIV/0!	#DIV/0!	#DIV/0!	#DIV/0!	#DIV/0!	#DIV/0!	#DIV/0!	#DIV/0!	#DIV/0!	#DIV/0!	#DIV/0!	#DIV/0!	#DIV/0!	#DIV/0!	0
	T2A9	#DIV/0!	#DIV/0!	#DIV/0!	#DIV/0!	#DIV/0!	#DIV/0!	#DIV/0!	#DIV/0!	#DIV/0!	#DIV/0!	#DIV/0!	#DIV/0!	#DIV/0!	#DIV/0!	#DIV/0!	#DIV/0!	#DIV/0!	#DIV/0!	#DIV/0!	#DIV/0!	#DIV/0!	#DIV/0!	#DIV/0!	#DIV/0!	#DIV/0!	0
	T2A10	#DIV/0!	#DIV/0!	#DIV/0!	#DIV/0!	#DIV/0!	#DIV/0!	#DIV/0!	#DIV/0!	#DIV/0!	#DIV/0!	#DIV/0!	#DIV/0!	#DIV/0!	#DIV/0!	#DIV/0!	#DIV/0!	#DIV/0!	#DIV/0!	#DIV/0!	#DIV/0!	#DIV/0!	#DIV/0!	#DIV/0!	#DIV/0!	#DIV/0!	0
	T2A11	#DIV/0!	#DIV/0!	#DIV/0!	#DIV/0!	#DIV/0!	#DIV/0!	#DIV/0!	#DIV/0!	#DIV/0!	#DIV/0!	#DIV/0!	#DIV/0!	#DIV/0!	#DIV/0!	#DIV/0!	#DIV/0!	#DIV/0!	#DIV/0!	#DIV/0!	#DIV/0!	#DIV/0!	#DIV/0!	#DIV/0!	#DIV/0!	#DIV/0!	0
	T2B2	#DIV/0!	#DIV/0!	#DIV/0!	#DIV/0!	#DIV/0!	#DIV/0!	#DIV/0!	#DIV/0!	#DIV/0!	#DIV/0!	#DIV/0!	#DIV/0!	#DIV/0!	#DIV/0!	#DIV/0!	#DIV/0!	#DIV/0!	#DIV/0!	#DIV/0!	#DIV/0!	#DIV/0!	#DIV/0!	#DIV/0!	#DIV/0!	#DIV/0!	0
	T2B3	#DIV/0!	#DIV/0!	#DIV/0!	#DIV/0!	#DIV/0!	#DIV/0!	#DIV/0!	#DIV/0!	#DIV/0!	#DIV/0!	#DIV/0!	#DIV/0!	#DIV/0!	#DIV/0!	#DIV/0!	#DIV/0!	#DIV/0!	#DIV/0!	#DIV/0!	#DIV/0!	#DIV/0!	#DIV/0!	#DIV/0!	#DIV/0!	#DIV/0!	0
	T2B4	#DIV/0!	#DIV/0!	#DIV/0!	#DIV/0!	#DIV/0!	#DIV/0!	#DIV/0!	#DIV/0!	#DIV/0!	#DIV/0!	#DIV/0!	#DIV/0!	#DIV/0!	#DIV/0!	#DIV/0!	#DIV/0!	#DIV/0!	#DIV/0!	#DIV/0!	#DIV/0!	#DIV/0!	#DIV/0!	#DIV/0!	#DIV/0!	#DIV/0!	0
	T2B5	#DIV/0!	#DIV/0!	#DIV/0!	#DIV/0!	#DIV/0!	#DIV/0!	#DIV/0!	#DIV/0!	#DIV/0!	#DIV/0!	#DIV/0!	#DIV/0!	#DIV/0!	#DIV/0!	#DIV/0!	#DIV/0!	#DIV/0!	#DIV/0!	#DIV/0!	#DIV/0!	#DIV/0!	#DIV/0!	#DIV/0!	#DIV/0!	#DIV/0!	0
	T2B6	#DIV/0!	#DIV/0!	#DIV/0!	#DIV/0!	#DIV/0!	#DIV/0!	#DIV/0!	#DIV/0!	#DIV/0!	#DIV/0!	#DIV/0!	#DIV/0!	#DIV/0!	#DIV/0!	#DIV/0!	#DIV/0!	#DIV/0!	#DIV/0!	#DIV/0!	#DIV/0!	#DIV/0!	#DIV/0!	#DIV/0!	#DIV/0!	#DIV/0!	0
	T2B7	#DIV/0!	#DIV/0!	#DIV/0!	#DIV/0!	#DIV/0!	#DIV/0!	#DIV/0!	#DIV/0!	#DIV/0!	#DIV/0!	#DIV/0!	#DIV/0!	#DIV/0!	#DIV/0!	#DIV/0!	#DIV/0!	#DIV/0!	#DIV/0!	#DIV/0!	#DIV/0!	#DIV/0!	#DIV/0!	#DIV/0!	#DIV/0!	#DIV/0!	0
	T2B8	#DIV/0!	#DIV/0!	#DIV/0!	#DIV/0!	#DIV/0!	#DIV/0!	#DIV/0!	#DIV/0!	#DIV/0!	#DIV/0!	#DIV/0!	#DIV/0!	#DIV/0!	#DIV/0!	#DIV/0!	#DIV/0!	#DIV/0!	#DIV/0!	#DIV/0!	#DIV/0!	#DIV/0!	#DIV/0!	#DIV/0!	#DIV/0!	#DIV/0!	0
	T2B9	#DIV/0!	#DIV/0!	#DIV/0!	#DIV/0!	#DIV/0!	#DIV/0!	#DIV/0!	#DIV/0!	#DIV/0!	#DIV/0!	#DIV/0!	#DIV/0!	#DIV/0!	#DIV/0!	#DIV/0!	#DIV/0!	#DIV/0!	#DIV/0!	#DIV/0!	#DIV/0!	#DIV/0!	#DIV/0!	#DIV/0!	#DIV/0!	#DIV/0!	0
	T2B10	#DIV/0!	#DIV/0!	#DIV/0!	#DIV/0!	#DIV/0!	#DIV/0!	#DIV/0!	#DIV/0!	#DIV/0!	#DIV/0!	#DIV/0!	#DIV/0!	#DIV/0!	#DIV/0!	#DIV/0!	#DIV/0!	#DIV/0!	#DIV/0!	#DIV/0!	#DIV/0!	#DIV/0!	#DIV/0!	#DIV/0!	#DIV/0!	#DIV/0!	0
	T2B11	#DIV/0!	#DIV/0!	#DIV/0!	#DIV/0!	#DIV/0!	#DIV/0!	#DIV/0!	#DIV/0!	#DIV/0!	#DIV/0!	#DIV/0!	#DIV/0!	#DIV/0!	#DIV/0!	#DIV/0!	#DIV/0!	#DIV/0!	#DIV/0!	#DIV/0!	#DIV/0!	#DIV/0!	#DIV/0!	#DIV/0!	#DIV/0!	#DIV/0!	0
	T2C2	#DIV/0!	#DIV/0!	#DIV/0!	#DIV/0!	#DIV/0!	#DIV/0!	#DIV/0!	#DIV/0!	#DIV/0!	#DIV/0!	#DIV/0!	#DIV/0!	#DIV/0!	#DIV/0!	#DIV/0!	#DIV/0!	#DIV/0!	#DIV/0!	#DIV/0!	#DIV/0!	#DIV/0!	#DIV/0!	#DIV/0!	#DIV/0!	#DIV/0!	0
	T2C3	#DIV/0!	#DIV/0!	#DIV/0!	#DIV/0!	#DIV/0!	#DIV/0!	#DIV/0!	#DIV/0!	#DIV/0!	#DIV/0!	#DIV/0!	#DIV/0!	#DIV/0!	#DIV/0!	#DIV/0!	#DIV/0!	#DIV/0!	#DIV/0!	#DIV/0!	#DIV/0!	#DIV/0!	#DIV/0!	#DIV/0!	#DIV/0!	#DIV/0!	0
	T2C4	#DIV/0!	#DIV/0!	#DIV/0!	#DIV/0!	#DIV/0!	#DIV/0!	#DIV/0!	#DIV/0!	#DIV/0!	#DIV/0!	#DIV/0!	#DIV/0!	#DIV/0!	#DIV/0!	#DIV/0!	#DIV/0!	#DIV/0!	#DIV/0!	#DIV/0!	#DIV/0!	#DIV/0!	#DIV/0!	#DIV/0!	#DIV/0!	#DIV/0!	0
	T2C5	#DIV/0!	#DIV/0!	#DIV/0!	#DIV/0!	#DIV/0!	#DIV/0!	#DIV/0!	#DIV/0!	#DIV/0!	#DIV/0!	#DIV/0!	#DIV/0!	#DIV/0!	#DIV/0!	#DIV/0!	#DIV/0!	#DIV/0!	#DIV/0!	#DIV/0!	#DIV/0!	#DIV/0!	#DIV/0!	#DIV/0!	#DIV/0!	#DIV/0!	0
	T2C6	#DIV/0!	#DIV/0!	#DIV/0!	#DIV/0!	#DIV/0!	#DIV/0!	#DIV/0!	#DIV/0!	#DIV/0!	#DIV/0!	#DIV/0!	#DIV/0!	#DIV/0!	#DIV/0!	#DIV/0!	#DIV/0!	#DIV/0!	#DIV/0!	#DIV/0!	#DIV/0!	#DIV/0!	#DIV/0!	#DIV/0!	#DIV/0!	#DIV/0!	0
	T2C7	#DIV/0!	#DIV/0!	#DIV/0!	#DIV/0!	#DIV/0!	#DIV/0!	#DIV/0!	#DIV/0!	#DIV/0!	#DIV/0!	#DIV/0!	#DIV/0!	#DIV/0!	#DIV/0!	#DIV/0!	#DIV/0!	#DIV/0!	#DIV/0!	#DIV/0!	#DIV/0!	#DIV/0!	#DIV/0!	#DIV/0!	#DIV/0!	#DIV/0!	0
	T2C8	#DIV/0!	#DIV/0!	#DIV/0!	#DIV/0!	#DIV/0!	#DIV/0!	#DIV/0!	#DIV/0!	#DIV/0!	#DIV/0!	#DIV/0!	#DIV/0!	#DIV/0!	#DIV/0!	#DIV/0!	#DIV/0!	#DIV/0!	#DIV/0!	#DIV/0!	#DIV/0!	#DIV/0!	#DIV/0!	#DIV/0!	#DIV/0!	#DIV/0!	0
	T2C9	#DIV/0!	#DIV/0!	#DIV/0!	#DIV/0!	#DIV/0!	#DIV/0!	#DIV/0!	#DIV/0!	#DIV/0!	#DIV/0!	#DIV/0!	#DIV/0!	#DIV/0!	#DIV/0!	#DIV/0!	#DIV/0!	#DIV/0!	#DIV/0!	#DIV/0!	#DIV/0!	#DIV/0!	#DIV/0!	#DIV/0!	#DIV/0!	#DIV/0!	0
	T2C10	#DIV/0!	#DIV/0!	#DIV/0!	#DIV/0!	#DIV/0!	#DIV/0!	#DIV/0!	#DIV/0!	#DIV/0!	#DIV/0!	#DIV/0!	#DIV/0!	#DIV/0!	#DIV/0!	#DIV/0!	#DIV/0!	#DIV/0!	#DIV/0!	#DIV/0!	#DIV/0!	#DIV/0!	#DIV/0!	#DIV/0!	#DIV/0!	#DIV/0!	0
	T2C11	#DIV/0!	#DIV/0!	#DIV/0!	#DIV/0!	#DIV/0!	#DIV/0!	#DIV/0!	#DIV/0!	#DIV/0!	#DIV/0!	#DIV/0!	#DIV/0!	#DIV/0!	#DIV/0!	#DIV/0!	#DIV/0!	#DIV/0!	#DIV/0!	#DIV/0!	#DIV/0!	#DIV/0!	#DIV/0!	#DIV/0!	#DIV/0!	#DIV/0!	0
	T2D2	#DIV/0!	#DIV/0!	#DIV/0!	#DIV/0!	#DIV/0!	#DIV/0!	#DIV/0!	#DIV/0!	#DIV/0!	#DIV/0!	#DIV/0!	#DIV/0!	#DIV/0!	#DIV/0!	#DIV/0!	#DIV/0!	#DIV/0!	#DIV/0!	#DIV/0!	#DIV/0!	#DIV/0!	#DIV/0!	#DIV/0!	#DIV/0!	#DIV/0!	0
	T2D3	#DIV/0!	#DIV/0!	#DIV/0!	#DIV/0!	#DIV/0!	#DIV/0!	#DIV/0!	#DIV/0!	#DIV/0!	#DIV/0!	#DIV/0!	#DIV/0!	#DIV/0!	#DIV/0!	#DIV/0!	#DIV/0!	#DIV/0!	#DIV/0!	#DIV/0!	#DIV/0!	#DIV/0!	#DIV/0!	#DIV/0!	#DIV/0!	#DIV/0!	0
	T2D4	#DIV/0!	#DIV/0!	#DIV/0!	#DIV/0!	#DIV/0!	#DIV/0!	#DIV/0!	#DIV/0!	#DIV/0!	#DIV/0!	#DIV/0!	#DIV/0!	#DIV/0!	#DIV/0!	#DIV/0!	#DIV/0!	#DIV/0!	#DIV/0!	#DIV/0!	#DIV/0!	#DIV/0!	#DIV/0!	#DIV/0!	#DIV/0!	#DIV/0!	0
	T2D5	#DIV/0!	#DIV/0!	#DIV/0!	#DIV/0!	#DIV/0!	#DIV/0!	#DIV/0!	#DIV/0!	#DIV/0!	#DIV/0!	#DIV/0!	#DIV/0!	#DIV/0!	#DIV/0!	#DIV/0!	#DIV/0!	#DIV/0!	#DIV/0!	#DIV/0!	#DIV/0!	#DIV/0!	#DIV/0!	#DIV/0!	#DIV/0!	#DIV/0!	0
	T2D6	#DIV/0!	#DIV/0!	#DIV/0!	#DIV/0!	#DIV/0!	#DIV/0!	#DIV/0!	#DIV/0!	#DIV/0!	#DIV/0!	#DIV/0!	#DIV/0!	#DIV/0!	#DIV/0!	#DIV/0!	#DIV/0!	#DIV/0!	#DIV/0!	#DIV/0!	#DIV/0!	#DIV/0!	#DIV/0!	#DIV/0!	#DIV/0!	#DIV/0!	0
	T2D7	#DIV/0!	#DIV/0!	#DIV/0!	#DIV/0!	#DIV/0!	#DIV/0!	#DIV/0!	#DIV/0!	#DIV/0!	#DIV/0!	#DIV/0!	#DIV/0!	#DIV/0!	#DIV/0!	#DIV/0!	#DIV/0!	#DIV/0!	#DIV/0!	#DIV/0!	#DIV/0!	#DIV/0!	#DIV/0!	#DIV/0!	#DIV/0!	#DIV/0!	0
	T2D8	#DIV/0!	#DIV/0!	#DIV/0!	#DIV/0!	#DIV/0!	#DIV/0!	#DIV/0!	#DIV/0!	#DIV/0!	#DIV/0!	#DIV/0!	#DIV/0!	#DIV/0!	#DIV/0!	#DIV/0!	#DIV/0!	#DIV/0!	#DIV/0!	#DIV/0!	#DIV/0!	#DIV/0!	#DIV/0!	#DIV/0!	#DIV/0!	#DIV/0!	0
	T2D9	#DIV/0!	#DIV/0!	#DIV/0!	#DIV/0!	#DIV/0!	#DIV/0!	#DIV/0!	#DIV/0!	#DIV/0!	#DIV/0!	#DIV/0!	#DIV/0!	#DIV/0!	#DIV/0!	#DIV/0!	#DIV/0!	#DIV/0!	#DIV/0!	#DIV/0!	#DIV/0!	#DIV/0!	#DIV/0!	#DIV/0!	#DIV/0!	#DIV/0!	0
	T2D10	#DIV/0!	#DIV/0!	#DIV/0!	#DIV/0!	#DIV/0!	#DIV/0!	#DIV/0!	#DIV/0!	#DIV/0!	#DIV/0!	#DIV/0!	#DIV/0!	#DIV/0!	#DIV/0!	#DIV/0!	#DIV/0!	#DIV/0!	#DIV/0!	#DIV/0!	#DIV/0!	#DIV/0!	#DIV/0!	#DIV/0!	#DIV/0!	#DIV/0!	0
	T2D11	#DIV/0!	#DIV/0!	#DIV/0!	#DIV/0!	#DIV/0!	#DIV/0!	#DIV/0!	#DIV/0!	#DIV/0!	#DIV/0!	#DIV/0!	#DIV/0!	#DIV/0!	#DIV/0!	#DIV/0!	#DIV/0!	#DIV/0!	#DIV/0!	#DIV/0!	#DIV/0!	#DIV/0!	#DIV/0!	#DIV/0!	#DIV/0!	#DIV/0!	0
	T2E2	#DIV/0!	#DIV/0!	#DIV/0!	#DIV/0!	#DIV/0!	#DIV/0!	#DIV/0!	#DIV/0!	#DIV/0!	#DIV/0!	#DIV/0!	#DIV/0!	#DIV/0!	#DIV/0!	#DIV/0!	#DIV/0!	#DIV/0!	#DIV/0!	#DIV/0!	#DIV/0!	#DIV/0!	#DIV/0!	#DIV/0!	#DIV/0!	#DIV/0!	0
	T2E3	#DIV/0!	#DIV/0!	#DIV/0!	#DIV/0!	#DIV/0!	#DIV/0!	#DIV/0!	#DIV/0!	#DIV/0!	#DIV/0!	#DIV/0!	#DIV/0!	#DIV/0!	#DIV/0!	#DIV/0!	#DIV/0!	#DIV/0!	#DIV/0!	#DIV/0!	#DIV/0!	#DIV/0!	#DIV/0!	#DIV/0!	#DIV/0!	#DIV/0!	0
	T2E4	#DIV/0!	#DIV/0!	#DIV/0!	#DIV/0!	#DIV/0!	#DIV/0!	#DIV/0!	#DIV/0!	#DIV/0!	#DIV/0!	#DIV/0!	#DIV/0!	#DIV/0!	#DIV/0!	#DIV/0!	#DIV/0!	#DIV/0!	#DIV/0!	#DIV/0!	#DIV/0!	#DIV/0!	#DIV/0!	#DIV/0!	#DIV/0!	#DIV/0!	0
	T2E5	#DIV/0!	#DIV/0!	#DIV/0!	#DIV/0!	#DIV/0!	#DIV/0!	#DIV/0!	#DIV/0!	#DIV/0!	#DIV/0!	#DIV/0!	#DIV/0!	#DIV/0!	#DIV/0!	#DIV/0!	#DIV/0!	#DIV/0!	#DIV/0!	#DIV/0!	#DIV/0!	#DIV/0!	#DIV/0!	#DIV/0!	#DIV/0!	#DIV/0!	0
	T2E6	#DIV/0!	#DIV/0!	#DIV/0!	#DIV/0!	#DIV/0!	#DIV/0!	#DIV/0!	#DIV/0!	#DIV/0!	#DIV/0!	#DIV/0!	#DIV/0!	#DIV/0!	#DIV/0!	#DIV/0!	#DIV/0!	#DIV/0!	#DIV/0!	#DIV/0!	#DIV/0!	#DIV/0!	#DIV/0!	#DIV/0!	#DIV/0!	#DIV/0!	0
	T2E7	#DIV/0!	#DIV/0!	#DIV/0!	#DIV/0!	#DIV/0!	#DIV/0!	#DIV/0!	#DIV/0!	#DIV/0!	#DIV/0!	#DIV/0!	#DIV/0!	#DIV/0!	#DIV/0!	#DIV/0!	#DIV/0!	#DIV/0!	#DIV/0!	#DIV/0!	#DIV/0!	#DIV/0!	#DIV/0!	#DIV/0!	#DIV/0!	#DIV/0!	0
	T2E8	#DIV/0!	#DIV/0!	#DIV/0!	#DIV/0!	#DIV/0!	#DIV/0!	#DIV/0!	#DIV/0!	#DIV/0!	#DIV/0!	#DIV/0!	#DIV/0!	#DIV/0!	#DIV/0!	#DIV/0!	#DIV/0!	#DIV/0!	#DIV/0!	#DIV/0!	#DIV/0!	#DIV/0!	#DIV/0!	#DIV/0!	#DIV/0!	#DIV/0!	0
	T2E9	#DIV/0!	#DIV/0!	#DIV/0!	#DIV/0!	#DIV/0!	#DIV/0!	#DIV/0!	#DIV/0!	#DIV/0!	#DIV/0!	#DIV/0!	#DIV/0!	#DIV/0!	#DIV/0!	#DIV/0!	#DIV/0!	#DIV/0!	#DIV/0!	#DIV/0!	#DIV/0!	#DIV/0!	#DIV/0!	#DIV/0!	#DIV/0!	#DIV/0!	0
	T2E10	#DIV/0!	#DIV/0!	#DIV/0!	#DIV/0!	#DIV/0!	#DIV/0!	#DIV/0!	#DIV/0!	#DIV/0!	#DIV/0!	#DIV/0!	#DIV/0!	#DIV/0!	#DIV/0!	#DIV/0!	#DIV/0!	#DIV/0!	#DIV/0!	#DIV/0!	#DIV/0!	#DIV/0!	#DIV/0!	#DIV/0!	#DIV/0!	#DIV/0!	0
	T2E11	#DIV/0!	#DIV/0!	#DIV/0!	#DIV/0!	#DIV/0!	#DIV/0!	#DIV/0!	#DIV/0!	#DIV/0!	#DIV/0!	#DIV/0!	#DIV/0!	#DIV/0!	#DIV/0!	#DIV/0!	#DIV/0!	#DIV/0!	#DIV/0!	#DIV/0!	#DIV/0!	#DIV/0!	#DIV/0!	#DIV/0!	#DIV/0!	#DIV/0!	0
	T2F2	#DIV/0!	#DIV/0!	#DIV/0!	#DIV/0!	#DIV/0!	#DIV/0!	#DIV/0!	#DIV/0!	#DIV/0!	#DIV/0!	#DIV/0!	#DIV/0!	#DIV/0!	#DIV/0!	#DIV/0!	#DIV/0!	#DIV/0!	#DIV/0!	#DIV/0!	#DIV/0!	#DIV/0!	#DIV/0!	#DIV/0!	#DIV/0!	#DIV/0!	0
	T2F3	#DIV/0!	#DIV/0!	#DIV/0!	#DIV/0!	#DIV/0!	#DIV/0!	#DIV/0!	#DIV/0!	#DIV/0!	#DIV/0!	#DIV/0!	#DIV/0!	#DIV/0!	#DIV/0!	#DIV/0!	#DIV/0!	#DIV/0!	#DIV/0!	#DIV/0!	#DIV/0!	#DIV/0!	#DIV/0!	#DIV/0!	#DIV/0!	#DIV/0!	0
	T2F4	#DIV/0!	#DIV/0!	#DIV/0!	#DIV/0!	#DIV/0!	#DIV/0!	#DIV/0!	#DIV/0!	#DIV/0!	#DIV/0!	#DIV/0!	#DIV/0!	#DIV/0!	#DIV/0!	#DIV/0!	#DIV/0!	#DIV/0!	#DIV/0!	#DIV/0!	#DIV/0!	#DIV/0!	#DIV/0!	#DIV/0!	#DIV/0!	#DIV/0!	0
	T2F5	#DIV/0!	#DIV/0!	#DIV/0!	#DIV/0!	#DIV/0!	#DIV/0!	#DIV/0!	#DIV/0!	#DIV/0!	#DIV/0!	#DIV/0!	#DIV/0!	#DIV/0!	#DIV/0!	#DIV/0!	#DIV/0!	#DIV/0!	#DIV/0!	#DIV/0!	#DIV/0!	#DIV/0!	#DIV/0!	#DIV/0!	#DIV/0!	#DIV/0!	0
	T2F6	#DIV/0!	#DIV/0!	#DIV/0!	#DIV/0!	#DIV/0!	#DIV/0!	#DIV/0!	#DIV/0!	#DIV/0!	#DIV/0!	#DIV/0!	#DIV/0!	#DIV/0!	#DIV/0!	#DIV/0!	#DIV/0!	#DIV/0!	#DIV/0!	#DIV/0!	#DIV/0!	#DIV/0!	#DIV/0!	#DIV/0!	#DIV/0!	#DIV/0!	0
	T2F7	#DIV/0!	#DIV/0!	#DIV/0!	#DIV/0!	#DIV/0!	#DIV/0!	#DIV/0!	#DIV/0!	#DIV/0!	#DIV/0!	#DIV/0!	#DIV/0!	#DIV/0!	#DIV/0!	#DIV/0!	#DIV/0!	#DIV/0!	#DIV/0!	#DIV/0!	#DIV/0!	#DIV/0!	#DIV/0!	#DIV/0!	#DIV/0!	#DIV/0!	0
	T2F8	#DIV/0!	#DIV/0!	#DIV/0!	#DIV/0!	#DIV/0!	#DIV/0!	#DIV/0!	#DIV/0!	#DIV/0!	#DIV/0!	#DIV/0!	#DIV/0!	#DIV/0!	#DIV/0!	#DIV/0!	#DIV/0!	#DIV/0!	#DIV/0!	#DIV/0!	#DIV/0!	#DIV/0!	#DIV/0!	#DIV/0!	#DIV/0!	#DIV/0!	0
	T2F9	#DIV/0!	#DIV/0!	#DIV/0!	#DIV/0!	#DIV/0!	#DIV/0!	#DIV/0!	#DIV/0!	#DIV/0!	#DIV/0!	#DIV/0!	#DIV/0!	#DIV/0!	#DIV/0!	#DIV/0!	#DIV/0!	#DIV/0!	#DIV/0!	#DIV/0!	#DIV/0!	#DIV/0!	#DIV/0!	#DIV/0!	#DIV/0!	#DIV/0!	0
	T2F10	#DIV/0!	#DIV/0!	#DIV/0!	#DIV/0!	#DIV/0!	#DIV/0!	#DIV/0!	#DIV/0!	#DIV/0!	#DIV/0!	#DIV/0!	#DIV/0!	#DIV/0!	#DIV/0!	#DIV/0!	#DIV/0!	#DIV/0!	#DIV/0!	#DIV/0!	#DIV/0!	#DIV/0!	#DIV/0!	#DIV/0!	#DIV/0!	#DIV/0!	0
	T2F11	#DIV/0!	#DIV/0!	#DIV/0!	#DIV/0!	#DIV/0!	#DIV/0!	#DIV/0!	#DIV/0!	#DIV/0!	#DIV/0!	#DIV/0!	#DIV/0!	#DIV/0!	#DIV/0!	#DIV/0!	#DIV/0!	#DIV/0!	#DIV/0!	#DIV/0!	#DIV/0!	#DIV/0!	#DIV/0!	#DIV/0!	#DIV/0!	#DIV/0!	0
	T2G2	#DIV/0!	#DIV/0!	#DIV/0!	#DIV/0!	#DIV/0!	#DIV/0!	#DIV/0!	#DIV/0!	#DIV/0!	#DIV/0!	#DIV/0!	#DIV/0!	#DIV/0!	#DIV/0!	#DIV/0!	#DIV/0!	#DIV/0!	#DIV/0!	#DIV/0!	#DIV/0!	#DIV/0!	#DIV/0!	#DIV/0!	#DIV/0!	#DIV/0!	0
	T2G3	#DIV/0!	#DIV/0!	#DIV/0!	#DIV/0!	#DIV/0!	#DIV/0!	#DIV/0!	#DIV/0!	#DIV/0!	#DIV/0!	#DIV/0!	#DIV/0!	#DIV/0!	#DIV/0!	#DIV/0!	#DIV/0!	#DIV/0!	#DIV/0!	#DIV/0!	#DIV/0!	#DIV/0!	#DIV/0!	#DIV/0!	#DIV/0!	#DIV/0!	0
	T2G4	#DIV/0!	#DIV/0!	#DIV/0!	#DIV/0!	#DIV/0!	#DIV/0!	#DIV/0!	#DIV/0!	#DIV/0!	#DIV/0!	#DIV/0!	#DIV/0!	#DIV/0!	#DIV/0!	#DIV/0!	#DIV/0!	#DIV/0!	#DIV/0!	#DIV/0!	#DIV/0!	#DIV/0!	#DIV/0!	#DIV/0!	#DIV/0!	#DIV/0!	0
	T2G5	#DIV/0!	#DIV/0!	#DIV/0!	#DIV/0!	#DIV/0!	#DIV/0!	#DIV/0!	#DIV/0!	#DIV/0!	#DIV/0!	#DIV/0!	#DIV/0!	#DIV/0!	#DIV/0!	#DIV/0!	#DIV/0!	#DIV/0!	#DIV/0!	#DIV/0!	#DIV/0!	#DIV/0!	#DIV/0!	#DIV/0!	#DIV/0!	#DIV/0!	0
	T2G6	#DIV/0!	#DIV/0!	#DIV/0!	#DIV/0!	#DIV/0!	#DIV/0!	#DIV/0!	#DIV/0!	#DIV/0!	#DIV/0!	#DIV/0!	#DIV/0!	#DIV/0!	#DIV/0!	#DIV/0!	#DIV/0!	#DIV/0!	#DIV/0!	#DIV/0!	#DIV/0!	#DIV/0!	#DIV/0!	#DIV/0!	#DIV/0!	#DIV/0!	0
	T2G7	#DIV/0!	#DIV/0!	#DIV/0!	#DIV/0!	#DIV/0!	#DIV/0!	#DIV/0!	#DIV/0!	#DIV/0!	#DIV/0!	#DIV/0!	#DIV/0!	#DIV/0!	#DIV/0!	#DIV/0!	#DIV/0!	#DIV/0!	#DIV/0!	#DIV/0!	#DIV/0!	#DIV/0!	#DIV/0!	#DIV/0!	#DIV/0!	#DIV/0!	0
	T2G8	#DIV/0!	#DIV/0!	#DIV/0!	#DIV/0!	#DIV/0!	#DIV/0!	#DIV/0!	#DIV/0!	#DIV/0!	#DIV/0!	#DIV/0!	#DIV/0!	#DIV/0!	#DIV/0!	#DIV/0!	#DIV/0!	#DIV/0!	#DIV/0!	#DIV/0!	#DIV/0!	#DIV/0!	#DIV/0!	#DIV/0!	#DIV/0!	#DIV/0!	0
	T2G9	#DIV/0!	#DIV/0!	#DIV/0!	#DIV/0!	#DIV/0!	#DIV/0!	#DIV/0!	#DIV/0!	#DIV/0!	#DIV/0!	#DIV/0!	#DIV/0!	#DIV/0!	#DIV/0!	#DIV/0!	#DIV/0!	#DIV/0!	#DIV/0!	#DIV/0!	#DIV/0!	#DIV/0!	#DIV/0!	#DIV/0!	#DIV/0!	#DIV/0!	0
	T2G10	#DIV/0!	#DIV/0!	#DIV/0!	#DIV/0!	#DIV/0!	#DIV/0!	#DIV/0!	#DIV/0!	#DIV/0!	#DIV/0!	#DIV/0!	#DIV/0!	#DIV/0!	#DIV/0!	#DIV/0!	#DIV/0!	#DIV/0!	#DIV/0!	#DIV/0!	#DIV/0!	#DIV/0!	#DIV/0!	#DIV/0!	#DIV/0!	#DIV/0!	0
	T2G11	#DIV/0!	#DIV/0!	#DIV/0!	#DIV/0!	#DIV/0!	#DIV/0!	#DIV/0!	#DIV/0!	#DIV/0!	#DIV/0!	#DIV/0!	#DIV/0!	#DIV/0!	#DIV/0!	#DIV/0!	#DIV/0!	#DIV/0!	#DIV/0!	#DIV/0!	#DIV/0!	#DIV/0!	#DIV/0!	#DIV/0!	#DIV/0!	#DIV/0!	0
	T2H2	#DIV/0!	#DIV/0!	#DIV/0!	#DIV/0!	#DIV/0!	#DIV/0!	#DIV/0!	#DIV/0!	#DIV/0!	#DIV/0!	#DIV/0!	#DIV/0!	#DIV/0!	#DIV/0!	#DIV/0!	#DIV/0!	#DIV/0!	#DIV/0!	#DIV/0!	#DIV/0!	#DIV/0!	#DIV/0!	#DIV/0!	#DIV/0!	#DIV/0!	0
	T2H3	#DIV/0!	#DIV/0!	#DIV/0!	#DIV/0!	#DIV/0!	#DIV/0!	#DIV/0!	#DIV/0!	#DIV/0!	#DIV/0!	#DIV/0!	#DIV/0!	#DIV/0!	#DIV/0!	#DIV/0!	#DIV/0!	#DIV/0!	#DIV/0!	#DIV/0!	#DIV/0!	#DIV/0!	#DIV/0!	#DIV/0!	#DIV/0!	#DIV/0!	0
	T2H4	#DIV/0!	#DIV/0!	#DIV/0!	#DIV/0!	#DIV/0!	#DIV/0!	#DIV/0!	#DIV/0!	#DIV/0!	#DIV/0!	#DIV/0!	#DIV/0!	#DIV/0!	#DIV/0!	#DIV/0!	#DIV/0!	#DIV/0!	#DIV/0!	#DIV/0!	#DIV/0!	#DIV/0!	#DIV/0!	#DIV/0!	#DIV/0!	#DIV/0!	0
	T2H5	#DIV/0!	#DIV/0!	#DIV/0!	#DIV/0!	#DIV/0!	#DIV/0!	#DIV/0!	#DIV/0!	#DIV/0!	#DIV/0!	#DIV/0!	#DIV/0!	#DIV/0!	#DIV/0!	#DIV/0!	#DIV/0!	#DIV/0!	#DIV/0!	#DIV/0!	#DIV/0!	#DIV/0!	#DIV/0!	#DIV/0!	#DIV/0!	#DIV/0!	0
	T2H6	#DIV/0!	#DIV/0!	#DIV/0!	#DIV/0!	#DIV/0!	#DIV/0!	#DIV/0!	#DIV/0!	#DIV/0!	#DIV/0!	#DIV/0!	#DIV/0!	#DIV/0!	#DIV/0!	#DIV/0!	#DIV/0!	#DIV/0!	#DIV/0!	#DIV/0!	#DIV/0!	#DIV/0!	#DIV/0!	#DIV/0!	#DIV/0!	#DIV/0!	0
	T2H7	#DIV/0!	#DIV/0!	#DIV/0!	#DIV/0!	#DIV/0!	#DIV/0!	#DIV/0!	#DIV/0!	#DIV/0!	#DIV/0!	#DIV/0!	#DIV/0!	#DIV/0!	#DIV/0!	#DIV/0!	#DIV/0!	#DIV/0!	#DIV/0!	#DIV/0!	#DIV/0!	#DIV/0!	#DIV/0!	#DIV/0!	#DIV/0!	#DIV/0!	0
	T2H8	#DIV/0!	#DIV/0!	#DIV/0!	#DIV/0!	#DIV/0!	#DIV/0!	#DIV/0!	#DIV/0!	#DIV/0!	#DIV/0!	#DIV/0!	#DIV/0!	#DIV/0!	#DIV/0!	#DIV/0!	#DIV/0!	#DIV/0!	#DIV/0!	#DIV/0!	#DIV/0!	#DIV/0!	#DIV/0!	#DIV/0!	#DIV/0!	#DIV/0!	0
	T2H9	#DIV/0!	#DIV/0!	#DIV/0!	#DIV/0!	#DIV/0!	#DIV/0!	#DIV/0!	#DIV/0!	#DIV/0!	#DIV/0!	#DIV/0!	#DIV/0!	#DIV/0!	#DIV/0!	#DIV/0!	#DIV/0!	#DIV/0!	#DIV/0!	#DIV/0!	#DIV/0!	#DIV/0!	#DIV/0!	#DIV/0!	#DIV/0!	#DIV/0!	0
	T2H10	#DIV/0!	#DIV/0!	#DIV/0!	#DIV/0!	#DIV/0!	#DIV/0!	#DIV/0!	#DIV/0!	#DIV/0!	#DIV/0!	#DIV/0!	#DIV/0!	#DIV/0!	#DIV/0!	#DIV/0!	#DIV/0!	#DIV/0!	#DIV/0!	#DIV/0!	#DIV/0!	#DIV/0!	#DIV/0!	#DIV/0!	#DIV/0!	#DIV/0!	0
	T2H11	#DIV/0!	#DIV/0!	#DIV/0!	#DIV/0!	#DIV/0!	#DIV/0!	#DIV/0!	#DIV/0!	#DIV/0!	#DIV/0!	#DIV/0!	#DIV/0!	#DIV/0!	#DIV/0!	#DIV/0!	#DIV/0!	#DIV/0!	#DIV/0!	#DIV/0!	#DIV/0!	#DIV/0!	#DIV/0!	#DIV/0!	#DIV/0!	#DIV/0!	0
	T3A2	#DIV/0!	#DIV/0!	#DIV/0!	#DIV/0!	#DIV/0!	#DIV/0!	#DIV/0!	#DIV/0!	#DIV/0!	#DIV/0!	#DIV/0!	#DIV/0!	#DIV/0!	#DIV/0!	#DIV/0!	#DIV/0!	#DIV/0!	#DIV/0!	#DIV/0!	#DIV/0!	#DIV/0!	#DIV/0!	#DIV/0!	#DIV/0!	#DIV/0!	0
	T3A3	#DIV/0!	#DIV/0!	#DIV/0!	#DIV/0!	#DIV/0!	#DIV/0!	#DIV/0!	#DIV/0!	#DIV/0!	#DIV/0!	#DIV/0!	#DIV/0!	#DIV/0!	#DIV/0!	#DIV/0!	#DIV/0!	#DIV/0!	#DIV/0!	#DIV/0!	#DIV/0!	#DIV/0!	#DIV/0!	#DIV/0!	#DIV/0!	#DIV/0!	0
	T3A4	#DIV/0!	#DIV/0!	#DIV/0!	#DIV/0!	#DIV/0!	#DIV/0!	#DIV/0!	#DIV/0!	#DIV/0!	#DIV/0!	#DIV/0!	#DIV/0!	#DIV/0!	#DIV/0!	#DIV/0!	#DIV/0!	#DIV/0!	#DIV/0!	#DIV/0!	#DIV/0!	#DIV/0!	#DIV/0!	#DIV/0!	#DIV/0!	#DIV/0!	0
	T3A5	#DIV/0!	#DIV/0!	#DIV/0!	#DIV/0!	#DIV/0!	#DIV/0!	#DIV/0!	#DIV/0!	#DIV/0!	#DIV/0!	#DIV/0!	#DIV/0!	#DIV/0!	#DIV/0!	#DIV/0!	#DIV/0!	#DIV/0!	#DIV/0!	#DIV/0!	#DIV/0!	#DIV/0!	#DIV/0!	#DIV/0!	#DIV/0!	#DIV/0!	0
	T3A6	#DIV/0!	#DIV/0!	#DIV/0!	#DIV/0!	#DIV/0!	#DIV/0!	#DIV/0!	#DIV/0!	#DIV/0!	#DIV/0!	#DIV/0!	#DIV/0!	#DIV/0!	#DIV/0!	#DIV/0!	#DIV/0!	#DIV/0!	#DIV/0!	#DIV/0!	#DIV/0!	#DIV/0!	#DIV/0!	#DIV/0!	#DIV/0!	#DIV/0!	0
	T3A7	#DIV/0!	#DIV/0!	#DIV/0!	#DIV/0!	#DIV/0!	#DIV/0!	#DIV/0!	#DIV/0!	#DIV/0!	#DIV/0!	#DIV/0!	#DIV/0!	#DIV/0!	#DIV/0!	#DIV/0!	#DIV/0!	#DIV/0!	#DIV/0!	#DIV/0!	#DIV/0!	#DIV/0!	#DIV/0!	#DIV/0!	#DIV/0!	#DIV/0!	0
	T3A8	#DIV/0!	#DIV/0!	#DIV/0!	#DIV/0!	#DIV/0!	#DIV/0!	#DIV/0!	#DIV/0!	#DIV/0!	#DIV/0!	#DIV/0!	#DIV/0!	#DIV/0!	#DIV/0!	#DIV/0!	#DIV/0!	#DIV/0!	#DIV/0!	#DIV/0!	#DIV/0!	#DIV/0!	#DIV/0!	#DIV/0!	#DIV/0!	#DIV/0!	0
	T3A9	#DIV/0!	#DIV/0!	#DIV/0!	#DIV/0!	#DIV/0!	#DIV/0!	#DIV/0!	#DIV/0!	#DIV/0!	#DIV/0!	#DIV/0!	#DIV/0!	#DIV/0!	#DIV/0!	#DIV/0!	#DIV/0!	#DIV/0!	#DIV/0!	#DIV/0!	#DIV/0!	#DIV/0!	#DIV/0!	#DIV/0!	#DIV/0!	#DIV/0!	0
	T3A10	#DIV/0!	#DIV/0!	#DIV/0!	#DIV/0!	#DIV/0!	#DIV/0!	#DIV/0!	#DIV/0!	#DIV/0!	#DIV/0!	#DIV/0!	#DIV/0!	#DIV/0!	#DIV/0!	#DIV/0!	#DIV/0!	#DIV/0!	#DIV/0!	#DIV/0!	#DIV/0!	#DIV/0!	#DIV/0!	#DIV/0!	#DIV/0!	#DIV/0!	0
	T3A11	#DIV/0!	#DIV/0!	#DIV/0!	#DIV/0!	#DIV/0!	#DIV/0!	#DIV/0!	#DIV/0!	#DIV/0!	#DIV/0!	#DIV/0!	#DIV/0!	#DIV/0!	#DIV/0!	#DIV/0!	#DIV/0!	#DIV/0!	#DIV/0!	#DIV/0!	#DIV/0!	#DIV/0!	#DIV/0!	#DIV/0!	#DIV/0!	#DIV/0!	0
	T3B2	#DIV/0!	#DIV/0!	#DIV/0!	#DIV/0!	#DIV/0!	#DIV/0!	#DIV/0!	#DIV/0!	#DIV/0!	#DIV/0!	#DIV/0!	#DIV/0!	#DIV/0!	#DIV/0!	#DIV/0!	#DIV/0!	#DIV/0!	#DIV/0!	#DIV/0!	#DIV/0!	#DIV/0!	#DIV/0!	#DIV/0!	#DIV/0!	#DIV/0!	0
	T3B3	#DIV/0!	#DIV/0!	#DIV/0!	#DIV/0!	#DIV/0!	#DIV/0!	#DIV/0!	#DIV/0!	#DIV/0!	#DIV/0!	#DIV/0!	#DIV/0!	#DIV/0!	#DIV/0!	#DIV/0!	#DIV/0!	#DIV/0!	#DIV/0!	#DIV/0!	#DIV/0!	#DIV/0!	#DIV/0!	#DIV/0!	#DIV/0!	#DIV/0!	0
	T3B4	#DIV/0!	#DIV/0!	#DIV/0!	#DIV/0!	#DIV/0!	#DIV/0!	#DIV/0!	#DIV/0!	#DIV/0!	#DIV/0!	#DIV/0!	#DIV/0!	#DIV/0!	#DIV/0!	#DIV/0!	#DIV/0!	#DIV/0!	#DIV/0!	#DIV/0!	#DIV/0!	#DIV/0!	#DIV/0!	#DIV/0!	#DIV/0!	#DIV/0!	0
	T3B5	#DIV/0!	#DIV/0!	#DIV/0!	#DIV/0!	#DIV/0!	#DIV/0!	#DIV/0!	#DIV/0!	#DIV/0!	#DIV/0!	#DIV/0!	#DIV/0!	#DIV/0!	#DIV/0!	#DIV/0!	#DIV/0!	#DIV/0!	#DIV/0!	#DIV/0!	#DIV/0!	#DIV/0!	#DIV/0!	#DIV/0!	#DIV/0!	#DIV/0!	0
	T3B6	#DIV/0!	#DIV/0!	#DIV/0!	#DIV/0!	#DIV/0!	#DIV/0!	#DIV/0!	#DIV/0!	#DIV/0!	#DIV/0!	#DIV/0!	#DIV/0!	#DIV/0!	#DIV/0!	#DIV/0!	#DIV/0!	#DIV/0!	#DIV/0!	#DIV/0!	#DIV/0!	#DIV/0!	#DIV/0!	#DIV/0!	#DIV/0!	#DIV/0!	0
	T3B7	#DIV/0!	#DIV/0!	#DIV/0!	#DIV/0!	#DIV/0!	#DIV/0!	#DIV/0!	#DIV/0!	#DIV/0!	#DIV/0!	#DIV/0!	#DIV/0!	#DIV/0!	#DIV/0!	#DIV/0!	#DIV/0!	#DIV/0!	#DIV/0!	#DIV/0!	#DIV/0!	#DIV/0!	#DIV/0!	#DIV/0!	#DIV/0!	#DIV/0!	0
	T3B8	#DIV/0!	#DIV/0!	#DIV/0!	#DIV/0!	#DIV/0!	#DIV/0!	#DIV/0!	#DIV/0!	#DIV/0!	#DIV/0!	#DIV/0!	#DIV/0!	#DIV/0!	#DIV/0!	#DIV/0!	#DIV/0!	#DIV/0!	#DIV/0!	#DIV/0!	#DIV/0!	#DIV/0!	#DIV/0!	#DIV/0!	#DIV/0!	#DIV/0!	0
	T3B9	#DIV/0!	#DIV/0!	#DIV/0!	#DIV/0!	#DIV/0!	#DIV/0!	#DIV/0!	#DIV/0!	#DIV/0!	#DIV/0!	#DIV/0!	#DIV/0!	#DIV/0!	#DIV/0!	#DIV/0!	#DIV/0!	#DIV/0!	#DIV/0!	#DIV/0!	#DIV/0!	#DIV/0!	#DIV/0!	#DIV/0!	#DIV/0!	#DIV/0!	0
	T3B10	#DIV/0!	#DIV/0!	#DIV/0!	#DIV/0!	#DIV/0!	#DIV/0!	#DIV/0!	#DIV/0!	#DIV/0!	#DIV/0!	#DIV/0!	#DIV/0!	#DIV/0!	#DIV/0!	#DIV/0!	#DIV/0!	#DIV/0!	#DIV/0!	#DIV/0!	#DIV/0!	#DIV/0!	#DIV/0!	#DIV/0!	#DIV/0!	#DIV/0!	0
	T3B11	#DIV/0!	#DIV/0!	#DIV/0!	#DIV/0!	#DIV/0!	#DIV/0!	#DIV/0!	#DIV/0!	#DIV/0!	#DIV/0!	#DIV/0!	#DIV/0!	#DIV/0!	#DIV/0!	#DIV/0!	#DIV/0!	#DIV/0!	#DIV/0!	#DIV/0!	#DIV/0!	#DIV/0!	#DIV/0!	#DIV/0!	#DIV/0!	#DIV/0!	0
	T3C2	#DIV/0!	#DIV/0!	#DIV/0!	#DIV/0!	#DIV/0!	#DIV/0!	#DIV/0!	#DIV/0!	#DIV/0!	#DIV/0!	#DIV/0!	#DIV/0!	#DIV/0!	#DIV/0!	#DIV/0!	#DIV/0!	#DIV/0!	#DIV/0!	#DIV/0!	#DIV/0!	#DIV/0!	#DIV/0!	#DIV/0!	#DIV/0!	#DIV/0!	0
	T3C3	#DIV/0!	#DIV/0!	#DIV/0!	#DIV/0!	#DIV/0!	#DIV/0!	#DIV/0!	#DIV/0!	#DIV/0!	#DIV/0!	#DIV/0!	#DIV/0!	#DIV/0!	#DIV/0!	#DIV/0!	#DIV/0!	#DIV/0!	#DIV/0!	#DIV/0!	#DIV/0!	#DIV/0!	#DIV/0!	#DIV/0!	#DIV/0!	#DIV/0!	0
	T3C4	#DIV/0!	#DIV/0!	#DIV/0!	#DIV/0!	#DIV/0!	#DIV/0!	#DIV/0!	#DIV/0!	#DIV/0!	#DIV/0!	#DIV/0!	#DIV/0!	#DIV/0!	#DIV/0!	#DIV/0!	#DIV/0!	#DIV/0!	#DIV/0!	#DIV/0!	#DIV/0!	#DIV/0!	#DIV/0!	#DIV/0!	#DIV/0!	#DIV/0!	0
	T3C5	#DIV/0!	#DIV/0!	#DIV/0!	#DIV/0!	#DIV/0!	#DIV/0!	#DIV/0!	#DIV/0!	#DIV/0!	#DIV/0!	#DIV/0!	#DIV/0!	#DIV/0!	#DIV/0!	#DIV/0!	#DIV/0!	#DIV/0!	#DIV/0!	#DIV/0!	#DIV/0!	#DIV/0!	#DIV/0!	#DIV/0!	#DIV/0!	#DIV/0!	0
	T3C6	#DIV/0!	#DIV/0!	#DIV/0!	#DIV/0!	#DIV/0!	#DIV/0!	#DIV/0!	#DIV/0!	#DIV/0!	#DIV/0!	#DIV/0!	#DIV/0!	#DIV/0!	#DIV/0!	#DIV/0!	#DIV/0!	#DIV/0!	#DIV/0!	#DIV/0!	#DIV/0!	#DIV/0!	#DIV/0!	#DIV/0!	#DIV/0!	#DIV/0!	0
	T3C7	#DIV/0!	#DIV/0!	#DIV/0!	#DIV/0!	#DIV/0!	#DIV/0!	#DIV/0!	#DIV/0!	#DIV/0!	#DIV/0!	#DIV/0!	#DIV/0!	#DIV/0!	#DIV/0!	#DIV/0!	#DIV/0!	#DIV/0!	#DIV/0!	#DIV/0!	#DIV/0!	#DIV/0!	#DIV/0!	#DIV/0!	#DIV/0!	#DIV/0!	0
	T3C8	#DIV/0!	#DIV/0!	#DIV/0!	#DIV/0!	#DIV/0!	#DIV/0!	#DIV/0!	#DIV/0!	#DIV/0!	#DIV/0!	#DIV/0!	#DIV/0!	#DIV/0!	#DIV/0!	#DIV/0!	#DIV/0!	#DIV/0!	#DIV/0!	#DIV/0!	#DIV/0!	#DIV/0!	#DIV/0!	#DIV/0!	#DIV/0!	#DIV/0!	0
	T3C9	#DIV/0!	#DIV/0!	#DIV/0!	#DIV/0!	#DIV/0!	#DIV/0!	#DIV/0!	#DIV/0!	#DIV/0!	#DIV/0!	#DIV/0!	#DIV/0!	#DIV/0!	#DIV/0!	#DIV/0!	#DIV/0!	#DIV/0!	#DIV/0!	#DIV/0!	#DIV/0!	#DIV/0!	#DIV/0!	#DIV/0!	#DIV/0!	#DIV/0!	0
	T3C10	#DIV/0!	#DIV/0!	#DIV/0!	#DIV/0!	#DIV/0!	#DIV/0!	#DIV/0!	#DIV/0!	#DIV/0!	#DIV/0!	#DIV/0!	#DIV/0!	#DIV/0!	#DIV/0!	#DIV/0!	#DIV/0!	#DIV/0!	#DIV/0!	#DIV/0!	#DIV/0!	#DIV/0!	#DIV/0!	#DIV/0!	#DIV/0!	#DIV/0!	0
	T3C11	#DIV/0!	#DIV/0!	#DIV/0!	#DIV/0!	#DIV/0!	#DIV/0!	#DIV/0!	#DIV/0!	#DIV/0!	#DIV/0!	#DIV/0!	#DIV/0!	#DIV/0!	#DIV/0!	#DIV/0!	#DIV/0!	#DIV/0!	#DIV/0!	#DIV/0!	#DIV/0!	#DIV/0!	#DIV/0!	#DIV/0!	#DIV/0!	#DIV/0!	0
	EW	#DIV/0!	#DIV/0!	#DIV/0!	#DIV/0!	#DIV/0!	#DIV/0!	#DIV/0!	#DIV/0!	#DIV/0!	#DIV/0!	#DIV/0!	#DIV/0!	#DIV/0!	#DIV/0!	#DIV/0!	#DIV/0!	#DIV/0!	#DIV/0!	#DIV/0!	#DIV/0!	#DIV/0!	#DIV/0!	#DIV/0!	#DIV/0!	#DIV/0!	0

## Sheet: Difference
		Difference in Activity (Treated-DMSO)					Difference in Vision (Treated-DMSO)					Scoot (3-20p)		Burst (>20p)		% Edge		CW (1h, Vis)		Upward orientation with visual stimuli
	Group	1hr	P15	Hab	S	E	R	G	B	FR	RGB	Sc-1h	Sc-V	Bu-1h	Bu-V	Ed-1h	Ed-V	Cw-1h	Cw-V	Or-R	Or-G	Or-B	Or-FR	Or-RGB	Turn-1h	Tabs-1hr
	DMSO	#DIV/0!	#DIV/0!	#DIV/0!	#DIV/0!	#DIV/0!	#DIV/0!	#DIV/0!	#DIV/0!	#DIV/0!	#DIV/0!	#DIV/0!	#DIV/0!	#DIV/0!	#DIV/0!	#DIV/0!	#DIV/0!	#DIV/0!	#DIV/0!	#DIV/0!	#DIV/0!	#DIV/0!	#DIV/0!	#DIV/0!	#DIV/0!	#DIV/0!
	T1A2	#DIV/0!	#DIV/0!	#DIV/0!	#DIV/0!	#DIV/0!	#DIV/0!	#DIV/0!	#DIV/0!	#DIV/0!	#DIV/0!	#DIV/0!	#DIV/0!	#DIV/0!	#DIV/0!	#DIV/0!	#DIV/0!	#DIV/0!	#DIV/0!	#DIV/0!	#DIV/0!	#DIV/0!	#DIV/0!	#DIV/0!	#DIV/0!	#DIV/0!
	T1A3	#DIV/0!	#DIV/0!	#DIV/0!	#DIV/0!	#DIV/0!	#DIV/0!	#DIV/0!	#DIV/0!	#DIV/0!	#DIV/0!	#DIV/0!	#DIV/0!	#DIV/0!	#DIV/0!	#DIV/0!	#DIV/0!	#DIV/0!	#DIV/0!	#DIV/0!	#DIV/0!	#DIV/0!	#DIV/0!	#DIV/0!	#DIV/0!	#DIV/0!
	T1A4	#DIV/0!	#DIV/0!	#DIV/0!	#DIV/0!	#DIV/0!	#DIV/0!	#DIV/0!	#DIV/0!	#DIV/0!	#DIV/0!	#DIV/0!	#DIV/0!	#DIV/0!	#DIV/0!	#DIV/0!	#DIV/0!	#DIV/0!	#DIV/0!	#DIV/0!	#DIV/0!	#DIV/0!	#DIV/0!	#DIV/0!	#DIV/0!	#DIV/0!
	T1A5	#DIV/0!	#DIV/0!	#DIV/0!	#DIV/0!	#DIV/0!	#DIV/0!	#DIV/0!	#DIV/0!	#DIV/0!	#DIV/0!	#DIV/0!	#DIV/0!	#DIV/0!	#DIV/0!	#DIV/0!	#DIV/0!	#DIV/0!	#DIV/0!	#DIV/0!	#DIV/0!	#DIV/0!	#DIV/0!	#DIV/0!	#DIV/0!	#DIV/0!
	T1A6	#DIV/0!	#DIV/0!	#DIV/0!	#DIV/0!	#DIV/0!	#DIV/0!	#DIV/0!	#DIV/0!	#DIV/0!	#DIV/0!	#DIV/0!	#DIV/0!	#DIV/0!	#DIV/0!	#DIV/0!	#DIV/0!	#DIV/0!	#DIV/0!	#DIV/0!	#DIV/0!	#DIV/0!	#DIV/0!	#DIV/0!	#DIV/0!	#DIV/0!
	T1A7	#DIV/0!	#DIV/0!	#DIV/0!	#DIV/0!	#DIV/0!	#DIV/0!	#DIV/0!	#DIV/0!	#DIV/0!	#DIV/0!	#DIV/0!	#DIV/0!	#DIV/0!	#DIV/0!	#DIV/0!	#DIV/0!	#DIV/0!	#DIV/0!	#DIV/0!	#DIV/0!	#DIV/0!	#DIV/0!	#DIV/0!	#DIV/0!	#DIV/0!
	T1A8	#DIV/0!	#DIV/0!	#DIV/0!	#DIV/0!	#DIV/0!	#DIV/0!	#DIV/0!	#DIV/0!	#DIV/0!	#DIV/0!	#DIV/0!	#DIV/0!	#DIV/0!	#DIV/0!	#DIV/0!	#DIV/0!	#DIV/0!	#DIV/0!	#DIV/0!	#DIV/0!	#DIV/0!	#DIV/0!	#DIV/0!	#DIV/0!	#DIV/0!
	T1A9	#DIV/0!	#DIV/0!	#DIV/0!	#DIV/0!	#DIV/0!	#DIV/0!	#DIV/0!	#DIV/0!	#DIV/0!	#DIV/0!	#DIV/0!	#DIV/0!	#DIV/0!	#DIV/0!	#DIV/0!	#DIV/0!	#DIV/0!	#DIV/0!	#DIV/0!	#DIV/0!	#DIV/0!	#DIV/0!	#DIV/0!	#DIV/0!	#DIV/0!
	T1A10	#DIV/0!	#DIV/0!	#DIV/0!	#DIV/0!	#DIV/0!	#DIV/0!	#DIV/0!	#DIV/0!	#DIV/0!	#DIV/0!	#DIV/0!	#DIV/0!	#DIV/0!	#DIV/0!	#DIV/0!	#DIV/0!	#DIV/0!	#DIV/0!	#DIV/0!	#DIV/0!	#DIV/0!	#DIV/0!	#DIV/0!	#DIV/0!	#DIV/0!
	T1A11	#DIV/0!	#DIV/0!	#DIV/0!	#DIV/0!	#DIV/0!	#DIV/0!	#DIV/0!	#DIV/0!	#DIV/0!	#DIV/0!	#DIV/0!	#DIV/0!	#DIV/0!	#DIV/0!	#DIV/0!	#DIV/0!	#DIV/0!	#DIV/0!	#DIV/0!	#DIV/0!	#DIV/0!	#DIV/0!	#DIV/0!	#DIV/0!	#DIV/0!
	T1B2	#DIV/0!	#DIV/0!	#DIV/0!	#DIV/0!	#DIV/0!	#DIV/0!	#DIV/0!	#DIV/0!	#DIV/0!	#DIV/0!	#DIV/0!	#DIV/0!	#DIV/0!	#DIV/0!	#DIV/0!	#DIV/0!	#DIV/0!	#DIV/0!	#DIV/0!	#DIV/0!	#DIV/0!	#DIV/0!	#DIV/0!	#DIV/0!	#DIV/0!
	T1B3	#DIV/0!	#DIV/0!	#DIV/0!	#DIV/0!	#DIV/0!	#DIV/0!	#DIV/0!	#DIV/0!	#DIV/0!	#DIV/0!	#DIV/0!	#DIV/0!	#DIV/0!	#DIV/0!	#DIV/0!	#DIV/0!	#DIV/0!	#DIV/0!	#DIV/0!	#DIV/0!	#DIV/0!	#DIV/0!	#DIV/0!	#DIV/0!	#DIV/0!
	T1B4	#DIV/0!	#DIV/0!	#DIV/0!	#DIV/0!	#DIV/0!	#DIV/0!	#DIV/0!	#DIV/0!	#DIV/0!	#DIV/0!	#DIV/0!	#DIV/0!	#DIV/0!	#DIV/0!	#DIV/0!	#DIV/0!	#DIV/0!	#DIV/0!	#DIV/0!	#DIV/0!	#DIV/0!	#DIV/0!	#DIV/0!	#DIV/0!	#DIV/0!
	T1B5	#DIV/0!	#DIV/0!	#DIV/0!	#DIV/0!	#DIV/0!	#DIV/0!	#DIV/0!	#DIV/0!	#DIV/0!	#DIV/0!	#DIV/0!	#DIV/0!	#DIV/0!	#DIV/0!	#DIV/0!	#DIV/0!	#DIV/0!	#DIV/0!	#DIV/0!	#DIV/0!	#DIV/0!	#DIV/0!	#DIV/0!	#DIV/0!	#DIV/0!
	T1B6	#DIV/0!	#DIV/0!	#DIV/0!	#DIV/0!	#DIV/0!	#DIV/0!	#DIV/0!	#DIV/0!	#DIV/0!	#DIV/0!	#DIV/0!	#DIV/0!	#DIV/0!	#DIV/0!	#DIV/0!	#DIV/0!	#DIV/0!	#DIV/0!	#DIV/0!	#DIV/0!	#DIV/0!	#DIV/0!	#DIV/0!	#DIV/0!	#DIV/0!
	T1B7	#DIV/0!	#DIV/0!	#DIV/0!	#DIV/0!	#DIV/0!	#DIV/0!	#DIV/0!	#DIV/0!	#DIV/0!	#DIV/0!	#DIV/0!	#DIV/0!	#DIV/0!	#DIV/0!	#DIV/0!	#DIV/0!	#DIV/0!	#DIV/0!	#DIV/0!	#DIV/0!	#DIV/0!	#DIV/0!	#DIV/0!	#DIV/0!	#DIV/0!
	T1B8	#DIV/0!	#DIV/0!	#DIV/0!	#DIV/0!	#DIV/0!	#DIV/0!	#DIV/0!	#DIV/0!	#DIV/0!	#DIV/0!	#DIV/0!	#DIV/0!	#DIV/0!	#DIV/0!	#DIV/0!	#DIV/0!	#DIV/0!	#DIV/0!	#DIV/0!	#DIV/0!	#DIV/0!	#DIV/0!	#DIV/0!	#DIV/0!	#DIV/0!
	T1B9	#DIV/0!	#DIV/0!	#DIV/0!	#DIV/0!	#DIV/0!	#DIV/0!	#DIV/0!	#DIV/0!	#DIV/0!	#DIV/0!	#DIV/0!	#DIV/0!	#DIV/0!	#DIV/0!	#DIV/0!	#DIV/0!	#DIV/0!	#DIV/0!	#DIV/0!	#DIV/0!	#DIV/0!	#DIV/0!	#DIV/0!	#DIV/0!	#DIV/0!
	T1B10	#DIV/0!	#DIV/0!	#DIV/0!	#DIV/0!	#DIV/0!	#DIV/0!	#DIV/0!	#DIV/0!	#DIV/0!	#DIV/0!	#DIV/0!	#DIV/0!	#DIV/0!	#DIV/0!	#DIV/0!	#DIV/0!	#DIV/0!	#DIV/0!	#DIV/0!	#DIV/0!	#DIV/0!	#DIV/0!	#DIV/0!	#DIV/0!	#DIV/0!
	T1B11	#DIV/0!	#DIV/0!	#DIV/0!	#DIV/0!	#DIV/0!	#DIV/0!	#DIV/0!	#DIV/0!	#DIV/0!	#DIV/0!	#DIV/0!	#DIV/0!	#DIV/0!	#DIV/0!	#DIV/0!	#DIV/0!	#DIV/0!	#DIV/0!	#DIV/0!	#DIV/0!	#DIV/0!	#DIV/0!	#DIV/0!	#DIV/0!	#DIV/0!
	T1C2	#DIV/0!	#DIV/0!	#DIV/0!	#DIV/0!	#DIV/0!	#DIV/0!	#DIV/0!	#DIV/0!	#DIV/0!	#DIV/0!	#DIV/0!	#DIV/0!	#DIV/0!	#DIV/0!	#DIV/0!	#DIV/0!	#DIV/0!	#DIV/0!	#DIV/0!	#DIV/0!	#DIV/0!	#DIV/0!	#DIV/0!	#DIV/0!	#DIV/0!
	T1C3	#DIV/0!	#DIV/0!	#DIV/0!	#DIV/0!	#DIV/0!	#DIV/0!	#DIV/0!	#DIV/0!	#DIV/0!	#DIV/0!	#DIV/0!	#DIV/0!	#DIV/0!	#DIV/0!	#DIV/0!	#DIV/0!	#DIV/0!	#DIV/0!	#DIV/0!	#DIV/0!	#DIV/0!	#DIV/0!	#DIV/0!	#DIV/0!	#DIV/0!
	T1C4	#DIV/0!	#DIV/0!	#DIV/0!	#DIV/0!	#DIV/0!	#DIV/0!	#DIV/0!	#DIV/0!	#DIV/0!	#DIV/0!	#DIV/0!	#DIV/0!	#DIV/0!	#DIV/0!	#DIV/0!	#DIV/0!	#DIV/0!	#DIV/0!	#DIV/0!	#DIV/0!	#DIV/0!	#DIV/0!	#DIV/0!	#DIV/0!	#DIV/0!
	T1C5	#DIV/0!	#DIV/0!	#DIV/0!	#DIV/0!	#DIV/0!	#DIV/0!	#DIV/0!	#DIV/0!	#DIV/0!	#DIV/0!	#DIV/0!	#DIV/0!	#DIV/0!	#DIV/0!	#DIV/0!	#DIV/0!	#DIV/0!	#DIV/0!	#DIV/0!	#DIV/0!	#DIV/0!	#DIV/0!	#DIV/0!	#DIV/0!	#DIV/0!
	T1C6	#DIV/0!	#DIV/0!	#DIV/0!	#DIV/0!	#DIV/0!	#DIV/0!	#DIV/0!	#DIV/0!	#DIV/0!	#DIV/0!	#DIV/0!	#DIV/0!	#DIV/0!	#DIV/0!	#DIV/0!	#DIV/0!	#DIV/0!	#DIV/0!	#DIV/0!	#DIV/0!	#DIV/0!	#DIV/0!	#DIV/0!	#DIV/0!	#DIV/0!
	T1C7	#DIV/0!	#DIV/0!	#DIV/0!	#DIV/0!	#DIV/0!	#DIV/0!	#DIV/0!	#DIV/0!	#DIV/0!	#DIV/0!	#DIV/0!	#DIV/0!	#DIV/0!	#DIV/0!	#DIV/0!	#DIV/0!	#DIV/0!	#DIV/0!	#DIV/0!	#DIV/0!	#DIV/0!	#DIV/0!	#DIV/0!	#DIV/0!	#DIV/0!
	T1C8	#DIV/0!	#DIV/0!	#DIV/0!	#DIV/0!	#DIV/0!	#DIV/0!	#DIV/0!	#DIV/0!	#DIV/0!	#DIV/0!	#DIV/0!	#DIV/0!	#DIV/0!	#DIV/0!	#DIV/0!	#DIV/0!	#DIV/0!	#DIV/0!	#DIV/0!	#DIV/0!	#DIV/0!	#DIV/0!	#DIV/0!	#DIV/0!	#DIV/0!
	T1C9	#DIV/0!	#DIV/0!	#DIV/0!	#DIV/0!	#DIV/0!	#DIV/0!	#DIV/0!	#DIV/0!	#DIV/0!	#DIV/0!	#DIV/0!	#DIV/0!	#DIV/0!	#DIV/0!	#DIV/0!	#DIV/0!	#DIV/0!	#DIV/0!	#DIV/0!	#DIV/0!	#DIV/0!	#DIV/0!	#DIV/0!	#DIV/0!	#DIV/0!
	T1C10	#DIV/0!	#DIV/0!	#DIV/0!	#DIV/0!	#DIV/0!	#DIV/0!	#DIV/0!	#DIV/0!	#DIV/0!	#DIV/0!	#DIV/0!	#DIV/0!	#DIV/0!	#DIV/0!	#DIV/0!	#DIV/0!	#DIV/0!	#DIV/0!	#DIV/0!	#DIV/0!	#DIV/0!	#DIV/0!	#DIV/0!	#DIV/0!	#DIV/0!
	T1C11	#DIV/0!	#DIV/0!	#DIV/0!	#DIV/0!	#DIV/0!	#DIV/0!	#DIV/0!	#DIV/0!	#DIV/0!	#DIV/0!	#DIV/0!	#DIV/0!	#DIV/0!	#DIV/0!	#DIV/0!	#DIV/0!	#DIV/0!	#DIV/0!	#DIV/0!	#DIV/0!	#DIV/0!	#DIV/0!	#DIV/0!	#DIV/0!	#DIV/0!
	T1D2	#DIV/0!	#DIV/0!	#DIV/0!	#DIV/0!	#DIV/0!	#DIV/0!	#DIV/0!	#DIV/0!	#DIV/0!	#DIV/0!	#DIV/0!	#DIV/0!	#DIV/0!	#DIV/0!	#DIV/0!	#DIV/0!	#DIV/0!	#DIV/0!	#DIV/0!	#DIV/0!	#DIV/0!	#DIV/0!	#DIV/0!	#DIV/0!	#DIV/0!
	T1D3	#DIV/0!	#DIV/0!	#DIV/0!	#DIV/0!	#DIV/0!	#DIV/0!	#DIV/0!	#DIV/0!	#DIV/0!	#DIV/0!	#DIV/0!	#DIV/0!	#DIV/0!	#DIV/0!	#DIV/0!	#DIV/0!	#DIV/0!	#DIV/0!	#DIV/0!	#DIV/0!	#DIV/0!	#DIV/0!	#DIV/0!	#DIV/0!	#DIV/0!
	T1D4	#DIV/0!	#DIV/0!	#DIV/0!	#DIV/0!	#DIV/0!	#DIV/0!	#DIV/0!	#DIV/0!	#DIV/0!	#DIV/0!	#DIV/0!	#DIV/0!	#DIV/0!	#DIV/0!	#DIV/0!	#DIV/0!	#DIV/0!	#DIV/0!	#DIV/0!	#DIV/0!	#DIV/0!	#DIV/0!	#DIV/0!	#DIV/0!	#DIV/0!
	T1D5	#DIV/0!	#DIV/0!	#DIV/0!	#DIV/0!	#DIV/0!	#DIV/0!	#DIV/0!	#DIV/0!	#DIV/0!	#DIV/0!	#DIV/0!	#DIV/0!	#DIV/0!	#DIV/0!	#DIV/0!	#DIV/0!	#DIV/0!	#DIV/0!	#DIV/0!	#DIV/0!	#DIV/0!	#DIV/0!	#DIV/0!	#DIV/0!	#DIV/0!
	T1D6	#DIV/0!	#DIV/0!	#DIV/0!	#DIV/0!	#DIV/0!	#DIV/0!	#DIV/0!	#DIV/0!	#DIV/0!	#DIV/0!	#DIV/0!	#DIV/0!	#DIV/0!	#DIV/0!	#DIV/0!	#DIV/0!	#DIV/0!	#DIV/0!	#DIV/0!	#DIV/0!	#DIV/0!	#DIV/0!	#DIV/0!	#DIV/0!	#DIV/0!
	T1D7	#DIV/0!	#DIV/0!	#DIV/0!	#DIV/0!	#DIV/0!	#DIV/0!	#DIV/0!	#DIV/0!	#DIV/0!	#DIV/0!	#DIV/0!	#DIV/0!	#DIV/0!	#DIV/0!	#DIV/0!	#DIV/0!	#DIV/0!	#DIV/0!	#DIV/0!	#DIV/0!	#DIV/0!	#DIV/0!	#DIV/0!	#DIV/0!	#DIV/0!
	T1D8	#DIV/0!	#DIV/0!	#DIV/0!	#DIV/0!	#DIV/0!	#DIV/0!	#DIV/0!	#DIV/0!	#DIV/0!	#DIV/0!	#DIV/0!	#DIV/0!	#DIV/0!	#DIV/0!	#DIV/0!	#DIV/0!	#DIV/0!	#DIV/0!	#DIV/0!	#DIV/0!	#DIV/0!	#DIV/0!	#DIV/0!	#DIV/0!	#DIV/0!
	T1D9	#DIV/0!	#DIV/0!	#DIV/0!	#DIV/0!	#DIV/0!	#DIV/0!	#DIV/0!	#DIV/0!	#DIV/0!	#DIV/0!	#DIV/0!	#DIV/0!	#DIV/0!	#DIV/0!	#DIV/0!	#DIV/0!	#DIV/0!	#DIV/0!	#DIV/0!	#DIV/0!	#DIV/0!	#DIV/0!	#DIV/0!	#DIV/0!	#DIV/0!
	T1D10	#DIV/0!	#DIV/0!	#DIV/0!	#DIV/0!	#DIV/0!	#DIV/0!	#DIV/0!	#DIV/0!	#DIV/0!	#DIV/0!	#DIV/0!	#DIV/0!	#DIV/0!	#DIV/0!	#DIV/0!	#DIV/0!	#DIV/0!	#DIV/0!	#DIV/0!	#DIV/0!	#DIV/0!	#DIV/0!	#DIV/0!	#DIV/0!	#DIV/0!
	T1D11	#DIV/0!	#DIV/0!	#DIV/0!	#DIV/0!	#DIV/0!	#DIV/0!	#DIV/0!	#DIV/0!	#DIV/0!	#DIV/0!	#DIV/0!	#DIV/0!	#DIV/0!	#DIV/0!	#DIV/0!	#DIV/0!	#DIV/0!	#DIV/0!	#DIV/0!	#DIV/0!	#DIV/0!	#DIV/0!	#DIV/0!	#DIV/0!	#DIV/0!
	T1E2	#DIV/0!	#DIV/0!	#DIV/0!	#DIV/0!	#DIV/0!	#DIV/0!	#DIV/0!	#DIV/0!	#DIV/0!	#DIV/0!	#DIV/0!	#DIV/0!	#DIV/0!	#DIV/0!	#DIV/0!	#DIV/0!	#DIV/0!	#DIV/0!	#DIV/0!	#DIV/0!	#DIV/0!	#DIV/0!	#DIV/0!	#DIV/0!	#DIV/0!
	T1E3	#DIV/0!	#DIV/0!	#DIV/0!	#DIV/0!	#DIV/0!	#DIV/0!	#DIV/0!	#DIV/0!	#DIV/0!	#DIV/0!	#DIV/0!	#DIV/0!	#DIV/0!	#DIV/0!	#DIV/0!	#DIV/0!	#DIV/0!	#DIV/0!	#DIV/0!	#DIV/0!	#DIV/0!	#DIV/0!	#DIV/0!	#DIV/0!	#DIV/0!
	T1E4	#DIV/0!	#DIV/0!	#DIV/0!	#DIV/0!	#DIV/0!	#DIV/0!	#DIV/0!	#DIV/0!	#DIV/0!	#DIV/0!	#DIV/0!	#DIV/0!	#DIV/0!	#DIV/0!	#DIV/0!	#DIV/0!	#DIV/0!	#DIV/0!	#DIV/0!	#DIV/0!	#DIV/0!	#DIV/0!	#DIV/0!	#DIV/0!	#DIV/0!
	T1E5	#DIV/0!	#DIV/0!	#DIV/0!	#DIV/0!	#DIV/0!	#DIV/0!	#DIV/0!	#DIV/0!	#DIV/0!	#DIV/0!	#DIV/0!	#DIV/0!	#DIV/0!	#DIV/0!	#DIV/0!	#DIV/0!	#DIV/0!	#DIV/0!	#DIV/0!	#DIV/0!	#DIV/0!	#DIV/0!	#DIV/0!	#DIV/0!	#DIV/0!
	T1E6	#DIV/0!	#DIV/0!	#DIV/0!	#DIV/0!	#DIV/0!	#DIV/0!	#DIV/0!	#DIV/0!	#DIV/0!	#DIV/0!	#DIV/0!	#DIV/0!	#DIV/0!	#DIV/0!	#DIV/0!	#DIV/0!	#DIV/0!	#DIV/0!	#DIV/0!	#DIV/0!	#DIV/0!	#DIV/0!	#DIV/0!	#DIV/0!	#DIV/0!
	T1E7	#DIV/0!	#DIV/0!	#DIV/0!	#DIV/0!	#DIV/0!	#DIV/0!	#DIV/0!	#DIV/0!	#DIV/0!	#DIV/0!	#DIV/0!	#DIV/0!	#DIV/0!	#DIV/0!	#DIV/0!	#DIV/0!	#DIV/0!	#DIV/0!	#DIV/0!	#DIV/0!	#DIV/0!	#DIV/0!	#DIV/0!	#DIV/0!	#DIV/0!
	T1E8	#DIV/0!	#DIV/0!	#DIV/0!	#DIV/0!	#DIV/0!	#DIV/0!	#DIV/0!	#DIV/0!	#DIV/0!	#DIV/0!	#DIV/0!	#DIV/0!	#DIV/0!	#DIV/0!	#DIV/0!	#DIV/0!	#DIV/0!	#DIV/0!	#DIV/0!	#DIV/0!	#DIV/0!	#DIV/0!	#DIV/0!	#DIV/0!	#DIV/0!
	T1E9	#DIV/0!	#DIV/0!	#DIV/0!	#DIV/0!	#DIV/0!	#DIV/0!	#DIV/0!	#DIV/0!	#DIV/0!	#DIV/0!	#DIV/0!	#DIV/0!	#DIV/0!	#DIV/0!	#DIV/0!	#DIV/0!	#DIV/0!	#DIV/0!	#DIV/0!	#DIV/0!	#DIV/0!	#DIV/0!	#DIV/0!	#DIV/0!	#DIV/0!
	T1E10	#DIV/0!	#DIV/0!	#DIV/0!	#DIV/0!	#DIV/0!	#DIV/0!	#DIV/0!	#DIV/0!	#DIV/0!	#DIV/0!	#DIV/0!	#DIV/0!	#DIV/0!	#DIV/0!	#DIV/0!	#DIV/0!	#DIV/0!	#DIV/0!	#DIV/0!	#DIV/0!	#DIV/0!	#DIV/0!	#DIV/0!	#DIV/0!	#DIV/0!
	T1E11	#DIV/0!	#DIV/0!	#DIV/0!	#DIV/0!	#DIV/0!	#DIV/0!	#DIV/0!	#DIV/0!	#DIV/0!	#DIV/0!	#DIV/0!	#DIV/0!	#DIV/0!	#DIV/0!	#DIV/0!	#DIV/0!	#DIV/0!	#DIV/0!	#DIV/0!	#DIV/0!	#DIV/0!	#DIV/0!	#DIV/0!	#DIV/0!	#DIV/0!
	T1F2	#DIV/0!	#DIV/0!	#DIV/0!	#DIV/0!	#DIV/0!	#DIV/0!	#DIV/0!	#DIV/0!	#DIV/0!	#DIV/0!	#DIV/0!	#DIV/0!	#DIV/0!	#DIV/0!	#DIV/0!	#DIV/0!	#DIV/0!	#DIV/0!	#DIV/0!	#DIV/0!	#DIV/0!	#DIV/0!	#DIV/0!	#DIV/0!	#DIV/0!
	T1F3	#DIV/0!	#DIV/0!	#DIV/0!	#DIV/0!	#DIV/0!	#DIV/0!	#DIV/0!	#DIV/0!	#DIV/0!	#DIV/0!	#DIV/0!	#DIV/0!	#DIV/0!	#DIV/0!	#DIV/0!	#DIV/0!	#DIV/0!	#DIV/0!	#DIV/0!	#DIV/0!	#DIV/0!	#DIV/0!	#DIV/0!	#DIV/0!	#DIV/0!
	T1F4	#DIV/0!	#DIV/0!	#DIV/0!	#DIV/0!	#DIV/0!	#DIV/0!	#DIV/0!	#DIV/0!	#DIV/0!	#DIV/0!	#DIV/0!	#DIV/0!	#DIV/0!	#DIV/0!	#DIV/0!	#DIV/0!	#DIV/0!	#DIV/0!	#DIV/0!	#DIV/0!	#DIV/0!	#DIV/0!	#DIV/0!	#DIV/0!	#DIV/0!
	T1F5	#DIV/0!	#DIV/0!	#DIV/0!	#DIV/0!	#DIV/0!	#DIV/0!	#DIV/0!	#DIV/0!	#DIV/0!	#DIV/0!	#DIV/0!	#DIV/0!	#DIV/0!	#DIV/0!	#DIV/0!	#DIV/0!	#DIV/0!	#DIV/0!	#DIV/0!	#DIV/0!	#DIV/0!	#DIV/0!	#DIV/0!	#DIV/0!	#DIV/0!
	T1F6	#DIV/0!	#DIV/0!	#DIV/0!	#DIV/0!	#DIV/0!	#DIV/0!	#DIV/0!	#DIV/0!	#DIV/0!	#DIV/0!	#DIV/0!	#DIV/0!	#DIV/0!	#DIV/0!	#DIV/0!	#DIV/0!	#DIV/0!	#DIV/0!	#DIV/0!	#DIV/0!	#DIV/0!	#DIV/0!	#DIV/0!	#DIV/0!	#DIV/0!
	T1F7	#DIV/0!	#DIV/0!	#DIV/0!	#DIV/0!	#DIV/0!	#DIV/0!	#DIV/0!	#DIV/0!	#DIV/0!	#DIV/0!	#DIV/0!	#DIV/0!	#DIV/0!	#DIV/0!	#DIV/0!	#DIV/0!	#DIV/0!	#DIV/0!	#DIV/0!	#DIV/0!	#DIV/0!	#DIV/0!	#DIV/0!	#DIV/0!	#DIV/0!
	T1F8	#DIV/0!	#DIV/0!	#DIV/0!	#DIV/0!	#DIV/0!	#DIV/0!	#DIV/0!	#DIV/0!	#DIV/0!	#DIV/0!	#DIV/0!	#DIV/0!	#DIV/0!	#DIV/0!	#DIV/0!	#DIV/0!	#DIV/0!	#DIV/0!	#DIV/0!	#DIV/0!	#DIV/0!	#DIV/0!	#DIV/0!	#DIV/0!	#DIV/0!
	T1F9	#DIV/0!	#DIV/0!	#DIV/0!	#DIV/0!	#DIV/0!	#DIV/0!	#DIV/0!	#DIV/0!	#DIV/0!	#DIV/0!	#DIV/0!	#DIV/0!	#DIV/0!	#DIV/0!	#DIV/0!	#DIV/0!	#DIV/0!	#DIV/0!	#DIV/0!	#DIV/0!	#DIV/0!	#DIV/0!	#DIV/0!	#DIV/0!	#DIV/0!
	T1F10	#DIV/0!	#DIV/0!	#DIV/0!	#DIV/0!	#DIV/0!	#DIV/0!	#DIV/0!	#DIV/0!	#DIV/0!	#DIV/0!	#DIV/0!	#DIV/0!	#DIV/0!	#DIV/0!	#DIV/0!	#DIV/0!	#DIV/0!	#DIV/0!	#DIV/0!	#DIV/0!	#DIV/0!	#DIV/0!	#DIV/0!	#DIV/0!	#DIV/0!
	T1F11	#DIV/0!	#DIV/0!	#DIV/0!	#DIV/0!	#DIV/0!	#DIV/0!	#DIV/0!	#DIV/0!	#DIV/0!	#DIV/0!	#DIV/0!	#DIV/0!	#DIV/0!	#DIV/0!	#DIV/0!	#DIV/0!	#DIV/0!	#DIV/0!	#DIV/0!	#DIV/0!	#DIV/0!	#DIV/0!	#DIV/0!	#DIV/0!	#DIV/0!
	T1G2	#DIV/0!	#DIV/0!	#DIV/0!	#DIV/0!	#DIV/0!	#DIV/0!	#DIV/0!	#DIV/0!	#DIV/0!	#DIV/0!	#DIV/0!	#DIV/0!	#DIV/0!	#DIV/0!	#DIV/0!	#DIV/0!	#DIV/0!	#DIV/0!	#DIV/0!	#DIV/0!	#DIV/0!	#DIV/0!	#DIV/0!	#DIV/0!	#DIV/0!
	T1G3	#DIV/0!	#DIV/0!	#DIV/0!	#DIV/0!	#DIV/0!	#DIV/0!	#DIV/0!	#DIV/0!	#DIV/0!	#DIV/0!	#DIV/0!	#DIV/0!	#DIV/0!	#DIV/0!	#DIV/0!	#DIV/0!	#DIV/0!	#DIV/0!	#DIV/0!	#DIV/0!	#DIV/0!	#DIV/0!	#DIV/0!	#DIV/0!	#DIV/0!
	T1G4	#DIV/0!	#DIV/0!	#DIV/0!	#DIV/0!	#DIV/0!	#DIV/0!	#DIV/0!	#DIV/0!	#DIV/0!	#DIV/0!	#DIV/0!	#DIV/0!	#DIV/0!	#DIV/0!	#DIV/0!	#DIV/0!	#DIV/0!	#DIV/0!	#DIV/0!	#DIV/0!	#DIV/0!	#DIV/0!	#DIV/0!	#DIV/0!	#DIV/0!
	T1G5	#DIV/0!	#DIV/0!	#DIV/0!	#DIV/0!	#DIV/0!	#DIV/0!	#DIV/0!	#DIV/0!	#DIV/0!	#DIV/0!	#DIV/0!	#DIV/0!	#DIV/0!	#DIV/0!	#DIV/0!	#DIV/0!	#DIV/0!	#DIV/0!	#DIV/0!	#DIV/0!	#DIV/0!	#DIV/0!	#DIV/0!	#DIV/0!	#DIV/0!
	T1G6	#DIV/0!	#DIV/0!	#DIV/0!	#DIV/0!	#DIV/0!	#DIV/0!	#DIV/0!	#DIV/0!	#DIV/0!	#DIV/0!	#DIV/0!	#DIV/0!	#DIV/0!	#DIV/0!	#DIV/0!	#DIV/0!	#DIV/0!	#DIV/0!	#DIV/0!	#DIV/0!	#DIV/0!	#DIV/0!	#DIV/0!	#DIV/0!	#DIV/0!
	T1G7	#DIV/0!	#DIV/0!	#DIV/0!	#DIV/0!	#DIV/0!	#DIV/0!	#DIV/0!	#DIV/0!	#DIV/0!	#DIV/0!	#DIV/0!	#DIV/0!	#DIV/0!	#DIV/0!	#DIV/0!	#DIV/0!	#DIV/0!	#DIV/0!	#DIV/0!	#DIV/0!	#DIV/0!	#DIV/0!	#DIV/0!	#DIV/0!	#DIV/0!
	T1G8	#DIV/0!	#DIV/0!	#DIV/0!	#DIV/0!	#DIV/0!	#DIV/0!	#DIV/0!	#DIV/0!	#DIV/0!	#DIV/0!	#DIV/0!	#DIV/0!	#DIV/0!	#DIV/0!	#DIV/0!	#DIV/0!	#DIV/0!	#DIV/0!	#DIV/0!	#DIV/0!	#DIV/0!	#DIV/0!	#DIV/0!	#DIV/0!	#DIV/0!
	T1G9	#DIV/0!	#DIV/0!	#DIV/0!	#DIV/0!	#DIV/0!	#DIV/0!	#DIV/0!	#DIV/0!	#DIV/0!	#DIV/0!	#DIV/0!	#DIV/0!	#DIV/0!	#DIV/0!	#DIV/0!	#DIV/0!	#DIV/0!	#DIV/0!	#DIV/0!	#DIV/0!	#DIV/0!	#DIV/0!	#DIV/0!	#DIV/0!	#DIV/0!
	T1G10	#DIV/0!	#DIV/0!	#DIV/0!	#DIV/0!	#DIV/0!	#DIV/0!	#DIV/0!	#DIV/0!	#DIV/0!	#DIV/0!	#DIV/0!	#DIV/0!	#DIV/0!	#DIV/0!	#DIV/0!	#DIV/0!	#DIV/0!	#DIV/0!	#DIV/0!	#DIV/0!	#DIV/0!	#DIV/0!	#DIV/0!	#DIV/0!	#DIV/0!
	T1G11	#DIV/0!	#DIV/0!	#DIV/0!	#DIV/0!	#DIV/0!	#DIV/0!	#DIV/0!	#DIV/0!	#DIV/0!	#DIV/0!	#DIV/0!	#DIV/0!	#DIV/0!	#DIV/0!	#DIV/0!	#DIV/0!	#DIV/0!	#DIV/0!	#DIV/0!	#DIV/0!	#DIV/0!	#DIV/0!	#DIV/0!	#DIV/0!	#DIV/0!
	T1H2	#DIV/0!	#DIV/0!	#DIV/0!	#DIV/0!	#DIV/0!	#DIV/0!	#DIV/0!	#DIV/0!	#DIV/0!	#DIV/0!	#DIV/0!	#DIV/0!	#DIV/0!	#DIV/0!	#DIV/0!	#DIV/0!	#DIV/0!	#DIV/0!	#DIV/0!	#DIV/0!	#DIV/0!	#DIV/0!	#DIV/0!	#DIV/0!	#DIV/0!
	T1H3	#DIV/0!	#DIV/0!	#DIV/0!	#DIV/0!	#DIV/0!	#DIV/0!	#DIV/0!	#DIV/0!	#DIV/0!	#DIV/0!	#DIV/0!	#DIV/0!	#DIV/0!	#DIV/0!	#DIV/0!	#DIV/0!	#DIV/0!	#DIV/0!	#DIV/0!	#DIV/0!	#DIV/0!	#DIV/0!	#DIV/0!	#DIV/0!	#DIV/0!
	T1H4	#DIV/0!	#DIV/0!	#DIV/0!	#DIV/0!	#DIV/0!	#DIV/0!	#DIV/0!	#DIV/0!	#DIV/0!	#DIV/0!	#DIV/0!	#DIV/0!	#DIV/0!	#DIV/0!	#DIV/0!	#DIV/0!	#DIV/0!	#DIV/0!	#DIV/0!	#DIV/0!	#DIV/0!	#DIV/0!	#DIV/0!	#DIV/0!	#DIV/0!
	T1H5	#DIV/0!	#DIV/0!	#DIV/0!	#DIV/0!	#DIV/0!	#DIV/0!	#DIV/0!	#DIV/0!	#DIV/0!	#DIV/0!	#DIV/0!	#DIV/0!	#DIV/0!	#DIV/0!	#DIV/0!	#DIV/0!	#DIV/0!	#DIV/0!	#DIV/0!	#DIV/0!	#DIV/0!	#DIV/0!	#DIV/0!	#DIV/0!	#DIV/0!
	T1H6	#DIV/0!	#DIV/0!	#DIV/0!	#DIV/0!	#DIV/0!	#DIV/0!	#DIV/0!	#DIV/0!	#DIV/0!	#DIV/0!	#DIV/0!	#DIV/0!	#DIV/0!	#DIV/0!	#DIV/0!	#DIV/0!	#DIV/0!	#DIV/0!	#DIV/0!	#DIV/0!	#DIV/0!	#DIV/0!	#DIV/0!	#DIV/0!	#DIV/0!
	T1H7	#DIV/0!	#DIV/0!	#DIV/0!	#DIV/0!	#DIV/0!	#DIV/0!	#DIV/0!	#DIV/0!	#DIV/0!	#DIV/0!	#DIV/0!	#DIV/0!	#DIV/0!	#DIV/0!	#DIV/0!	#DIV/0!	#DIV/0!	#DIV/0!	#DIV/0!	#DIV/0!	#DIV/0!	#DIV/0!	#DIV/0!	#DIV/0!	#DIV/0!
	T1H8	#DIV/0!	#DIV/0!	#DIV/0!	#DIV/0!	#DIV/0!	#DIV/0!	#DIV/0!	#DIV/0!	#DIV/0!	#DIV/0!	#DIV/0!	#DIV/0!	#DIV/0!	#DIV/0!	#DIV/0!	#DIV/0!	#DIV/0!	#DIV/0!	#DIV/0!	#DIV/0!	#DIV/0!	#DIV/0!	#DIV/0!	#DIV/0!	#DIV/0!
	T1H9	#DIV/0!	#DIV/0!	#DIV/0!	#DIV/0!	#DIV/0!	#DIV/0!	#DIV/0!	#DIV/0!	#DIV/0!	#DIV/0!	#DIV/0!	#DIV/0!	#DIV/0!	#DIV/0!	#DIV/0!	#DIV/0!	#DIV/0!	#DIV/0!	#DIV/0!	#DIV/0!	#DIV/0!	#DIV/0!	#DIV/0!	#DIV/0!	#DIV/0!
	T1H10	#DIV/0!	#DIV/0!	#DIV/0!	#DIV/0!	#DIV/0!	#DIV/0!	#DIV/0!	#DIV/0!	#DIV/0!	#DIV/0!	#DIV/0!	#DIV/0!	#DIV/0!	#DIV/0!	#DIV/0!	#DIV/0!	#DIV/0!	#DIV/0!	#DIV/0!	#DIV/0!	#DIV/0!	#DIV/0!	#DIV/0!	#DIV/0!	#DIV/0!
	T1H11	#DIV/0!	#DIV/0!	#DIV/0!	#DIV/0!	#DIV/0!	#DIV/0!	#DIV/0!	#DIV/0!	#DIV/0!	#DIV/0!	#DIV/0!	#DIV/0!	#DIV/0!	#DIV/0!	#DIV/0!	#DIV/0!	#DIV/0!	#DIV/0!	#DIV/0!	#DIV/0!	#DIV/0!	#DIV/0!	#DIV/0!	#DIV/0!	#DIV/0!
	T2A2	#DIV/0!	#DIV/0!	#DIV/0!	#DIV/0!	#DIV/0!	#DIV/0!	#DIV/0!	#DIV/0!	#DIV/0!	#DIV/0!	#DIV/0!	#DIV/0!	#DIV/0!	#DIV/0!	#DIV/0!	#DIV/0!	#DIV/0!	#DIV/0!	#DIV/0!	#DIV/0!	#DIV/0!	#DIV/0!	#DIV/0!	#DIV/0!	#DIV/0!
	T2A3	#DIV/0!	#DIV/0!	#DIV/0!	#DIV/0!	#DIV/0!	#DIV/0!	#DIV/0!	#DIV/0!	#DIV/0!	#DIV/0!	#DIV/0!	#DIV/0!	#DIV/0!	#DIV/0!	#DIV/0!	#DIV/0!	#DIV/0!	#DIV/0!	#DIV/0!	#DIV/0!	#DIV/0!	#DIV/0!	#DIV/0!	#DIV/0!	#DIV/0!
	T2A4	#DIV/0!	#DIV/0!	#DIV/0!	#DIV/0!	#DIV/0!	#DIV/0!	#DIV/0!	#DIV/0!	#DIV/0!	#DIV/0!	#DIV/0!	#DIV/0!	#DIV/0!	#DIV/0!	#DIV/0!	#DIV/0!	#DIV/0!	#DIV/0!	#DIV/0!	#DIV/0!	#DIV/0!	#DIV/0!	#DIV/0!	#DIV/0!	#DIV/0!
	T2A5	#DIV/0!	#DIV/0!	#DIV/0!	#DIV/0!	#DIV/0!	#DIV/0!	#DIV/0!	#DIV/0!	#DIV/0!	#DIV/0!	#DIV/0!	#DIV/0!	#DIV/0!	#DIV/0!	#DIV/0!	#DIV/0!	#DIV/0!	#DIV/0!	#DIV/0!	#DIV/0!	#DIV/0!	#DIV/0!	#DIV/0!	#DIV/0!	#DIV/0!
	T2A6	#DIV/0!	#DIV/0!	#DIV/0!	#DIV/0!	#DIV/0!	#DIV/0!	#DIV/0!	#DIV/0!	#DIV/0!	#DIV/0!	#DIV/0!	#DIV/0!	#DIV/0!	#DIV/0!	#DIV/0!	#DIV/0!	#DIV/0!	#DIV/0!	#DIV/0!	#DIV/0!	#DIV/0!	#DIV/0!	#DIV/0!	#DIV/0!	#DIV/0!
	T2A7	#DIV/0!	#DIV/0!	#DIV/0!	#DIV/0!	#DIV/0!	#DIV/0!	#DIV/0!	#DIV/0!	#DIV/0!	#DIV/0!	#DIV/0!	#DIV/0!	#DIV/0!	#DIV/0!	#DIV/0!	#DIV/0!	#DIV/0!	#DIV/0!	#DIV/0!	#DIV/0!	#DIV/0!	#DIV/0!	#DIV/0!	#DIV/0!	#DIV/0!
	T2A8	#DIV/0!	#DIV/0!	#DIV/0!	#DIV/0!	#DIV/0!	#DIV/0!	#DIV/0!	#DIV/0!	#DIV/0!	#DIV/0!	#DIV/0!	#DIV/0!	#DIV/0!	#DIV/0!	#DIV/0!	#DIV/0!	#DIV/0!	#DIV/0!	#DIV/0!	#DIV/0!	#DIV/0!	#DIV/0!	#DIV/0!	#DIV/0!	#DIV/0!
	T2A9	#DIV/0!	#DIV/0!	#DIV/0!	#DIV/0!	#DIV/0!	#DIV/0!	#DIV/0!	#DIV/0!	#DIV/0!	#DIV/0!	#DIV/0!	#DIV/0!	#DIV/0!	#DIV/0!	#DIV/0!	#DIV/0!	#DIV/0!	#DIV/0!	#DIV/0!	#DIV/0!	#DIV/0!	#DIV/0!	#DIV/0!	#DIV/0!	#DIV/0!
	T2A10	#DIV/0!	#DIV/0!	#DIV/0!	#DIV/0!	#DIV/0!	#DIV/0!	#DIV/0!	#DIV/0!	#DIV/0!	#DIV/0!	#DIV/0!	#DIV/0!	#DIV/0!	#DIV/0!	#DIV/0!	#DIV/0!	#DIV/0!	#DIV/0!	#DIV/0!	#DIV/0!	#DIV/0!	#DIV/0!	#DIV/0!	#DIV/0!	#DIV/0!
	T2A11	#DIV/0!	#DIV/0!	#DIV/0!	#DIV/0!	#DIV/0!	#DIV/0!	#DIV/0!	#DIV/0!	#DIV/0!	#DIV/0!	#DIV/0!	#DIV/0!	#DIV/0!	#DIV/0!	#DIV/0!	#DIV/0!	#DIV/0!	#DIV/0!	#DIV/0!	#DIV/0!	#DIV/0!	#DIV/0!	#DIV/0!	#DIV/0!	#DIV/0!
	T2B2	#DIV/0!	#DIV/0!	#DIV/0!	#DIV/0!	#DIV/0!	#DIV/0!	#DIV/0!	#DIV/0!	#DIV/0!	#DIV/0!	#DIV/0!	#DIV/0!	#DIV/0!	#DIV/0!	#DIV/0!	#DIV/0!	#DIV/0!	#DIV/0!	#DIV/0!	#DIV/0!	#DIV/0!	#DIV/0!	#DIV/0!	#DIV/0!	#DIV/0!
	T2B3	#DIV/0!	#DIV/0!	#DIV/0!	#DIV/0!	#DIV/0!	#DIV/0!	#DIV/0!	#DIV/0!	#DIV/0!	#DIV/0!	#DIV/0!	#DIV/0!	#DIV/0!	#DIV/0!	#DIV/0!	#DIV/0!	#DIV/0!	#DIV/0!	#DIV/0!	#DIV/0!	#DIV/0!	#DIV/0!	#DIV/0!	#DIV/0!	#DIV/0!
	T2B4	#DIV/0!	#DIV/0!	#DIV/0!	#DIV/0!	#DIV/0!	#DIV/0!	#DIV/0!	#DIV/0!	#DIV/0!	#DIV/0!	#DIV/0!	#DIV/0!	#DIV/0!	#DIV/0!	#DIV/0!	#DIV/0!	#DIV/0!	#DIV/0!	#DIV/0!	#DIV/0!	#DIV/0!	#DIV/0!	#DIV/0!	#DIV/0!	#DIV/0!
	T2B5	#DIV/0!	#DIV/0!	#DIV/0!	#DIV/0!	#DIV/0!	#DIV/0!	#DIV/0!	#DIV/0!	#DIV/0!	#DIV/0!	#DIV/0!	#DIV/0!	#DIV/0!	#DIV/0!	#DIV/0!	#DIV/0!	#DIV/0!	#DIV/0!	#DIV/0!	#DIV/0!	#DIV/0!	#DIV/0!	#DIV/0!	#DIV/0!	#DIV/0!
	T2B6	#DIV/0!	#DIV/0!	#DIV/0!	#DIV/0!	#DIV/0!	#DIV/0!	#DIV/0!	#DIV/0!	#DIV/0!	#DIV/0!	#DIV/0!	#DIV/0!	#DIV/0!	#DIV/0!	#DIV/0!	#DIV/0!	#DIV/0!	#DIV/0!	#DIV/0!	#DIV/0!	#DIV/0!	#DIV/0!	#DIV/0!	#DIV/0!	#DIV/0!
	T2B7	#DIV/0!	#DIV/0!	#DIV/0!	#DIV/0!	#DIV/0!	#DIV/0!	#DIV/0!	#DIV/0!	#DIV/0!	#DIV/0!	#DIV/0!	#DIV/0!	#DIV/0!	#DIV/0!	#DIV/0!	#DIV/0!	#DIV/0!	#DIV/0!	#DIV/0!	#DIV/0!	#DIV/0!	#DIV/0!	#DIV/0!	#DIV/0!	#DIV/0!
	T2B8	#DIV/0!	#DIV/0!	#DIV/0!	#DIV/0!	#DIV/0!	#DIV/0!	#DIV/0!	#DIV/0!	#DIV/0!	#DIV/0!	#DIV/0!	#DIV/0!	#DIV/0!	#DIV/0!	#DIV/0!	#DIV/0!	#DIV/0!	#DIV/0!	#DIV/0!	#DIV/0!	#DIV/0!	#DIV/0!	#DIV/0!	#DIV/0!	#DIV/0!
	T2B9	#DIV/0!	#DIV/0!	#DIV/0!	#DIV/0!	#DIV/0!	#DIV/0!	#DIV/0!	#DIV/0!	#DIV/0!	#DIV/0!	#DIV/0!	#DIV/0!	#DIV/0!	#DIV/0!	#DIV/0!	#DIV/0!	#DIV/0!	#DIV/0!	#DIV/0!	#DIV/0!	#DIV/0!	#DIV/0!	#DIV/0!	#DIV/0!	#DIV/0!
	T2B10	#DIV/0!	#DIV/0!	#DIV/0!	#DIV/0!	#DIV/0!	#DIV/0!	#DIV/0!	#DIV/0!	#DIV/0!	#DIV/0!	#DIV/0!	#DIV/0!	#DIV/0!	#DIV/0!	#DIV/0!	#DIV/0!	#DIV/0!	#DIV/0!	#DIV/0!	#DIV/0!	#DIV/0!	#DIV/0!	#DIV/0!	#DIV/0!	#DIV/0!
	T2B11	#DIV/0!	#DIV/0!	#DIV/0!	#DIV/0!	#DIV/0!	#DIV/0!	#DIV/0!	#DIV/0!	#DIV/0!	#DIV/0!	#DIV/0!	#DIV/0!	#DIV/0!	#DIV/0!	#DIV/0!	#DIV/0!	#DIV/0!	#DIV/0!	#DIV/0!	#DIV/0!	#DIV/0!	#DIV/0!	#DIV/0!	#DIV/0!	#DIV/0!
	T2C2	#DIV/0!	#DIV/0!	#DIV/0!	#DIV/0!	#DIV/0!	#DIV/0!	#DIV/0!	#DIV/0!	#DIV/0!	#DIV/0!	#DIV/0!	#DIV/0!	#DIV/0!	#DIV/0!	#DIV/0!	#DIV/0!	#DIV/0!	#DIV/0!	#DIV/0!	#DIV/0!	#DIV/0!	#DIV/0!	#DIV/0!	#DIV/0!	#DIV/0!
	T2C3	#DIV/0!	#DIV/0!	#DIV/0!	#DIV/0!	#DIV/0!	#DIV/0!	#DIV/0!	#DIV/0!	#DIV/0!	#DIV/0!	#DIV/0!	#DIV/0!	#DIV/0!	#DIV/0!	#DIV/0!	#DIV/0!	#DIV/0!	#DIV/0!	#DIV/0!	#DIV/0!	#DIV/0!	#DIV/0!	#DIV/0!	#DIV/0!	#DIV/0!
	T2C4	#DIV/0!	#DIV/0!	#DIV/0!	#DIV/0!	#DIV/0!	#DIV/0!	#DIV/0!	#DIV/0!	#DIV/0!	#DIV/0!	#DIV/0!	#DIV/0!	#DIV/0!	#DIV/0!	#DIV/0!	#DIV/0!	#DIV/0!	#DIV/0!	#DIV/0!	#DIV/0!	#DIV/0!	#DIV/0!	#DIV/0!	#DIV/0!	#DIV/0!
	T2C5	#DIV/0!	#DIV/0!	#DIV/0!	#DIV/0!	#DIV/0!	#DIV/0!	#DIV/0!	#DIV/0!	#DIV/0!	#DIV/0!	#DIV/0!	#DIV/0!	#DIV/0!	#DIV/0!	#DIV/0!	#DIV/0!	#DIV/0!	#DIV/0!	#DIV/0!	#DIV/0!	#DIV/0!	#DIV/0!	#DIV/0!	#DIV/0!	#DIV/0!
	T2C6	#DIV/0!	#DIV/0!	#DIV/0!	#DIV/0!	#DIV/0!	#DIV/0!	#DIV/0!	#DIV/0!	#DIV/0!	#DIV/0!	#DIV/0!	#DIV/0!	#DIV/0!	#DIV/0!	#DIV/0!	#DIV/0!	#DIV/0!	#DIV/0!	#DIV/0!	#DIV/0!	#DIV/0!	#DIV/0!	#DIV/0!	#DIV/0!	#DIV/0!
	T2C7	#DIV/0!	#DIV/0!	#DIV/0!	#DIV/0!	#DIV/0!	#DIV/0!	#DIV/0!	#DIV/0!	#DIV/0!	#DIV/0!	#DIV/0!	#DIV/0!	#DIV/0!	#DIV/0!	#DIV/0!	#DIV/0!	#DIV/0!	#DIV/0!	#DIV/0!	#DIV/0!	#DIV/0!	#DIV/0!	#DIV/0!	#DIV/0!	#DIV/0!
	T2C8	#DIV/0!	#DIV/0!	#DIV/0!	#DIV/0!	#DIV/0!	#DIV/0!	#DIV/0!	#DIV/0!	#DIV/0!	#DIV/0!	#DIV/0!	#DIV/0!	#DIV/0!	#DIV/0!	#DIV/0!	#DIV/0!	#DIV/0!	#DIV/0!	#DIV/0!	#DIV/0!	#DIV/0!	#DIV/0!	#DIV/0!	#DIV/0!	#DIV/0!
	T2C9	#DIV/0!	#DIV/0!	#DIV/0!	#DIV/0!	#DIV/0!	#DIV/0!	#DIV/0!	#DIV/0!	#DIV/0!	#DIV/0!	#DIV/0!	#DIV/0!	#DIV/0!	#DIV/0!	#DIV/0!	#DIV/0!	#DIV/0!	#DIV/0!	#DIV/0!	#DIV/0!	#DIV/0!	#DIV/0!	#DIV/0!	#DIV/0!	#DIV/0!
	T2C10	#DIV/0!	#DIV/0!	#DIV/0!	#DIV/0!	#DIV/0!	#DIV/0!	#DIV/0!	#DIV/0!	#DIV/0!	#DIV/0!	#DIV/0!	#DIV/0!	#DIV/0!	#DIV/0!	#DIV/0!	#DIV/0!	#DIV/0!	#DIV/0!	#DIV/0!	#DIV/0!	#DIV/0!	#DIV/0!	#DIV/0!	#DIV/0!	#DIV/0!
	T2C11	#DIV/0!	#DIV/0!	#DIV/0!	#DIV/0!	#DIV/0!	#DIV/0!	#DIV/0!	#DIV/0!	#DIV/0!	#DIV/0!	#DIV/0!	#DIV/0!	#DIV/0!	#DIV/0!	#DIV/0!	#DIV/0!	#DIV/0!	#DIV/0!	#DIV/0!	#DIV/0!	#DIV/0!	#DIV/0!	#DIV/0!	#DIV/0!	#DIV/0!
	T2D2	#DIV/0!	#DIV/0!	#DIV/0!	#DIV/0!	#DIV/0!	#DIV/0!	#DIV/0!	#DIV/0!	#DIV/0!	#DIV/0!	#DIV/0!	#DIV/0!	#DIV/0!	#DIV/0!	#DIV/0!	#DIV/0!	#DIV/0!	#DIV/0!	#DIV/0!	#DIV/0!	#DIV/0!	#DIV/0!	#DIV/0!	#DIV/0!	#DIV/0!
	T2D3	#DIV/0!	#DIV/0!	#DIV/0!	#DIV/0!	#DIV/0!	#DIV/0!	#DIV/0!	#DIV/0!	#DIV/0!	#DIV/0!	#DIV/0!	#DIV/0!	#DIV/0!	#DIV/0!	#DIV/0!	#DIV/0!	#DIV/0!	#DIV/0!	#DIV/0!	#DIV/0!	#DIV/0!	#DIV/0!	#DIV/0!	#DIV/0!	#DIV/0!
	T2D4	#DIV/0!	#DIV/0!	#DIV/0!	#DIV/0!	#DIV/0!	#DIV/0!	#DIV/0!	#DIV/0!	#DIV/0!	#DIV/0!	#DIV/0!	#DIV/0!	#DIV/0!	#DIV/0!	#DIV/0!	#DIV/0!	#DIV/0!	#DIV/0!	#DIV/0!	#DIV/0!	#DIV/0!	#DIV/0!	#DIV/0!	#DIV/0!	#DIV/0!
	T2D5	#DIV/0!	#DIV/0!	#DIV/0!	#DIV/0!	#DIV/0!	#DIV/0!	#DIV/0!	#DIV/0!	#DIV/0!	#DIV/0!	#DIV/0!	#DIV/0!	#DIV/0!	#DIV/0!	#DIV/0!	#DIV/0!	#DIV/0!	#DIV/0!	#DIV/0!	#DIV/0!	#DIV/0!	#DIV/0!	#DIV/0!	#DIV/0!	#DIV/0!
	T2D6	#DIV/0!	#DIV/0!	#DIV/0!	#DIV/0!	#DIV/0!	#DIV/0!	#DIV/0!	#DIV/0!	#DIV/0!	#DIV/0!	#DIV/0!	#DIV/0!	#DIV/0!	#DIV/0!	#DIV/0!	#DIV/0!	#DIV/0!	#DIV/0!	#DIV/0!	#DIV/0!	#DIV/0!	#DIV/0!	#DIV/0!	#DIV/0!	#DIV/0!
	T2D7	#DIV/0!	#DIV/0!	#DIV/0!	#DIV/0!	#DIV/0!	#DIV/0!	#DIV/0!	#DIV/0!	#DIV/0!	#DIV/0!	#DIV/0!	#DIV/0!	#DIV/0!	#DIV/0!	#DIV/0!	#DIV/0!	#DIV/0!	#DIV/0!	#DIV/0!	#DIV/0!	#DIV/0!	#DIV/0!	#DIV/0!	#DIV/0!	#DIV/0!
	T2D8	#DIV/0!	#DIV/0!	#DIV/0!	#DIV/0!	#DIV/0!	#DIV/0!	#DIV/0!	#DIV/0!	#DIV/0!	#DIV/0!	#DIV/0!	#DIV/0!	#DIV/0!	#DIV/0!	#DIV/0!	#DIV/0!	#DIV/0!	#DIV/0!	#DIV/0!	#DIV/0!	#DIV/0!	#DIV/0!	#DIV/0!	#DIV/0!	#DIV/0!
	T2D9	#DIV/0!	#DIV/0!	#DIV/0!	#DIV/0!	#DIV/0!	#DIV/0!	#DIV/0!	#DIV/0!	#DIV/0!	#DIV/0!	#DIV/0!	#DIV/0!	#DIV/0!	#DIV/0!	#DIV/0!	#DIV/0!	#DIV/0!	#DIV/0!	#DIV/0!	#DIV/0!	#DIV/0!	#DIV/0!	#DIV/0!	#DIV/0!	#DIV/0!
	T2D10	#DIV/0!	#DIV/0!	#DIV/0!	#DIV/0!	#DIV/0!	#DIV/0!	#DIV/0!	#DIV/0!	#DIV/0!	#DIV/0!	#DIV/0!	#DIV/0!	#DIV/0!	#DIV/0!	#DIV/0!	#DIV/0!	#DIV/0!	#DIV/0!	#DIV/0!	#DIV/0!	#DIV/0!	#DIV/0!	#DIV/0!	#DIV/0!	#DIV/0!
	T2D11	#DIV/0!	#DIV/0!	#DIV/0!	#DIV/0!	#DIV/0!	#DIV/0!	#DIV/0!	#DIV/0!	#DIV/0!	#DIV/0!	#DIV/0!	#DIV/0!	#DIV/0!	#DIV/0!	#DIV/0!	#DIV/0!	#DIV/0!	#DIV/0!	#DIV/0!	#DIV/0!	#DIV/0!	#DIV/0!	#DIV/0!	#DIV/0!	#DIV/0!
	T2E2	#DIV/0!	#DIV/0!	#DIV/0!	#DIV/0!	#DIV/0!	#DIV/0!	#DIV/0!	#DIV/0!	#DIV/0!	#DIV/0!	#DIV/0!	#DIV/0!	#DIV/0!	#DIV/0!	#DIV/0!	#DIV/0!	#DIV/0!	#DIV/0!	#DIV/0!	#DIV/0!	#DIV/0!	#DIV/0!	#DIV/0!	#DIV/0!	#DIV/0!
	T2E3	#DIV/0!	#DIV/0!	#DIV/0!	#DIV/0!	#DIV/0!	#DIV/0!	#DIV/0!	#DIV/0!	#DIV/0!	#DIV/0!	#DIV/0!	#DIV/0!	#DIV/0!	#DIV/0!	#DIV/0!	#DIV/0!	#DIV/0!	#DIV/0!	#DIV/0!	#DIV/0!	#DIV/0!	#DIV/0!	#DIV/0!	#DIV/0!	#DIV/0!
	T2E4	#DIV/0!	#DIV/0!	#DIV/0!	#DIV/0!	#DIV/0!	#DIV/0!	#DIV/0!	#DIV/0!	#DIV/0!	#DIV/0!	#DIV/0!	#DIV/0!	#DIV/0!	#DIV/0!	#DIV/0!	#DIV/0!	#DIV/0!	#DIV/0!	#DIV/0!	#DIV/0!	#DIV/0!	#DIV/0!	#DIV/0!	#DIV/0!	#DIV/0!
	T2E5	#DIV/0!	#DIV/0!	#DIV/0!	#DIV/0!	#DIV/0!	#DIV/0!	#DIV/0!	#DIV/0!	#DIV/0!	#DIV/0!	#DIV/0!	#DIV/0!	#DIV/0!	#DIV/0!	#DIV/0!	#DIV/0!	#DIV/0!	#DIV/0!	#DIV/0!	#DIV/0!	#DIV/0!	#DIV/0!	#DIV/0!	#DIV/0!	#DIV/0!
	T2E6	#DIV/0!	#DIV/0!	#DIV/0!	#DIV/0!	#DIV/0!	#DIV/0!	#DIV/0!	#DIV/0!	#DIV/0!	#DIV/0!	#DIV/0!	#DIV/0!	#DIV/0!	#DIV/0!	#DIV/0!	#DIV/0!	#DIV/0!	#DIV/0!	#DIV/0!	#DIV/0!	#DIV/0!	#DIV/0!	#DIV/0!	#DIV/0!	#DIV/0!
	T2E7	#DIV/0!	#DIV/0!	#DIV/0!	#DIV/0!	#DIV/0!	#DIV/0!	#DIV/0!	#DIV/0!	#DIV/0!	#DIV/0!	#DIV/0!	#DIV/0!	#DIV/0!	#DIV/0!	#DIV/0!	#DIV/0!	#DIV/0!	#DIV/0!	#DIV/0!	#DIV/0!	#DIV/0!	#DIV/0!	#DIV/0!	#DIV/0!	#DIV/0!
	T2E8	#DIV/0!	#DIV/0!	#DIV/0!	#DIV/0!	#DIV/0!	#DIV/0!	#DIV/0!	#DIV/0!	#DIV/0!	#DIV/0!	#DIV/0!	#DIV/0!	#DIV/0!	#DIV/0!	#DIV/0!	#DIV/0!	#DIV/0!	#DIV/0!	#DIV/0!	#DIV/0!	#DIV/0!	#DIV/0!	#DIV/0!	#DIV/0!	#DIV/0!
	T2E9	#DIV/0!	#DIV/0!	#DIV/0!	#DIV/0!	#DIV/0!	#DIV/0!	#DIV/0!	#DIV/0!	#DIV/0!	#DIV/0!	#DIV/0!	#DIV/0!	#DIV/0!	#DIV/0!	#DIV/0!	#DIV/0!	#DIV/0!	#DIV/0!	#DIV/0!	#DIV/0!	#DIV/0!	#DIV/0!	#DIV/0!	#DIV/0!	#DIV/0!
	T2E10	#DIV/0!	#DIV/0!	#DIV/0!	#DIV/0!	#DIV/0!	#DIV/0!	#DIV/0!	#DIV/0!	#DIV/0!	#DIV/0!	#DIV/0!	#DIV/0!	#DIV/0!	#DIV/0!	#DIV/0!	#DIV/0!	#DIV/0!	#DIV/0!	#DIV/0!	#DIV/0!	#DIV/0!	#DIV/0!	#DIV/0!	#DIV/0!	#DIV/0!
	T2E11	#DIV/0!	#DIV/0!	#DIV/0!	#DIV/0!	#DIV/0!	#DIV/0!	#DIV/0!	#DIV/0!	#DIV/0!	#DIV/0!	#DIV/0!	#DIV/0!	#DIV/0!	#DIV/0!	#DIV/0!	#DIV/0!	#DIV/0!	#DIV/0!	#DIV/0!	#DIV/0!	#DIV/0!	#DIV/0!	#DIV/0!	#DIV/0!	#DIV/0!
	T2F2	#DIV/0!	#DIV/0!	#DIV/0!	#DIV/0!	#DIV/0!	#DIV/0!	#DIV/0!	#DIV/0!	#DIV/0!	#DIV/0!	#DIV/0!	#DIV/0!	#DIV/0!	#DIV/0!	#DIV/0!	#DIV/0!	#DIV/0!	#DIV/0!	#DIV/0!	#DIV/0!	#DIV/0!	#DIV/0!	#DIV/0!	#DIV/0!	#DIV/0!
	T2F3	#DIV/0!	#DIV/0!	#DIV/0!	#DIV/0!	#DIV/0!	#DIV/0!	#DIV/0!	#DIV/0!	#DIV/0!	#DIV/0!	#DIV/0!	#DIV/0!	#DIV/0!	#DIV/0!	#DIV/0!	#DIV/0!	#DIV/0!	#DIV/0!	#DIV/0!	#DIV/0!	#DIV/0!	#DIV/0!	#DIV/0!	#DIV/0!	#DIV/0!
	T2F4	#DIV/0!	#DIV/0!	#DIV/0!	#DIV/0!	#DIV/0!	#DIV/0!	#DIV/0!	#DIV/0!	#DIV/0!	#DIV/0!	#DIV/0!	#DIV/0!	#DIV/0!	#DIV/0!	#DIV/0!	#DIV/0!	#DIV/0!	#DIV/0!	#DIV/0!	#DIV/0!	#DIV/0!	#DIV/0!	#DIV/0!	#DIV/0!	#DIV/0!
	T2F5	#DIV/0!	#DIV/0!	#DIV/0!	#DIV/0!	#DIV/0!	#DIV/0!	#DIV/0!	#DIV/0!	#DIV/0!	#DIV/0!	#DIV/0!	#DIV/0!	#DIV/0!	#DIV/0!	#DIV/0!	#DIV/0!	#DIV/0!	#DIV/0!	#DIV/0!	#DIV/0!	#DIV/0!	#DIV/0!	#DIV/0!	#DIV/0!	#DIV/0!
	T2F6	#DIV/0!	#DIV/0!	#DIV/0!	#DIV/0!	#DIV/0!	#DIV/0!	#DIV/0!	#DIV/0!	#DIV/0!	#DIV/0!	#DIV/0!	#DIV/0!	#DIV/0!	#DIV/0!	#DIV/0!	#DIV/0!	#DIV/0!	#DIV/0!	#DIV/0!	#DIV/0!	#DIV/0!	#DIV/0!	#DIV/0!	#DIV/0!	#DIV/0!
	T2F7	#DIV/0!	#DIV/0!	#DIV/0!	#DIV/0!	#DIV/0!	#DIV/0!	#DIV/0!	#DIV/0!	#DIV/0!	#DIV/0!	#DIV/0!	#DIV/0!	#DIV/0!	#DIV/0!	#DIV/0!	#DIV/0!	#DIV/0!	#DIV/0!	#DIV/0!	#DIV/0!	#DIV/0!	#DIV/0!	#DIV/0!	#DIV/0!	#DIV/0!
	T2F8	#DIV/0!	#DIV/0!	#DIV/0!	#DIV/0!	#DIV/0!	#DIV/0!	#DIV/0!	#DIV/0!	#DIV/0!	#DIV/0!	#DIV/0!	#DIV/0!	#DIV/0!	#DIV/0!	#DIV/0!	#DIV/0!	#DIV/0!	#DIV/0!	#DIV/0!	#DIV/0!	#DIV/0!	#DIV/0!	#DIV/0!	#DIV/0!	#DIV/0!
	T2F9	#DIV/0!	#DIV/0!	#DIV/0!	#DIV/0!	#DIV/0!	#DIV/0!	#DIV/0!	#DIV/0!	#DIV/0!	#DIV/0!	#DIV/0!	#DIV/0!	#DIV/0!	#DIV/0!	#DIV/0!	#DIV/0!	#DIV/0!	#DIV/0!	#DIV/0!	#DIV/0!	#DIV/0!	#DIV/0!	#DIV/0!	#DIV/0!	#DIV/0!
	T2F10	#DIV/0!	#DIV/0!	#DIV/0!	#DIV/0!	#DIV/0!	#DIV/0!	#DIV/0!	#DIV/0!	#DIV/0!	#DIV/0!	#DIV/0!	#DIV/0!	#DIV/0!	#DIV/0!	#DIV/0!	#DIV/0!	#DIV/0!	#DIV/0!	#DIV/0!	#DIV/0!	#DIV/0!	#DIV/0!	#DIV/0!	#DIV/0!	#DIV/0!
	T2F11	#DIV/0!	#DIV/0!	#DIV/0!	#DIV/0!	#DIV/0!	#DIV/0!	#DIV/0!	#DIV/0!	#DIV/0!	#DIV/0!	#DIV/0!	#DIV/0!	#DIV/0!	#DIV/0!	#DIV/0!	#DIV/0!	#DIV/0!	#DIV/0!	#DIV/0!	#DIV/0!	#DIV/0!	#DIV/0!	#DIV/0!	#DIV/0!	#DIV/0!
	T2G2	#DIV/0!	#DIV/0!	#DIV/0!	#DIV/0!	#DIV/0!	#DIV/0!	#DIV/0!	#DIV/0!	#DIV/0!	#DIV/0!	#DIV/0!	#DIV/0!	#DIV/0!	#DIV/0!	#DIV/0!	#DIV/0!	#DIV/0!	#DIV/0!	#DIV/0!	#DIV/0!	#DIV/0!	#DIV/0!	#DIV/0!	#DIV/0!	#DIV/0!
	T2G3	#DIV/0!	#DIV/0!	#DIV/0!	#DIV/0!	#DIV/0!	#DIV/0!	#DIV/0!	#DIV/0!	#DIV/0!	#DIV/0!	#DIV/0!	#DIV/0!	#DIV/0!	#DIV/0!	#DIV/0!	#DIV/0!	#DIV/0!	#DIV/0!	#DIV/0!	#DIV/0!	#DIV/0!	#DIV/0!	#DIV/0!	#DIV/0!	#DIV/0!
	T2G4	#DIV/0!	#DIV/0!	#DIV/0!	#DIV/0!	#DIV/0!	#DIV/0!	#DIV/0!	#DIV/0!	#DIV/0!	#DIV/0!	#DIV/0!	#DIV/0!	#DIV/0!	#DIV/0!	#DIV/0!	#DIV/0!	#DIV/0!	#DIV/0!	#DIV/0!	#DIV/0!	#DIV/0!	#DIV/0!	#DIV/0!	#DIV/0!	#DIV/0!
	T2G5	#DIV/0!	#DIV/0!	#DIV/0!	#DIV/0!	#DIV/0!	#DIV/0!	#DIV/0!	#DIV/0!	#DIV/0!	#DIV/0!	#DIV/0!	#DIV/0!	#DIV/0!	#DIV/0!	#DIV/0!	#DIV/0!	#DIV/0!	#DIV/0!	#DIV/0!	#DIV/0!	#DIV/0!	#DIV/0!	#DIV/0!	#DIV/0!	#DIV/0!
	T2G6	#DIV/0!	#DIV/0!	#DIV/0!	#DIV/0!	#DIV/0!	#DIV/0!	#DIV/0!	#DIV/0!	#DIV/0!	#DIV/0!	#DIV/0!	#DIV/0!	#DIV/0!	#DIV/0!	#DIV/0!	#DIV/0!	#DIV/0!	#DIV/0!	#DIV/0!	#DIV/0!	#DIV/0!	#DIV/0!	#DIV/0!	#DIV/0!	#DIV/0!
	T2G7	#DIV/0!	#DIV/0!	#DIV/0!	#DIV/0!	#DIV/0!	#DIV/0!	#DIV/0!	#DIV/0!	#DIV/0!	#DIV/0!	#DIV/0!	#DIV/0!	#DIV/0!	#DIV/0!	#DIV/0!	#DIV/0!	#DIV/0!	#DIV/0!	#DIV/0!	#DIV/0!	#DIV/0!	#DIV/0!	#DIV/0!	#DIV/0!	#DIV/0!
	T2G8	#DIV/0!	#DIV/0!	#DIV/0!	#DIV/0!	#DIV/0!	#DIV/0!	#DIV/0!	#DIV/0!	#DIV/0!	#DIV/0!	#DIV/0!	#DIV/0!	#DIV/0!	#DIV/0!	#DIV/0!	#DIV/0!	#DIV/0!	#DIV/0!	#DIV/0!	#DIV/0!	#DIV/0!	#DIV/0!	#DIV/0!	#DIV/0!	#DIV/0!
	T2G9	#DIV/0!	#DIV/0!	#DIV/0!	#DIV/0!	#DIV/0!	#DIV/0!	#DIV/0!	#DIV/0!	#DIV/0!	#DIV/0!	#DIV/0!	#DIV/0!	#DIV/0!	#DIV/0!	#DIV/0!	#DIV/0!	#DIV/0!	#DIV/0!	#DIV/0!	#DIV/0!	#DIV/0!	#DIV/0!	#DIV/0!	#DIV/0!	#DIV/0!
	T2G10	#DIV/0!	#DIV/0!	#DIV/0!	#DIV/0!	#DIV/0!	#DIV/0!	#DIV/0!	#DIV/0!	#DIV/0!	#DIV/0!	#DIV/0!	#DIV/0!	#DIV/0!	#DIV/0!	#DIV/0!	#DIV/0!	#DIV/0!	#DIV/0!	#DIV/0!	#DIV/0!	#DIV/0!	#DIV/0!	#DIV/0!	#DIV/0!	#DIV/0!
	T2G11	#DIV/0!	#DIV/0!	#DIV/0!	#DIV/0!	#DIV/0!	#DIV/0!	#DIV/0!	#DIV/0!	#DIV/0!	#DIV/0!	#DIV/0!	#DIV/0!	#DIV/0!	#DIV/0!	#DIV/0!	#DIV/0!	#DIV/0!	#DIV/0!	#DIV/0!	#DIV/0!	#DIV/0!	#DIV/0!	#DIV/0!	#DIV/0!	#DIV/0!
	T2H2	#DIV/0!	#DIV/0!	#DIV/0!	#DIV/0!	#DIV/0!	#DIV/0!	#DIV/0!	#DIV/0!	#DIV/0!	#DIV/0!	#DIV/0!	#DIV/0!	#DIV/0!	#DIV/0!	#DIV/0!	#DIV/0!	#DIV/0!	#DIV/0!	#DIV/0!	#DIV/0!	#DIV/0!	#DIV/0!	#DIV/0!	#DIV/0!	#DIV/0!
	T2H3	#DIV/0!	#DIV/0!	#DIV/0!	#DIV/0!	#DIV/0!	#DIV/0!	#DIV/0!	#DIV/0!	#DIV/0!	#DIV/0!	#DIV/0!	#DIV/0!	#DIV/0!	#DIV/0!	#DIV/0!	#DIV/0!	#DIV/0!	#DIV/0!	#DIV/0!	#DIV/0!	#DIV/0!	#DIV/0!	#DIV/0!	#DIV/0!	#DIV/0!
	T2H4	#DIV/0!	#DIV/0!	#DIV/0!	#DIV/0!	#DIV/0!	#DIV/0!	#DIV/0!	#DIV/0!	#DIV/0!	#DIV/0!	#DIV/0!	#DIV/0!	#DIV/0!	#DIV/0!	#DIV/0!	#DIV/0!	#DIV/0!	#DIV/0!	#DIV/0!	#DIV/0!	#DIV/0!	#DIV/0!	#DIV/0!	#DIV/0!	#DIV/0!
	T2H5	#DIV/0!	#DIV/0!	#DIV/0!	#DIV/0!	#DIV/0!	#DIV/0!	#DIV/0!	#DIV/0!	#DIV/0!	#DIV/0!	#DIV/0!	#DIV/0!	#DIV/0!	#DIV/0!	#DIV/0!	#DIV/0!	#DIV/0!	#DIV/0!	#DIV/0!	#DIV/0!	#DIV/0!	#DIV/0!	#DIV/0!	#DIV/0!	#DIV/0!
	T2H6	#DIV/0!	#DIV/0!	#DIV/0!	#DIV/0!	#DIV/0!	#DIV/0!	#DIV/0!	#DIV/0!	#DIV/0!	#DIV/0!	#DIV/0!	#DIV/0!	#DIV/0!	#DIV/0!	#DIV/0!	#DIV/0!	#DIV/0!	#DIV/0!	#DIV/0!	#DIV/0!	#DIV/0!	#DIV/0!	#DIV/0!	#DIV/0!	#DIV/0!
	T2H7	#DIV/0!	#DIV/0!	#DIV/0!	#DIV/0!	#DIV/0!	#DIV/0!	#DIV/0!	#DIV/0!	#DIV/0!	#DIV/0!	#DIV/0!	#DIV/0!	#DIV/0!	#DIV/0!	#DIV/0!	#DIV/0!	#DIV/0!	#DIV/0!	#DIV/0!	#DIV/0!	#DIV/0!	#DIV/0!	#DIV/0!	#DIV/0!	#DIV/0!
	T2H8	#DIV/0!	#DIV/0!	#DIV/0!	#DIV/0!	#DIV/0!	#DIV/0!	#DIV/0!	#DIV/0!	#DIV/0!	#DIV/0!	#DIV/0!	#DIV/0!	#DIV/0!	#DIV/0!	#DIV/0!	#DIV/0!	#DIV/0!	#DIV/0!	#DIV/0!	#DIV/0!	#DIV/0!	#DIV/0!	#DIV/0!	#DIV/0!	#DIV/0!
	T2H9	#DIV/0!	#DIV/0!	#DIV/0!	#DIV/0!	#DIV/0!	#DIV/0!	#DIV/0!	#DIV/0!	#DIV/0!	#DIV/0!	#DIV/0!	#DIV/0!	#DIV/0!	#DIV/0!	#DIV/0!	#DIV/0!	#DIV/0!	#DIV/0!	#DIV/0!	#DIV/0!	#DIV/0!	#DIV/0!	#DIV/0!	#DIV/0!	#DIV/0!
	T2H10	#DIV/0!	#DIV/0!	#DIV/0!	#DIV/0!	#DIV/0!	#DIV/0!	#DIV/0!	#DIV/0!	#DIV/0!	#DIV/0!	#DIV/0!	#DIV/0!	#DIV/0!	#DIV/0!	#DIV/0!	#DIV/0!	#DIV/0!	#DIV/0!	#DIV/0!	#DIV/0!	#DIV/0!	#DIV/0!	#DIV/0!	#DIV/0!	#DIV/0!
	T2H11	#DIV/0!	#DIV/0!	#DIV/0!	#DIV/0!	#DIV/0!	#DIV/0!	#DIV/0!	#DIV/0!	#DIV/0!	#DIV/0!	#DIV/0!	#DIV/0!	#DIV/0!	#DIV/0!	#DIV/0!	#DIV/0!	#DIV/0!	#DIV/0!	#DIV/0!	#DIV/0!	#DIV/0!	#DIV/0!	#DIV/0!	#DIV/0!	#DIV/0!
	T3A2	#DIV/0!	#DIV/0!	#DIV/0!	#DIV/0!	#DIV/0!	#DIV/0!	#DIV/0!	#DIV/0!	#DIV/0!	#DIV/0!	#DIV/0!	#DIV/0!	#DIV/0!	#DIV/0!	#DIV/0!	#DIV/0!	#DIV/0!	#DIV/0!	#DIV/0!	#DIV/0!	#DIV/0!	#DIV/0!	#DIV/0!	#DIV/0!	#DIV/0!
	T3A3	#DIV/0!	#DIV/0!	#DIV/0!	#DIV/0!	#DIV/0!	#DIV/0!	#DIV/0!	#DIV/0!	#DIV/0!	#DIV/0!	#DIV/0!	#DIV/0!	#DIV/0!	#DIV/0!	#DIV/0!	#DIV/0!	#DIV/0!	#DIV/0!	#DIV/0!	#DIV/0!	#DIV/0!	#DIV/0!	#DIV/0!	#DIV/0!	#DIV/0!
	T3A4	#DIV/0!	#DIV/0!	#DIV/0!	#DIV/0!	#DIV/0!	#DIV/0!	#DIV/0!	#DIV/0!	#DIV/0!	#DIV/0!	#DIV/0!	#DIV/0!	#DIV/0!	#DIV/0!	#DIV/0!	#DIV/0!	#DIV/0!	#DIV/0!	#DIV/0!	#DIV/0!	#DIV/0!	#DIV/0!	#DIV/0!	#DIV/0!	#DIV/0!
	T3A5	#DIV/0!	#DIV/0!	#DIV/0!	#DIV/0!	#DIV/0!	#DIV/0!	#DIV/0!	#DIV/0!	#DIV/0!	#DIV/0!	#DIV/0!	#DIV/0!	#DIV/0!	#DIV/0!	#DIV/0!	#DIV/0!	#DIV/0!	#DIV/0!	#DIV/0!	#DIV/0!	#DIV/0!	#DIV/0!	#DIV/0!	#DIV/0!	#DIV/0!
	T3A6	#DIV/0!	#DIV/0!	#DIV/0!	#DIV/0!	#DIV/0!	#DIV/0!	#DIV/0!	#DIV/0!	#DIV/0!	#DIV/0!	#DIV/0!	#DIV/0!	#DIV/0!	#DIV/0!	#DIV/0!	#DIV/0!	#DIV/0!	#DIV/0!	#DIV/0!	#DIV/0!	#DIV/0!	#DIV/0!	#DIV/0!	#DIV/0!	#DIV/0!
	T3A7	#DIV/0!	#DIV/0!	#DIV/0!	#DIV/0!	#DIV/0!	#DIV/0!	#DIV/0!	#DIV/0!	#DIV/0!	#DIV/0!	#DIV/0!	#DIV/0!	#DIV/0!	#DIV/0!	#DIV/0!	#DIV/0!	#DIV/0!	#DIV/0!	#DIV/0!	#DIV/0!	#DIV/0!	#DIV/0!	#DIV/0!	#DIV/0!	#DIV/0!
	T3A8	#DIV/0!	#DIV/0!	#DIV/0!	#DIV/0!	#DIV/0!	#DIV/0!	#DIV/0!	#DIV/0!	#DIV/0!	#DIV/0!	#DIV/0!	#DIV/0!	#DIV/0!	#DIV/0!	#DIV/0!	#DIV/0!	#DIV/0!	#DIV/0!	#DIV/0!	#DIV/0!	#DIV/0!	#DIV/0!	#DIV/0!	#DIV/0!	#DIV/0!
	T3A9	#DIV/0!	#DIV/0!	#DIV/0!	#DIV/0!	#DIV/0!	#DIV/0!	#DIV/0!	#DIV/0!	#DIV/0!	#DIV/0!	#DIV/0!	#DIV/0!	#DIV/0!	#DIV/0!	#DIV/0!	#DIV/0!	#DIV/0!	#DIV/0!	#DIV/0!	#DIV/0!	#DIV/0!	#DIV/0!	#DIV/0!	#DIV/0!	#DIV/0!
	T3A10	#DIV/0!	#DIV/0!	#DIV/0!	#DIV/0!	#DIV/0!	#DIV/0!	#DIV/0!	#DIV/0!	#DIV/0!	#DIV/0!	#DIV/0!	#DIV/0!	#DIV/0!	#DIV/0!	#DIV/0!	#DIV/0!	#DIV/0!	#DIV/0!	#DIV/0!	#DIV/0!	#DIV/0!	#DIV/0!	#DIV/0!	#DIV/0!	#DIV/0!
	T3A11	#DIV/0!	#DIV/0!	#DIV/0!	#DIV/0!	#DIV/0!	#DIV/0!	#DIV/0!	#DIV/0!	#DIV/0!	#DIV/0!	#DIV/0!	#DIV/0!	#DIV/0!	#DIV/0!	#DIV/0!	#DIV/0!	#DIV/0!	#DIV/0!	#DIV/0!	#DIV/0!	#DIV/0!	#DIV/0!	#DIV/0!	#DIV/0!	#DIV/0!
	T3B2	#DIV/0!	#DIV/0!	#DIV/0!	#DIV/0!	#DIV/0!	#DIV/0!	#DIV/0!	#DIV/0!	#DIV/0!	#DIV/0!	#DIV/0!	#DIV/0!	#DIV/0!	#DIV/0!	#DIV/0!	#DIV/0!	#DIV/0!	#DIV/0!	#DIV/0!	#DIV/0!	#DIV/0!	#DIV/0!	#DIV/0!	#DIV/0!	#DIV/0!
	T3B3	#DIV/0!	#DIV/0!	#DIV/0!	#DIV/0!	#DIV/0!	#DIV/0!	#DIV/0!	#DIV/0!	#DIV/0!	#DIV/0!	#DIV/0!	#DIV/0!	#DIV/0!	#DIV/0!	#DIV/0!	#DIV/0!	#DIV/0!	#DIV/0!	#DIV/0!	#DIV/0!	#DIV/0!	#DIV/0!	#DIV/0!	#DIV/0!	#DIV/0!
	T3B4	#DIV/0!	#DIV/0!	#DIV/0!	#DIV/0!	#DIV/0!	#DIV/0!	#DIV/0!	#DIV/0!	#DIV/0!	#DIV/0!	#DIV/0!	#DIV/0!	#DIV/0!	#DIV/0!	#DIV/0!	#DIV/0!	#DIV/0!	#DIV/0!	#DIV/0!	#DIV/0!	#DIV/0!	#DIV/0!	#DIV/0!	#DIV/0!	#DIV/0!
	T3B5	#DIV/0!	#DIV/0!	#DIV/0!	#DIV/0!	#DIV/0!	#DIV/0!	#DIV/0!	#DIV/0!	#DIV/0!	#DIV/0!	#DIV/0!	#DIV/0!	#DIV/0!	#DIV/0!	#DIV/0!	#DIV/0!	#DIV/0!	#DIV/0!	#DIV/0!	#DIV/0!	#DIV/0!	#DIV/0!	#DIV/0!	#DIV/0!	#DIV/0!
	T3B6	#DIV/0!	#DIV/0!	#DIV/0!	#DIV/0!	#DIV/0!	#DIV/0!	#DIV/0!	#DIV/0!	#DIV/0!	#DIV/0!	#DIV/0!	#DIV/0!	#DIV/0!	#DIV/0!	#DIV/0!	#DIV/0!	#DIV/0!	#DIV/0!	#DIV/0!	#DIV/0!	#DIV/0!	#DIV/0!	#DIV/0!	#DIV/0!	#DIV/0!
	T3B7	#DIV/0!	#DIV/0!	#DIV/0!	#DIV/0!	#DIV/0!	#DIV/0!	#DIV/0!	#DIV/0!	#DIV/0!	#DIV/0!	#DIV/0!	#DIV/0!	#DIV/0!	#DIV/0!	#DIV/0!	#DIV/0!	#DIV/0!	#DIV/0!	#DIV/0!	#DIV/0!	#DIV/0!	#DIV/0!	#DIV/0!	#DIV/0!	#DIV/0!
	T3B8	#DIV/0!	#DIV/0!	#DIV/0!	#DIV/0!	#DIV/0!	#DIV/0!	#DIV/0!	#DIV/0!	#DIV/0!	#DIV/0!	#DIV/0!	#DIV/0!	#DIV/0!	#DIV/0!	#DIV/0!	#DIV/0!	#DIV/0!	#DIV/0!	#DIV/0!	#DIV/0!	#DIV/0!	#DIV/0!	#DIV/0!	#DIV/0!	#DIV/0!
	T3B9	#DIV/0!	#DIV/0!	#DIV/0!	#DIV/0!	#DIV/0!	#DIV/0!	#DIV/0!	#DIV/0!	#DIV/0!	#DIV/0!	#DIV/0!	#DIV/0!	#DIV/0!	#DIV/0!	#DIV/0!	#DIV/0!	#DIV/0!	#DIV/0!	#DIV/0!	#DIV/0!	#DIV/0!	#DIV/0!	#DIV/0!	#DIV/0!	#DIV/0!
	T3B10	#DIV/0!	#DIV/0!	#DIV/0!	#DIV/0!	#DIV/0!	#DIV/0!	#DIV/0!	#DIV/0!	#DIV/0!	#DIV/0!	#DIV/0!	#DIV/0!	#DIV/0!	#DIV/0!	#DIV/0!	#DIV/0!	#DIV/0!	#DIV/0!	#DIV/0!	#DIV/0!	#DIV/0!	#DIV/0!	#DIV/0!	#DIV/0!	#DIV/0!
	T3B11	#DIV/0!	#DIV/0!	#DIV/0!	#DIV/0!	#DIV/0!	#DIV/0!	#DIV/0!	#DIV/0!	#DIV/0!	#DIV/0!	#DIV/0!	#DIV/0!	#DIV/0!	#DIV/0!	#DIV/0!	#DIV/0!	#DIV/0!	#DIV/0!	#DIV/0!	#DIV/0!	#DIV/0!	#DIV/0!	#DIV/0!	#DIV/0!	#DIV/0!
	T3C2	#DIV/0!	#DIV/0!	#DIV/0!	#DIV/0!	#DIV/0!	#DIV/0!	#DIV/0!	#DIV/0!	#DIV/0!	#DIV/0!	#DIV/0!	#DIV/0!	#DIV/0!	#DIV/0!	#DIV/0!	#DIV/0!	#DIV/0!	#DIV/0!	#DIV/0!	#DIV/0!	#DIV/0!	#DIV/0!	#DIV/0!	#DIV/0!	#DIV/0!
	T3C3	#DIV/0!	#DIV/0!	#DIV/0!	#DIV/0!	#DIV/0!	#DIV/0!	#DIV/0!	#DIV/0!	#DIV/0!	#DIV/0!	#DIV/0!	#DIV/0!	#DIV/0!	#DIV/0!	#DIV/0!	#DIV/0!	#DIV/0!	#DIV/0!	#DIV/0!	#DIV/0!	#DIV/0!	#DIV/0!	#DIV/0!	#DIV/0!	#DIV/0!
	T3C4	#DIV/0!	#DIV/0!	#DIV/0!	#DIV/0!	#DIV/0!	#DIV/0!	#DIV/0!	#DIV/0!	#DIV/0!	#DIV/0!	#DIV/0!	#DIV/0!	#DIV/0!	#DIV/0!	#DIV/0!	#DIV/0!	#DIV/0!	#DIV/0!	#DIV/0!	#DIV/0!	#DIV/0!	#DIV/0!	#DIV/0!	#DIV/0!	#DIV/0!
	T3C5	#DIV/0!	#DIV/0!	#DIV/0!	#DIV/0!	#DIV/0!	#DIV/0!	#DIV/0!	#DIV/0!	#DIV/0!	#DIV/0!	#DIV/0!	#DIV/0!	#DIV/0!	#DIV/0!	#DIV/0!	#DIV/0!	#DIV/0!	#DIV/0!	#DIV/0!	#DIV/0!	#DIV/0!	#DIV/0!	#DIV/0!	#DIV/0!	#DIV/0!
	T3C6	#DIV/0!	#DIV/0!	#DIV/0!	#DIV/0!	#DIV/0!	#DIV/0!	#DIV/0!	#DIV/0!	#DIV/0!	#DIV/0!	#DIV/0!	#DIV/0!	#DIV/0!	#DIV/0!	#DIV/0!	#DIV/0!	#DIV/0!	#DIV/0!	#DIV/0!	#DIV/0!	#DIV/0!	#DIV/0!	#DIV/0!	#DIV/0!	#DIV/0!
	T3C7	#DIV/0!	#DIV/0!	#DIV/0!	#DIV/0!	#DIV/0!	#DIV/0!	#DIV/0!	#DIV/0!	#DIV/0!	#DIV/0!	#DIV/0!	#DIV/0!	#DIV/0!	#DIV/0!	#DIV/0!	#DIV/0!	#DIV/0!	#DIV/0!	#DIV/0!	#DIV/0!	#DIV/0!	#DIV/0!	#DIV/0!	#DIV/0!	#DIV/0!
	T3C8	#DIV/0!	#DIV/0!	#DIV/0!	#DIV/0!	#DIV/0!	#DIV/0!	#DIV/0!	#DIV/0!	#DIV/0!	#DIV/0!	#DIV/0!	#DIV/0!	#DIV/0!	#DIV/0!	#DIV/0!	#DIV/0!	#DIV/0!	#DIV/0!	#DIV/0!	#DIV/0!	#DIV/0!	#DIV/0!	#DIV/0!	#DIV/0!	#DIV/0!
	T3C9	#DIV/0!	#DIV/0!	#DIV/0!	#DIV/0!	#DIV/0!	#DIV/0!	#DIV/0!	#DIV/0!	#DIV/0!	#DIV/0!	#DIV/0!	#DIV/0!	#DIV/0!	#DIV/0!	#DIV/0!	#DIV/0!	#DIV/0!	#DIV/0!	#DIV/0!	#DIV/0!	#DIV/0!	#DIV/0!	#DIV/0!	#DIV/0!	#DIV/0!
	T3C10	#DIV/0!	#DIV/0!	#DIV/0!	#DIV/0!	#DIV/0!	#DIV/0!	#DIV/0!	#DIV/0!	#DIV/0!	#DIV/0!	#DIV/0!	#DIV/0!	#DIV/0!	#DIV/0!	#DIV/0!	#DIV/0!	#DIV/0!	#DIV/0!	#DIV/0!	#DIV/0!	#DIV/0!	#DIV/0!	#DIV/0!	#DIV/0!	#DIV/0!
	T3C11	#DIV/0!	#DIV/0!	#DIV/0!	#DIV/0!	#DIV/0!	#DIV/0!	#DIV/0!	#DIV/0!	#DIV/0!	#DIV/0!	#DIV/0!	#DIV/0!	#DIV/0!	#DIV/0!	#DIV/0!	#DIV/0!	#DIV/0!	#DIV/0!	#DIV/0!	#DIV/0!	#DIV/0!	#DIV/0!	#DIV/0!	#DIV/0!	#DIV/0!
	EW	#DIV/0!	#DIV/0!	#DIV/0!	#DIV/0!	#DIV/0!	#DIV/0!	#DIV/0!	#DIV/0!	#DIV/0!	#DIV/0!	#DIV/0!	#DIV/0!	#DIV/0!	#DIV/0!	#DIV/0!	#DIV/0!	#DIV/0!	#DIV/0!	#DIV/0!	#DIV/0!	#DIV/0!	#DIV/0!	#DIV/0!	#DIV/0!	#DIV/0!

## Sheet: Welch stats
	Welch's t-test				Significance with correction					* Significant effects
	No assumption of equal variance				0.05	/ N =	0.000263158	*		Number of drugs *:		0
					0.01	/ N =	5.26316e-05	**		Total number of drugs:		190
	Comparisons:	N =	190		0.001	/ N =	5.26316e-06	***		Percentage of drugs *:		0
																																Cells from 'Experiments' are copied below, for a selected group
	Change experimental group in blue cell below. Then copy the numbers next to the blue cell in the table below (VALUES ONLY !)																															Default = 14,000 rows (~ 36 exp x 384 wells) ---> increase if needed
	T1A2	#DIV/0!	#DIV/0!	#DIV/0!	#DIV/0!	#DIV/0!	#DIV/0!	#DIV/0!	#DIV/0!	#DIV/0!	#DIV/0!	#DIV/0!	#DIV/0!	#DIV/0!	#DIV/0!	#DIV/0!	#DIV/0!	#DIV/0!	#DIV/0!	#DIV/0!	#DIV/0!	#DIV/0!	#DIV/0!	#DIV/0!	#DIV/0!	#DIV/0!	-	#DIV/0!	0
																															T1A2
		1hr	P15	Hab	S	E	R	G	B	FR	RGB	Sc-1h	Sc-V	Bu-1h	Bu-V	Ed-1h	Ed-V	Cw-1h	Cw-V	Or-R	Or-G	Or-B	Or-FR	Or-RGB	Turn-1h	Tabs-1hr	-	Min *	N		Date	Well	Group	1hr	P15	Hab	S	E	R	G	B	FR	RGB	Sc-1h	Sc-V	Bu-1h	Bu-V	Ed-1h	Ed-V
	T1A2	-	-	-	-	-	-	-	-	-	-	-	-	-	-	-	-	-	-	-	-	-	-	-	-	-	-	-	-		-	-	-	-	-	-	-	-	-	-	-	-	-	-	-	-	-	-	-
	T1A3	-	-	-	-	-	-	-	-	-	-	-	-	-	-	-	-	-	-	-	-	-	-	-	-	-	-	-	-		-	-	-	-	-	-	-	-	-	-	-	-	-	-	-	-	-	-	-
	T1A4	-	-	-	-	-	-	-	-	-	-	-	-	-	-	-	-	-	-	-	-	-	-	-	-	-	-	-	-		-	-	-	-	-	-	-	-	-	-	-	-	-	-	-	-	-	-	-
	T1A5	-	-	-	-	-	-	-	-	-	-	-	-	-	-	-	-	-	-	-	-	-	-	-	-	-	-	-	-		-	-	-	-	-	-	-	-	-	-	-	-	-	-	-	-	-	-	-
	T1A6	-	-	-	-	-	-	-	-	-	-	-	-	-	-	-	-	-	-	-	-	-	-	-	-	-	-	-	-		-	-	-	-	-	-	-	-	-	-	-	-	-	-	-	-	-	-	-
	T1A7	-	-	-	-	-	-	-	-	-	-	-	-	-	-	-	-	-	-	-	-	-	-	-	-	-	-	-	-		-	-	-	-	-	-	-	-	-	-	-	-	-	-	-	-	-	-	-
	T1A8	-	-	-	-	-	-	-	-	-	-	-	-	-	-	-	-	-	-	-	-	-	-	-	-	-	-	-	-		-	-	-	-	-	-	-	-	-	-	-	-	-	-	-	-	-	-	-
	T1A9	-	-	-	-	-	-	-	-	-	-	-	-	-	-	-	-	-	-	-	-	-	-	-	-	-	-	-	-		-	-	-	-	-	-	-	-	-	-	-	-	-	-	-	-	-	-	-
	T1A10	-	-	-	-	-	-	-	-	-	-	-	-	-	-	-	-	-	-	-	-	-	-	-	-	-	-	-	-		-	-	-	-	-	-	-	-	-	-	-	-	-	-	-	-	-	-	-
	T1A11	-	-	-	-	-	-	-	-	-	-	-	-	-	-	-	-	-	-	-	-	-	-	-	-	-	-	-	-		-	-	-	-	-	-	-	-	-	-	-	-	-	-	-	-	-	-	-
	T1B2	-	-	-	-	-	-	-	-	-	-	-	-	-	-	-	-	-	-	-	-	-	-	-	-	-	-	-	-		-	-	-	-	-	-	-	-	-	-	-	-	-	-	-	-	-	-	-
	T1B3	-	-	-	-	-	-	-	-	-	-	-	-	-	-	-	-	-	-	-	-	-	-	-	-	-	-	-	-		-	-	-	-	-	-	-	-	-	-	-	-	-	-	-	-	-	-	-
	T1B4	-	-	-	-	-	-	-	-	-	-	-	-	-	-	-	-	-	-	-	-	-	-	-	-	-	-	-	-		-	-	-	-	-	-	-	-	-	-	-	-	-	-	-	-	-	-	-
	T1B5	-	-	-	-	-	-	-	-	-	-	-	-	-	-	-	-	-	-	-	-	-	-	-	-	-	-	-	-		-	-	-	-	-	-	-	-	-	-	-	-	-	-	-	-	-	-	-
	T1B6	-	-	-	-	-	-	-	-	-	-	-	-	-	-	-	-	-	-	-	-	-	-	-	-	-	-	-	-		-	-	-	-	-	-	-	-	-	-	-	-	-	-	-	-	-	-	-
	T1B7	-	-	-	-	-	-	-	-	-	-	-	-	-	-	-	-	-	-	-	-	-	-	-	-	-	-	-	-		-	-	-	-	-	-	-	-	-	-	-	-	-	-	-	-	-	-	-
	T1B8	-	-	-	-	-	-	-	-	-	-	-	-	-	-	-	-	-	-	-	-	-	-	-	-	-	-	-	-		-	-	-	-	-	-	-	-	-	-	-	-	-	-	-	-	-	-	-
	T1B9	-	-	-	-	-	-	-	-	-	-	-	-	-	-	-	-	-	-	-	-	-	-	-	-	-	-	-	-		-	-	-	-	-	-	-	-	-	-	-	-	-	-	-	-	-	-	-
	T1B10	-	-	-	-	-	-	-	-	-	-	-	-	-	-	-	-	-	-	-	-	-	-	-	-	-	-	-	-		-	-	-	-	-	-	-	-	-	-	-	-	-	-	-	-	-	-	-
	T1B11	-	-	-	-	-	-	-	-	-	-	-	-	-	-	-	-	-	-	-	-	-	-	-	-	-	-	-	-		-	-	-	-	-	-	-	-	-	-	-	-	-	-	-	-	-	-	-
	T1C2	-	-	-	-	-	-	-	-	-	-	-	-	-	-	-	-	-	-	-	-	-	-	-	-	-	-	-	-		-	-	-	-	-	-	-	-	-	-	-	-	-	-	-	-	-	-	-
	T1C3	-	-	-	-	-	-	-	-	-	-	-	-	-	-	-	-	-	-	-	-	-	-	-	-	-	-	-	-		-	-	-	-	-	-	-	-	-	-	-	-	-	-	-	-	-	-	-
	T1C4	-	-	-	-	-	-	-	-	-	-	-	-	-	-	-	-	-	-	-	-	-	-	-	-	-	-	-	-		-	-	-	-	-	-	-	-	-	-	-	-	-	-	-	-	-	-	-
	T1C5	-	-	-	-	-	-	-	-	-	-	-	-	-	-	-	-	-	-	-	-	-	-	-	-	-	-	-	-		-	-	-	-	-	-	-	-	-	-	-	-	-	-	-	-	-	-	-
	T1C6	-	-	-	-	-	-	-	-	-	-	-	-	-	-	-	-	-	-	-	-	-	-	-	-	-	-	-	-		-	-	-	-	-	-	-	-	-	-	-	-	-	-	-	-	-	-	-
	T1C7	-	-	-	-	-	-	-	-	-	-	-	-	-	-	-	-	-	-	-	-	-	-	-	-	-	-	-	-		-	-	-	-	-	-	-	-	-	-	-	-	-	-	-	-	-	-	-
	T1C8	-	-	-	-	-	-	-	-	-	-	-	-	-	-	-	-	-	-	-	-	-	-	-	-	-	-	-	-		-	-	-	-	-	-	-	-	-	-	-	-	-	-	-	-	-	-	-
	T1C9	-	-	-	-	-	-	-	-	-	-	-	-	-	-	-	-	-	-	-	-	-	-	-	-	-	-	-	-		-	-	-	-	-	-	-	-	-	-	-	-	-	-	-	-	-	-	-
	T1C10	-	-	-	-	-	-	-	-	-	-	-	-	-	-	-	-	-	-	-	-	-	-	-	-	-	-	-	-		-	-	-	-	-	-	-	-	-	-	-	-	-	-	-	-	-	-	-
	T1C11	-	-	-	-	-	-	-	-	-	-	-	-	-	-	-	-	-	-	-	-	-	-	-	-	-	-	-	-		-	-	-	-	-	-	-	-	-	-	-	-	-	-	-	-	-	-	-
	T1D2	-	-	-	-	-	-	-	-	-	-	-	-	-	-	-	-	-	-	-	-	-	-	-	-	-	-	-	-		-	-	-	-	-	-	-	-	-	-	-	-	-	-	-	-	-	-	-
	T1D3	-	-	-	-	-	-	-	-	-	-	-	-	-	-	-	-	-	-	-	-	-	-	-	-	-	-	-	-		-	-	-	-	-	-	-	-	-	-	-	-	-	-	-	-	-	-	-
	T1D4	-	-	-	-	-	-	-	-	-	-	-	-	-	-	-	-	-	-	-	-	-	-	-	-	-	-	-	-		-	-	-	-	-	-	-	-	-	-	-	-	-	-	-	-	-	-	-
	T1D5	-	-	-	-	-	-	-	-	-	-	-	-	-	-	-	-	-	-	-	-	-	-	-	-	-	-	-	-		-	-	-	-	-	-	-	-	-	-	-	-	-	-	-	-	-	-	-
	T1D6	-	-	-	-	-	-	-	-	-	-	-	-	-	-	-	-	-	-	-	-	-	-	-	-	-	-	-	-		-	-	-	-	-	-	-	-	-	-	-	-	-	-	-	-	-	-	-
	T1D7	-	-	-	-	-	-	-	-	-	-	-	-	-	-	-	-	-	-	-	-	-	-	-	-	-	-	-	-		-	-	-	-	-	-	-	-	-	-	-	-	-	-	-	-	-	-	-
	T1D8	-	-	-	-	-	-	-	-	-	-	-	-	-	-	-	-	-	-	-	-	-	-	-	-	-	-	-	-		-	-	-	-	-	-	-	-	-	-	-	-	-	-	-	-	-	-	-
	T1D9	-	-	-	-	-	-	-	-	-	-	-	-	-	-	-	-	-	-	-	-	-	-	-	-	-	-	-	-		-	-	-	-	-	-	-	-	-	-	-	-	-	-	-	-	-	-	-
	T1D10	-	-	-	-	-	-	-	-	-	-	-	-	-	-	-	-	-	-	-	-	-	-	-	-	-	-	-	-		-	-	-	-	-	-	-	-	-	-	-	-	-	-	-	-	-	-	-
	T1D11	-	-	-	-	-	-	-	-	-	-	-	-	-	-	-	-	-	-	-	-	-	-	-	-	-	-	-	-		-	-	-	-	-	-	-	-	-	-	-	-	-	-	-	-	-	-	-
	T1E2	-	-	-	-	-	-	-	-	-	-	-	-	-	-	-	-	-	-	-	-	-	-	-	-	-	-	-	-		-	-	-	-	-	-	-	-	-	-	-	-	-	-	-	-	-	-	-
	T1E3	-	-	-	-	-	-	-	-	-	-	-	-	-	-	-	-	-	-	-	-	-	-	-	-	-	-	-	-		-	-	-	-	-	-	-	-	-	-	-	-	-	-	-	-	-	-	-
	T1E4	-	-	-	-	-	-	-	-	-	-	-	-	-	-	-	-	-	-	-	-	-	-	-	-	-	-	-	-		-	-	-	-	-	-	-	-	-	-	-	-	-	-	-	-	-	-	-
	T1E5	-	-	-	-	-	-	-	-	-	-	-	-	-	-	-	-	-	-	-	-	-	-	-	-	-	-	-	-		-	-	-	-	-	-	-	-	-	-	-	-	-	-	-	-	-	-	-
	T1E6	-	-	-	-	-	-	-	-	-	-	-	-	-	-	-	-	-	-	-	-	-	-	-	-	-	-	-	-		-	-	-	-	-	-	-	-	-	-	-	-	-	-	-	-	-	-	-
	T1E7	-	-	-	-	-	-	-	-	-	-	-	-	-	-	-	-	-	-	-	-	-	-	-	-	-	-	-	-		-	-	-	-	-	-	-	-	-	-	-	-	-	-	-	-	-	-	-
	T1E8	-	-	-	-	-	-	-	-	-	-	-	-	-	-	-	-	-	-	-	-	-	-	-	-	-	-	-	-		-	-	-	-	-	-	-	-	-	-	-	-	-	-	-	-	-	-	-
	T1E9	-	-	-	-	-	-	-	-	-	-	-	-	-	-	-	-	-	-	-	-	-	-	-	-	-	-	-	-		-	-	-	-	-	-	-	-	-	-	-	-	-	-	-	-	-	-	-
	T1E10	-	-	-	-	-	-	-	-	-	-	-	-	-	-	-	-	-	-	-	-	-	-	-	-	-	-	-	-		-	-	-	-	-	-	-	-	-	-	-	-	-	-	-	-	-	-	-
	T1E11	-	-	-	-	-	-	-	-	-	-	-	-	-	-	-	-	-	-	-	-	-	-	-	-	-	-	-	-		-	-	-	-	-	-	-	-	-	-	-	-	-	-	-	-	-	-	-
	T1F2	-	-	-	-	-	-	-	-	-	-	-	-	-	-	-	-	-	-	-	-	-	-	-	-	-	-	-	-		-	-	-	-	-	-	-	-	-	-	-	-	-	-	-	-	-	-	-
	T1F3	-	-	-	-	-	-	-	-	-	-	-	-	-	-	-	-	-	-	-	-	-	-	-	-	-	-	-	-		-	-	-	-	-	-	-	-	-	-	-	-	-	-	-	-	-	-	-
	T1F4	-	-	-	-	-	-	-	-	-	-	-	-	-	-	-	-	-	-	-	-	-	-	-	-	-	-	-	-		-	-	-	-	-	-	-	-	-	-	-	-	-	-	-	-	-	-	-
	T1F5	-	-	-	-	-	-	-	-	-	-	-	-	-	-	-	-	-	-	-	-	-	-	-	-	-	-	-	-		-	-	-	-	-	-	-	-	-	-	-	-	-	-	-	-	-	-	-
	T1F6	-	-	-	-	-	-	-	-	-	-	-	-	-	-	-	-	-	-	-	-	-	-	-	-	-	-	-	-		-	-	-	-	-	-	-	-	-	-	-	-	-	-	-	-	-	-	-
	T1F7	-	-	-	-	-	-	-	-	-	-	-	-	-	-	-	-	-	-	-	-	-	-	-	-	-	-	-	-		-	-	-	-	-	-	-	-	-	-	-	-	-	-	-	-	-	-	-
	T1F8	-	-	-	-	-	-	-	-	-	-	-	-	-	-	-	-	-	-	-	-	-	-	-	-	-	-	-	-		-	-	-	-	-	-	-	-	-	-	-	-	-	-	-	-	-	-	-
	T1F9	-	-	-	-	-	-	-	-	-	-	-	-	-	-	-	-	-	-	-	-	-	-	-	-	-	-	-	-		-	-	-	-	-	-	-	-	-	-	-	-	-	-	-	-	-	-	-
	T1F10	-	-	-	-	-	-	-	-	-	-	-	-	-	-	-	-	-	-	-	-	-	-	-	-	-	-	-	-		-	-	-	-	-	-	-	-	-	-	-	-	-	-	-	-	-	-	-
	T1F11	-	-	-	-	-	-	-	-	-	-	-	-	-	-	-	-	-	-	-	-	-	-	-	-	-	-	-	-		-	-	-	-	-	-	-	-	-	-	-	-	-	-	-	-	-	-	-
	T1G2	-	-	-	-	-	-	-	-	-	-	-	-	-	-	-	-	-	-	-	-	-	-	-	-	-	-	-	-		-	-	-	-	-	-	-	-	-	-	-	-	-	-	-	-	-	-	-
	T1G3	-	-	-	-	-	-	-	-	-	-	-	-	-	-	-	-	-	-	-	-	-	-	-	-	-	-	-	-		-	-	-	-	-	-	-	-	-	-	-	-	-	-	-	-	-	-	-
	T1G4	-	-	-	-	-	-	-	-	-	-	-	-	-	-	-	-	-	-	-	-	-	-	-	-	-	-	-	-		-	-	-	-	-	-	-	-	-	-	-	-	-	-	-	-	-	-	-
	T1G5	-	-	-	-	-	-	-	-	-	-	-	-	-	-	-	-	-	-	-	-	-	-	-	-	-	-	-	-		-	-	-	-	-	-	-	-	-	-	-	-	-	-	-	-	-	-	-
	T1G6	-	-	-	-	-	-	-	-	-	-	-	-	-	-	-	-	-	-	-	-	-	-	-	-	-	-	-	-		-	-	-	-	-	-	-	-	-	-	-	-	-	-	-	-	-	-	-
	T1G7	-	-	-	-	-	-	-	-	-	-	-	-	-	-	-	-	-	-	-	-	-	-	-	-	-	-	-	-		-	-	-	-	-	-	-	-	-	-	-	-	-	-	-	-	-	-	-
	T1G8	-	-	-	-	-	-	-	-	-	-	-	-	-	-	-	-	-	-	-	-	-	-	-	-	-	-	-	-		-	-	-	-	-	-	-	-	-	-	-	-	-	-	-	-	-	-	-
	T1G9	-	-	-	-	-	-	-	-	-	-	-	-	-	-	-	-	-	-	-	-	-	-	-	-	-	-	-	-		-	-	-	-	-	-	-	-	-	-	-	-	-	-	-	-	-	-	-
	T1G10	-	-	-	-	-	-	-	-	-	-	-	-	-	-	-	-	-	-	-	-	-	-	-	-	-	-	-	-		-	-	-	-	-	-	-	-	-	-	-	-	-	-	-	-	-	-	-
	T1G11	-	-	-	-	-	-	-	-	-	-	-	-	-	-	-	-	-	-	-	-	-	-	-	-	-	-	-	-		-	-	-	-	-	-	-	-	-	-	-	-	-	-	-	-	-	-	-
	T1H2	-	-	-	-	-	-	-	-	-	-	-	-	-	-	-	-	-	-	-	-	-	-	-	-	-	-	-	-		-	-	-	-	-	-	-	-	-	-	-	-	-	-	-	-	-	-	-
	T1H3	-	-	-	-	-	-	-	-	-	-	-	-	-	-	-	-	-	-	-	-	-	-	-	-	-	-	-	-		-	-	-	-	-	-	-	-	-	-	-	-	-	-	-	-	-	-	-
	T1H4	-	-	-	-	-	-	-	-	-	-	-	-	-	-	-	-	-	-	-	-	-	-	-	-	-	-	-	-		-	-	-	-	-	-	-	-	-	-	-	-	-	-	-	-	-	-	-
	T1H5	-	-	-	-	-	-	-	-	-	-	-	-	-	-	-	-	-	-	-	-	-	-	-	-	-	-	-	-		-	-	-	-	-	-	-	-	-	-	-	-	-	-	-	-	-	-	-
	T1H6	-	-	-	-	-	-	-	-	-	-	-	-	-	-	-	-	-	-	-	-	-	-	-	-	-	-	-	-		-	-	-	-	-	-	-	-	-	-	-	-	-	-	-	-	-	-	-
	T1H7	-	-	-	-	-	-	-	-	-	-	-	-	-	-	-	-	-	-	-	-	-	-	-	-	-	-	-	-		-	-	-	-	-	-	-	-	-	-	-	-	-	-	-	-	-	-	-
	T1H8	-	-	-	-	-	-	-	-	-	-	-	-	-	-	-	-	-	-	-	-	-	-	-	-	-	-	-	-		-	-	-	-	-	-	-	-	-	-	-	-	-	-	-	-	-	-	-
	T1H9	-	-	-	-	-	-	-	-	-	-	-	-	-	-	-	-	-	-	-	-	-	-	-	-	-	-	-	-		-	-	-	-	-	-	-	-	-	-	-	-	-	-	-	-	-	-	-
	T1H10	-	-	-	-	-	-	-	-	-	-	-	-	-	-	-	-	-	-	-	-	-	-	-	-	-	-	-	-		-	-	-	-	-	-	-	-	-	-	-	-	-	-	-	-	-	-	-
	T1H11	-	-	-	-	-	-	-	-	-	-	-	-	-	-	-	-	-	-	-	-	-	-	-	-	-	-	-	-		-	-	-	-	-	-	-	-	-	-	-	-	-	-	-	-	-	-	-
	T2A2	-	-	-	-	-	-	-	-	-	-	-	-	-	-	-	-	-	-	-	-	-	-	-	-	-	-	-	-		-	-	-	-	-	-	-	-	-	-	-	-	-	-	-	-	-	-	-
	T2A3	-	-	-	-	-	-	-	-	-	-	-	-	-	-	-	-	-	-	-	-	-	-	-	-	-	-	-	-		-	-	-	-	-	-	-	-	-	-	-	-	-	-	-	-	-	-	-
	T2A4	-	-	-	-	-	-	-	-	-	-	-	-	-	-	-	-	-	-	-	-	-	-	-	-	-	-	-	-		-	-	-	-	-	-	-	-	-	-	-	-	-	-	-	-	-	-	-
	T2A5	-	-	-	-	-	-	-	-	-	-	-	-	-	-	-	-	-	-	-	-	-	-	-	-	-	-	-	-		-	-	-	-	-	-	-	-	-	-	-	-	-	-	-	-	-	-	-
	T2A6	-	-	-	-	-	-	-	-	-	-	-	-	-	-	-	-	-	-	-	-	-	-	-	-	-	-	-	-		-	-	-	-	-	-	-	-	-	-	-	-	-	-	-	-	-	-	-
	T2A7	-	-	-	-	-	-	-	-	-	-	-	-	-	-	-	-	-	-	-	-	-	-	-	-	-	-	-	-		-	-	-	-	-	-	-	-	-	-	-	-	-	-	-	-	-	-	-
	T2A8	-	-	-	-	-	-	-	-	-	-	-	-	-	-	-	-	-	-	-	-	-	-	-	-	-	-	-	-		-	-	-	-	-	-	-	-	-	-	-	-	-	-	-	-	-	-	-
	T2A9	-	-	-	-	-	-	-	-	-	-	-	-	-	-	-	-	-	-	-	-	-	-	-	-	-	-	-	-		-	-	-	-	-	-	-	-	-	-	-	-	-	-	-	-	-	-	-
	T2A10	-	-	-	-	-	-	-	-	-	-	-	-	-	-	-	-	-	-	-	-	-	-	-	-	-	-	-	-		-	-	-	-	-	-	-	-	-	-	-	-	-	-	-	-	-	-	-
	T2A11	-	-	-	-	-	-	-	-	-	-	-	-	-	-	-	-	-	-	-	-	-	-	-	-	-	-	-	-		-	-	-	-	-	-	-	-	-	-	-	-	-	-	-	-	-	-	-
	T2B2	-	-	-	-	-	-	-	-	-	-	-	-	-	-	-	-	-	-	-	-	-	-	-	-	-	-	-	-		-	-	-	-	-	-	-	-	-	-	-	-	-	-	-	-	-	-	-
	T2B3	-	-	-	-	-	-	-	-	-	-	-	-	-	-	-	-	-	-	-	-	-	-	-	-	-	-	-	-		-	-	-	-	-	-	-	-	-	-	-	-	-	-	-	-	-	-	-
	T2B4	-	-	-	-	-	-	-	-	-	-	-	-	-	-	-	-	-	-	-	-	-	-	-	-	-	-	-	-		-	-	-	-	-	-	-	-	-	-	-	-	-	-	-	-	-	-	-
	T2B5	-	-	-	-	-	-	-	-	-	-	-	-	-	-	-	-	-	-	-	-	-	-	-	-	-	-	-	-		-	-	-	-	-	-	-	-	-	-	-	-	-	-	-	-	-	-	-
	T2B6	-	-	-	-	-	-	-	-	-	-	-	-	-	-	-	-	-	-	-	-	-	-	-	-	-	-	-	-		-	-	-	-	-	-	-	-	-	-	-	-	-	-	-	-	-	-	-
	T2B7	-	-	-	-	-	-	-	-	-	-	-	-	-	-	-	-	-	-	-	-	-	-	-	-	-	-	-	-		-	-	-	-	-	-	-	-	-	-	-	-	-	-	-	-	-	-	-
	T2B8	-	-	-	-	-	-	-	-	-	-	-	-	-	-	-	-	-	-	-	-	-	-	-	-	-	-	-	-		-	-	-	-	-	-	-	-	-	-	-	-	-	-	-	-	-	-	-
	T2B9	-	-	-	-	-	-	-	-	-	-	-	-	-	-	-	-	-	-	-	-	-	-	-	-	-	-	-	-		-	-	-	-	-	-	-	-	-	-	-	-	-	-	-	-	-	-	-
	T2B10	-	-	-	-	-	-	-	-	-	-	-	-	-	-	-	-	-	-	-	-	-	-	-	-	-	-	-	-		-	-	-	-	-	-	-	-	-	-	-	-	-	-	-	-	-	-	-
	T2B11	-	-	-	-	-	-	-	-	-	-	-	-	-	-	-	-	-	-	-	-	-	-	-	-	-	-	-	-		-	-	-	-	-	-	-	-	-	-	-	-	-	-	-	-	-	-	-
	T2C2	-	-	-	-	-	-	-	-	-	-	-	-	-	-	-	-	-	-	-	-	-	-	-	-	-	-	-	-		-	-	-	-	-	-	-	-	-	-	-	-	-	-	-	-	-	-	-
	T2C3	-	-	-	-	-	-	-	-	-	-	-	-	-	-	-	-	-	-	-	-	-	-	-	-	-	-	-	-		-	-	-	-	-	-	-	-	-	-	-	-	-	-	-	-	-	-	-
	T2C4	-	-	-	-	-	-	-	-	-	-	-	-	-	-	-	-	-	-	-	-	-	-	-	-	-	-	-	-		-	-	-	-	-	-	-	-	-	-	-	-	-	-	-	-	-	-	-
	T2C5	-	-	-	-	-	-	-	-	-	-	-	-	-	-	-	-	-	-	-	-	-	-	-	-	-	-	-	-		-	-	-	-	-	-	-	-	-	-	-	-	-	-	-	-	-	-	-
	T2C6	-	-	-	-	-	-	-	-	-	-	-	-	-	-	-	-	-	-	-	-	-	-	-	-	-	-	-	-		-	-	-	-	-	-	-	-	-	-	-	-	-	-	-	-	-	-	-
	T2C7	-	-	-	-	-	-	-	-	-	-	-	-	-	-	-	-	-	-	-	-	-	-	-	-	-	-	-	-		-	-	-	-	-	-	-	-	-	-	-	-	-	-	-	-	-	-	-
	T2C8	-	-	-	-	-	-	-	-	-	-	-	-	-	-	-	-	-	-	-	-	-	-	-	-	-	-	-	-		-	-	-	-	-	-	-	-	-	-	-	-	-	-	-	-	-	-	-
	T2C9	-	-	-	-	-	-	-	-	-	-	-	-	-	-	-	-	-	-	-	-	-	-	-	-	-	-	-	-		-	-	-	-	-	-	-	-	-	-	-	-	-	-	-	-	-	-	-
	T2C10	-	-	-	-	-	-	-	-	-	-	-	-	-	-	-	-	-	-	-	-	-	-	-	-	-	-	-	-		-	-	-	-	-	-	-	-	-	-	-	-	-	-	-	-	-	-	-
	T2C11	-	-	-	-	-	-	-	-	-	-	-	-	-	-	-	-	-	-	-	-	-	-	-	-	-	-	-	-		-	-	-	-	-	-	-	-	-	-	-	-	-	-	-	-	-	-	-
	T2D2	-	-	-	-	-	-	-	-	-	-	-	-	-	-	-	-	-	-	-	-	-	-	-	-	-	-	-	-		-	-	-	-	-	-	-	-	-	-	-	-	-	-	-	-	-	-	-
	T2D3	-	-	-	-	-	-	-	-	-	-	-	-	-	-	-	-	-	-	-	-	-	-	-	-	-	-	-	-		-	-	-	-	-	-	-	-	-	-	-	-	-	-	-	-	-	-	-
	T2D4	-	-	-	-	-	-	-	-	-	-	-	-	-	-	-	-	-	-	-	-	-	-	-	-	-	-	-	-		-	-	-	-	-	-	-	-	-	-	-	-	-	-	-	-	-	-	-
	T2D5	-	-	-	-	-	-	-	-	-	-	-	-	-	-	-	-	-	-	-	-	-	-	-	-	-	-	-	-		-	-	-	-	-	-	-	-	-	-	-	-	-	-	-	-	-	-	-
	T2D6	-	-	-	-	-	-	-	-	-	-	-	-	-	-	-	-	-	-	-	-	-	-	-	-	-	-	-	-		-	-	-	-	-	-	-	-	-	-	-	-	-	-	-	-	-	-	-
	T2D7	-	-	-	-	-	-	-	-	-	-	-	-	-	-	-	-	-	-	-	-	-	-	-	-	-	-	-	-		-	-	-	-	-	-	-	-	-	-	-	-	-	-	-	-	-	-	-
	T2D8	-	-	-	-	-	-	-	-	-	-	-	-	-	-	-	-	-	-	-	-	-	-	-	-	-	-	-	-		-	-	-	-	-	-	-	-	-	-	-	-	-	-	-	-	-	-	-
	T2D9	-	-	-	-	-	-	-	-	-	-	-	-	-	-	-	-	-	-	-	-	-	-	-	-	-	-	-	-		-	-	-	-	-	-	-	-	-	-	-	-	-	-	-	-	-	-	-
	T2D10	-	-	-	-	-	-	-	-	-	-	-	-	-	-	-	-	-	-	-	-	-	-	-	-	-	-	-	-		-	-	-	-	-	-	-	-	-	-	-	-	-	-	-	-	-	-	-
	T2D11	-	-	-	-	-	-	-	-	-	-	-	-	-	-	-	-	-	-	-	-	-	-	-	-	-	-	-	-		-	-	-	-	-	-	-	-	-	-	-	-	-	-	-	-	-	-	-
	T2E2	-	-	-	-	-	-	-	-	-	-	-	-	-	-	-	-	-	-	-	-	-	-	-	-	-	-	-	-		-	-	-	-	-	-	-	-	-	-	-	-	-	-	-	-	-	-	-
	T2E3	-	-	-	-	-	-	-	-	-	-	-	-	-	-	-	-	-	-	-	-	-	-	-	-	-	-	-	-		-	-	-	-	-	-	-	-	-	-	-	-	-	-	-	-	-	-	-
	T2E4	-	-	-	-	-	-	-	-	-	-	-	-	-	-	-	-	-	-	-	-	-	-	-	-	-	-	-	-		-	-	-	-	-	-	-	-	-	-	-	-	-	-	-	-	-	-	-
	T2E5	-	-	-	-	-	-	-	-	-	-	-	-	-	-	-	-	-	-	-	-	-	-	-	-	-	-	-	-		-	-	-	-	-	-	-	-	-	-	-	-	-	-	-	-	-	-	-
	T2E6	-	-	-	-	-	-	-	-	-	-	-	-	-	-	-	-	-	-	-	-	-	-	-	-	-	-	-	-		-	-	-	-	-	-	-	-	-	-	-	-	-	-	-	-	-	-	-
	T2E7	-	-	-	-	-	-	-	-	-	-	-	-	-	-	-	-	-	-	-	-	-	-	-	-	-	-	-	-		-	-	-	-	-	-	-	-	-	-	-	-	-	-	-	-	-	-	-
	T2E8	-	-	-	-	-	-	-	-	-	-	-	-	-	-	-	-	-	-	-	-	-	-	-	-	-	-	-	-		-	-	-	-	-	-	-	-	-	-	-	-	-	-	-	-	-	-	-
	T2E9	-	-	-	-	-	-	-	-	-	-	-	-	-	-	-	-	-	-	-	-	-	-	-	-	-	-	-	-		-	-	-	-	-	-	-	-	-	-	-	-	-	-	-	-	-	-	-
	T2E10	-	-	-	-	-	-	-	-	-	-	-	-	-	-	-	-	-	-	-	-	-	-	-	-	-	-	-	-		-	-	-	-	-	-	-	-	-	-	-	-	-	-	-	-	-	-	-
	T2E11	-	-	-	-	-	-	-	-	-	-	-	-	-	-	-	-	-	-	-	-	-	-	-	-	-	-	-	-		-	-	-	-	-	-	-	-	-	-	-	-	-	-	-	-	-	-	-
	T2F2	-	-	-	-	-	-	-	-	-	-	-	-	-	-	-	-	-	-	-	-	-	-	-	-	-	-	-	-		-	-	-	-	-	-	-	-	-	-	-	-	-	-	-	-	-	-	-
	T2F3	-	-	-	-	-	-	-	-	-	-	-	-	-	-	-	-	-	-	-	-	-	-	-	-	-	-	-	-		-	-	-	-	-	-	-	-	-	-	-	-	-	-	-	-	-	-	-
	T2F4	-	-	-	-	-	-	-	-	-	-	-	-	-	-	-	-	-	-	-	-	-	-	-	-	-	-	-	-		-	-	-	-	-	-	-	-	-	-	-	-	-	-	-	-	-	-	-
	T2F5	-	-	-	-	-	-	-	-	-	-	-	-	-	-	-	-	-	-	-	-	-	-	-	-	-	-	-	-		-	-	-	-	-	-	-	-	-	-	-	-	-	-	-	-	-	-	-
	T2F6	-	-	-	-	-	-	-	-	-	-	-	-	-	-	-	-	-	-	-	-	-	-	-	-	-	-	-	-		-	-	-	-	-	-	-	-	-	-	-	-	-	-	-	-	-	-	-
	T2F7	-	-	-	-	-	-	-	-	-	-	-	-	-	-	-	-	-	-	-	-	-	-	-	-	-	-	-	-		-	-	-	-	-	-	-	-	-	-	-	-	-	-	-	-	-	-	-
	T2F8	-	-	-	-	-	-	-	-	-	-	-	-	-	-	-	-	-	-	-	-	-	-	-	-	-	-	-	-		-	-	-	-	-	-	-	-	-	-	-	-	-	-	-	-	-	-	-
	T2F9	-	-	-	-	-	-	-	-	-	-	-	-	-	-	-	-	-	-	-	-	-	-	-	-	-	-	-	-		-	-	-	-	-	-	-	-	-	-	-	-	-	-	-	-	-	-	-
	T2F10	-	-	-	-	-	-	-	-	-	-	-	-	-	-	-	-	-	-	-	-	-	-	-	-	-	-	-	-		-	-	-	-	-	-	-	-	-	-	-	-	-	-	-	-	-	-	-
	T2F11	-	-	-	-	-	-	-	-	-	-	-	-	-	-	-	-	-	-	-	-	-	-	-	-	-	-	-	-		-	-	-	-	-	-	-	-	-	-	-	-	-	-	-	-	-	-	-
	T2G2	-	-	-	-	-	-	-	-	-	-	-	-	-	-	-	-	-	-	-	-	-	-	-	-	-	-	-	-		-	-	-	-	-	-	-	-	-	-	-	-	-	-	-	-	-	-	-
	T2G3	-	-	-	-	-	-	-	-	-	-	-	-	-	-	-	-	-	-	-	-	-	-	-	-	-	-	-	-		-	-	-	-	-	-	-	-	-	-	-	-	-	-	-	-	-	-	-
	T2G4	-	-	-	-	-	-	-	-	-	-	-	-	-	-	-	-	-	-	-	-	-	-	-	-	-	-	-	-		-	-	-	-	-	-	-	-	-	-	-	-	-	-	-	-	-	-	-
	T2G5	-	-	-	-	-	-	-	-	-	-	-	-	-	-	-	-	-	-	-	-	-	-	-	-	-	-	-	-		-	-	-	-	-	-	-	-	-	-	-	-	-	-	-	-	-	-	-
	T2G6	-	-	-	-	-	-	-	-	-	-	-	-	-	-	-	-	-	-	-	-	-	-	-	-	-	-	-	-		-	-	-	-	-	-	-	-	-	-	-	-	-	-	-	-	-	-	-
	T2G7	-	-	-	-	-	-	-	-	-	-	-	-	-	-	-	-	-	-	-	-	-	-	-	-	-	-	-	-		-	-	-	-	-	-	-	-	-	-	-	-	-	-	-	-	-	-	-
	T2G8	-	-	-	-	-	-	-	-	-	-	-	-	-	-	-	-	-	-	-	-	-	-	-	-	-	-	-	-		-	-	-	-	-	-	-	-	-	-	-	-	-	-	-	-	-	-	-
	T2G9	-	-	-	-	-	-	-	-	-	-	-	-	-	-	-	-	-	-	-	-	-	-	-	-	-	-	-	-		-	-	-	-	-	-	-	-	-	-	-	-	-	-	-	-	-	-	-
	T2G10	-	-	-	-	-	-	-	-	-	-	-	-	-	-	-	-	-	-	-	-	-	-	-	-	-	-	-	-		-	-	-	-	-	-	-	-	-	-	-	-	-	-	-	-	-	-	-
	T2G11	-	-	-	-	-	-	-	-	-	-	-	-	-	-	-	-	-	-	-	-	-	-	-	-	-	-	-	-		-	-	-	-	-	-	-	-	-	-	-	-	-	-	-	-	-	-	-
	T2H2	-	-	-	-	-	-	-	-	-	-	-	-	-	-	-	-	-	-	-	-	-	-	-	-	-	-	-	-		-	-	-	-	-	-	-	-	-	-	-	-	-	-	-	-	-	-	-
	T2H3	-	-	-	-	-	-	-	-	-	-	-	-	-	-	-	-	-	-	-	-	-	-	-	-	-	-	-	-		-	-	-	-	-	-	-	-	-	-	-	-	-	-	-	-	-	-	-
	T2H4	-	-	-	-	-	-	-	-	-	-	-	-	-	-	-	-	-	-	-	-	-	-	-	-	-	-	-	-		-	-	-	-	-	-	-	-	-	-	-	-	-	-	-	-	-	-	-
	T2H5	-	-	-	-	-	-	-	-	-	-	-	-	-	-	-	-	-	-	-	-	-	-	-	-	-	-	-	-		-	-	-	-	-	-	-	-	-	-	-	-	-	-	-	-	-	-	-
	T2H6	-	-	-	-	-	-	-	-	-	-	-	-	-	-	-	-	-	-	-	-	-	-	-	-	-	-	-	-		-	-	-	-	-	-	-	-	-	-	-	-	-	-	-	-	-	-	-
	T2H7	-	-	-	-	-	-	-	-	-	-	-	-	-	-	-	-	-	-	-	-	-	-	-	-	-	-	-	-		-	-	-	-	-	-	-	-	-	-	-	-	-	-	-	-	-	-	-
	T2H8	-	-	-	-	-	-	-	-	-	-	-	-	-	-	-	-	-	-	-	-	-	-	-	-	-	-	-	-		-	-	-	-	-	-	-	-	-	-	-	-	-	-	-	-	-	-	-
	T2H9	-	-	-	-	-	-	-	-	-	-	-	-	-	-	-	-	-	-	-	-	-	-	-	-	-	-	-	-		-	-	-	-	-	-	-	-	-	-	-	-	-	-	-	-	-	-	-
	T2H10	-	-	-	-	-	-	-	-	-	-	-	-	-	-	-	-	-	-	-	-	-	-	-	-	-	-	-	-		-	-	-	-	-	-	-	-	-	-	-	-	-	-	-	-	-	-	-
	T2H11	-	-	-	-	-	-	-	-	-	-	-	-	-	-	-	-	-	-	-	-	-	-	-	-	-	-	-	-		-	-	-	-	-	-	-	-	-	-	-	-	-	-	-	-	-	-	-
	T3A2	-	-	-	-	-	-	-	-	-	-	-	-	-	-	-	-	-	-	-	-	-	-	-	-	-	-	-	-		-	-	-	-	-	-	-	-	-	-	-	-	-	-	-	-	-	-	-
	T3A3	-	-	-	-	-	-	-	-	-	-	-	-	-	-	-	-	-	-	-	-	-	-	-	-	-	-	-	-		-	-	-	-	-	-	-	-	-	-	-	-	-	-	-	-	-	-	-
	T3A4	-	-	-	-	-	-	-	-	-	-	-	-	-	-	-	-	-	-	-	-	-	-	-	-	-	-	-	-		-	-	-	-	-	-	-	-	-	-	-	-	-	-	-	-	-	-	-
	T3A5	-	-	-	-	-	-	-	-	-	-	-	-	-	-	-	-	-	-	-	-	-	-	-	-	-	-	-	-		-	-	-	-	-	-	-	-	-	-	-	-	-	-	-	-	-	-	-
	T3A6	-	-	-	-	-	-	-	-	-	-	-	-	-	-	-	-	-	-	-	-	-	-	-	-	-	-	-	-		-	-	-	-	-	-	-	-	-	-	-	-	-	-	-	-	-	-	-
	T3A7	-	-	-	-	-	-	-	-	-	-	-	-	-	-	-	-	-	-	-	-	-	-	-	-	-	-	-	-		-	-	-	-	-	-	-	-	-	-	-	-	-	-	-	-	-	-	-
	T3A8	-	-	-	-	-	-	-	-	-	-	-	-	-	-	-	-	-	-	-	-	-	-	-	-	-	-	-	-		-	-	-	-	-	-	-	-	-	-	-	-	-	-	-	-	-	-	-
	T3A9	-	-	-	-	-	-	-	-	-	-	-	-	-	-	-	-	-	-	-	-	-	-	-	-	-	-	-	-		-	-	-	-	-	-	-	-	-	-	-	-	-	-	-	-	-	-	-
	T3A10	-	-	-	-	-	-	-	-	-	-	-	-	-	-	-	-	-	-	-	-	-	-	-	-	-	-	-	-		-	-	-	-	-	-	-	-	-	-	-	-	-	-	-	-	-	-	-
	T3A11	-	-	-	-	-	-	-	-	-	-	-	-	-	-	-	-	-	-	-	-	-	-	-	-	-	-	-	-		-	-	-	-	-	-	-	-	-	-	-	-	-	-	-	-	-	-	-
	T3B2	-	-	-	-	-	-	-	-	-	-	-	-	-	-	-	-	-	-	-	-	-	-	-	-	-	-	-	-		-	-	-	-	-	-	-	-	-	-	-	-	-	-	-	-	-	-	-
	T3B3	-	-	-	-	-	-	-	-	-	-	-	-	-	-	-	-	-	-	-	-	-	-	-	-	-	-	-	-		-	-	-	-	-	-	-	-	-	-	-	-	-	-	-	-	-	-	-
	T3B4	-	-	-	-	-	-	-	-	-	-	-	-	-	-	-	-	-	-	-	-	-	-	-	-	-	-	-	-		-	-	-	-	-	-	-	-	-	-	-	-	-	-	-	-	-	-	-
	T3B5	-	-	-	-	-	-	-	-	-	-	-	-	-	-	-	-	-	-	-	-	-	-	-	-	-	-	-	-		-	-	-	-	-	-	-	-	-	-	-	-	-	-	-	-	-	-	-
	T3B6	-	-	-	-	-	-	-	-	-	-	-	-	-	-	-	-	-	-	-	-	-	-	-	-	-	-	-	-		-	-	-	-	-	-	-	-	-	-	-	-	-	-	-	-	-	-	-
	T3B7	-	-	-	-	-	-	-	-	-	-	-	-	-	-	-	-	-	-	-	-	-	-	-	-	-	-	-	-		-	-	-	-	-	-	-	-	-	-	-	-	-	-	-	-	-	-	-
	T3B8	-	-	-	-	-	-	-	-	-	-	-	-	-	-	-	-	-	-	-	-	-	-	-	-	-	-	-	-		-	-	-	-	-	-	-	-	-	-	-	-	-	-	-	-	-	-	-
	T3B9	-	-	-	-	-	-	-	-	-	-	-	-	-	-	-	-	-	-	-	-	-	-	-	-	-	-	-	-		-	-	-	-	-	-	-	-	-	-	-	-	-	-	-	-	-	-	-
	T3B10	-	-	-	-	-	-	-	-	-	-	-	-	-	-	-	-	-	-	-	-	-	-	-	-	-	-	-	-		-	-	-	-	-	-	-	-	-	-	-	-	-	-	-	-	-	-	-
	T3B11	-	-	-	-	-	-	-	-	-	-	-	-	-	-	-	-	-	-	-	-	-	-	-	-	-	-	-	-		-	-	-	-	-	-	-	-	-	-	-	-	-	-	-	-	-	-	-
	T3C2	-	-	-	-	-	-	-	-	-	-	-	-	-	-	-	-	-	-	-	-	-	-	-	-	-	-	-	-		-	-	-	-	-	-	-	-	-	-	-	-	-	-	-	-	-	-	-
	T3C3	-	-	-	-	-	-	-	-	-	-	-	-	-	-	-	-	-	-	-	-	-	-	-	-	-	-	-	-		-	-	-	-	-	-	-	-	-	-	-	-	-	-	-	-	-	-	-
	T3C4	-	-	-	-	-	-	-	-	-	-	-	-	-	-	-	-	-	-	-	-	-	-	-	-	-	-	-	-		-	-	-	-	-	-	-	-	-	-	-	-	-	-	-	-	-	-	-
	T3C5	-	-	-	-	-	-	-	-	-	-	-	-	-	-	-	-	-	-	-	-	-	-	-	-	-	-	-	-		-	-	-	-	-	-	-	-	-	-	-	-	-	-	-	-	-	-	-
	T3C6	-	-	-	-	-	-	-	-	-	-	-	-	-	-	-	-	-	-	-	-	-	-	-	-	-	-	-	-		-	-	-	-	-	-	-	-	-	-	-	-	-	-	-	-	-	-	-
	T3C7	-	-	-	-	-	-	-	-	-	-	-	-	-	-	-	-	-	-	-	-	-	-	-	-	-	-	-	-		-	-	-	-	-	-	-	-	-	-	-	-	-	-	-	-	-	-	-
	T3C8	-	-	-	-	-	-	-	-	-	-	-	-	-	-	-	-	-	-	-	-	-	-	-	-	-	-	-	-		-	-	-	-	-	-	-	-	-	-	-	-	-	-	-	-	-	-	-
	T3C9	-	-	-	-	-	-	-	-	-	-	-	-	-	-	-	-	-	-	-	-	-	-	-	-	-	-	-	-		-	-	-	-	-	-	-	-	-	-	-	-	-	-	-	-	-	-	-
	T3C10	-	-	-	-	-	-	-	-	-	-	-	-	-	-	-	-	-	-	-	-	-	-	-	-	-	-	-	-		-	-	-	-	-	-	-	-	-	-	-	-	-	-	-	-	-	-	-
	T3C11	-	-	-	-	-	-	-	-	-	-	-	-	-	-	-	-	-	-	-	-	-	-	-	-	-	-	-	-		-	-	-	-	-	-	-	-	-	-	-	-	-	-	-	-	-	-	-
																															-	-	-	-	-	-	-	-	-	-	-	-	-	-	-	-	-	-	-
																															-	-	-	-	-	-	-	-	-	-	-	-	-	-	-	-	-	-	-
																															-	-	-	-	-	-	-	-	-	-	-	-	-	-	-	-	-	-	-
																															-	-	-	-	-	-	-	-	-	-	-	-	-	-	-	-	-	-	-
																															-	-	-	-	-	-	-	-	-	-	-	-	-	-	-	-	-	-	-
																															-	-	-	-	-	-	-	-	-	-	-	-	-	-	-	-	-	-	-
																															-	-	-	-	-	-	-	-	-	-	-	-	-	-	-	-	-	-	-
																															-	-	-	-	-	-	-	-	-	-	-	-	-	-	-	-	-	-	-
																															-	-	-	-	-	-	-	-	-	-	-	-	-	-	-	-	-	-	-
																															-	-	-	-	-	-	-	-	-	-	-	-	-	-	-	-	-	-	-
																															-	-	-	-	-	-	-	-	-	-	-	-	-	-	-	-	-	-	-
																															-	-	-	-	-	-	-	-	-	-	-	-	-	-	-	-	-	-	-
																															-	-	-	-	-	-	-	-	-	-	-	-	-	-	-	-	-	-	-
																															-	-	-	-	-	-	-	-	-	-	-	-	-	-	-	-	-	-	-
																															-	-	-	-	-	-	-	-	-	-	-	-	-	-	-	-	-	-	-
																															-	-	-	-	-	-	-	-	-	-	-	-	-	-	-	-	-	-	-
																															-	-	-	-	-	-	-	-	-	-	-	-	-	-	-	-	-	-	-
																															-	-	-	-	-	-	-	-	-	-	-	-	-	-	-	-	-	-	-
																															-	-	-	-	-	-	-	-	-	-	-	-	-	-	-	-	-	-	-
																															-	-	-	-	-	-	-	-	-	-	-	-	-	-	-	-	-	-	-
																															-	-	-	-	-	-	-	-	-	-	-	-	-	-	-	-	-	-	-
																															-	-	-	-	-	-	-	-	-	-	-	-	-	-	-	-	-	-	-
																															-	-	-	-	-	-	-	-	-	-	-	-	-	-	-	-	-	-	-
																															-	-	-	-	-	-	-	-	-	-	-	-	-	-	-	-	-	-	-
																															-	-	-	-	-	-	-	-	-	-	-	-	-	-	-	-	-	-	-
																															-	-	-	-	-	-	-	-	-	-	-	-	-	-	-	-	-	-	-
																															-	-	-	-	-	-	-	-	-	-	-	-	-	-	-	-	-	-	-
																															-	-	-	-	-	-	-	-	-	-	-	-	-	-	-	-	-	-	-
																															-	-	-	-	-	-	-	-	-	-	-	-	-	-	-	-	-	-	-
																															-	-	-	-	-	-	-	-	-	-	-	-	-	-	-	-	-	-	-
																															-	-	-	-	-	-	-	-	-	-	-	-	-	-	-	-	-	-	-
																															-	-	-	-	-	-	-	-	-	-	-	-	-	-	-	-	-	-	-
																															-	-	-	-	-	-	-	-	-	-	-	-	-	-	-	-	-	-	-
																															-	-	-	-	-	-	-	-	-	-	-	-	-	-	-	-	-	-	-
																															-	-	-	-	-	-	-	-	-	-	-	-	-	-	-	-	-	-	-
																															-	-	-	-	-	-	-	-	-	-	-	-	-	-	-	-	-	-	-
																															-	-	-	-	-	-	-	-	-	-	-	-	-	-	-	-	-	-	-
																															-	-	-	-	-	-	-	-	-	-	-	-	-	-	-	-	-	-	-
																															-	-	-	-	-	-	-	-	-	-	-	-	-	-	-	-	-	-	-
																															-	-	-	-	-	-	-	-	-	-	-	-	-	-	-	-	-	-	-
																															-	-	-	-	-	-	-	-	-	-	-	-	-	-	-	-	-	-	-
																															-	-	-	-	-	-	-	-	-	-	-	-	-	-	-	-	-	-	-
																															-	-	-	-	-	-	-	-	-	-	-	-	-	-	-	-	-	-	-
																															-	-	-	-	-	-	-	-	-	-	-	-	-	-	-	-	-	-	-
																															-	-	-	-	-	-	-	-	-	-	-	-	-	-	-	-	-	-	-
																															-	-	-	-	-	-	-	-	-	-	-	-	-	-	-	-	-	-	-
																															-	-	-	-	-	-	-	-	-	-	-	-	-	-	-	-	-	-	-
																															-	-	-	-	-	-	-	-	-	-	-	-	-	-	-	-	-	-	-
																															-	-	-	-	-	-	-	-	-	-	-	-	-	-	-	-	-	-	-
																															-	-	-	-	-	-	-	-	-	-	-	-	-	-	-	-	-	-	-
																															-	-	-	-	-	-	-	-	-	-	-	-	-	-	-	-	-	-	-
																															-	-	-	-	-	-	-	-	-	-	-	-	-	-	-	-	-	-	-
																															-	-	-	-	-	-	-	-	-	-	-	-	-	-	-	-	-	-	-
																															-	-	-	-	-	-	-	-	-	-	-	-	-	-	-	-	-	-	-
																															-	-	-	-	-	-	-	-	-	-	-	-	-	-	-	-	-	-	-
																															-	-	-	-	-	-	-	-	-	-	-	-	-	-	-	-	-	-	-
																															-	-	-	-	-	-	-	-	-	-	-	-	-	-	-	-	-	-	-
																															-	-	-	-	-	-	-	-	-	-	-	-	-	-	-	-	-	-	-
																															-	-	-	-	-	-	-	-	-	-	-	-	-	-	-	-	-	-	-
																															-	-	-	-	-	-	-	-	-	-	-	-	-	-	-	-	-	-	-
																															-	-	-	-	-	-	-	-	-	-	-	-	-	-	-	-	-	-	-
																															-	-	-	-	-	-	-	-	-	-	-	-	-	-	-	-	-	-	-
																															-	-	-	-	-	-	-	-	-	-	-	-	-	-	-	-	-	-	-
																															-	-	-	-	-	-	-	-	-	-	-	-	-	-	-	-	-	-	-
																															-	-	-	-	-	-	-	-	-	-	-	-	-	-	-	-	-	-	-
																															-	-	-	-	-	-	-	-	-	-	-	-	-	-	-	-	-	-	-
																															-	-	-	-	-	-	-	-	-	-	-	-	-	-	-	-	-	-	-
																															-	-	-	-	-	-	-	-	-	-	-	-	-	-	-	-	-	-	-
																															-	-	-	-	-	-	-	-	-	-	-	-	-	-	-	-	-	-	-
																															-	-	-	-	-	-	-	-	-	-	-	-	-	-	-	-	-	-	-
																															-	-	-	-	-	-	-	-	-	-	-	-	-	-	-	-	-	-	-
																															-	-	-	-	-	-	-	-	-	-	-	-	-	-	-	-	-	-	-
																															-	-	-	-	-	-	-	-	-	-	-	-	-	-	-	-	-	-	-
																															-	-	-	-	-	-	-	-	-	-	-	-	-	-	-	-	-	-	-
																															-	-	-	-	-	-	-	-	-	-	-	-	-	-	-	-	-	-	-
																															-	-	-	-	-	-	-	-	-	-	-	-	-	-	-	-	-	-	-
																															-	-	-	-	-	-	-	-	-	-	-	-	-	-	-	-	-	-	-
																															-	-	-	-	-	-	-	-	-	-	-	-	-	-	-	-	-	-	-
																															-	-	-	-	-	-	-	-	-	-	-	-	-	-	-	-	-	-	-
																															-	-	-	-	-	-	-	-	-	-	-	-	-	-	-	-	-	-	-
																															-	-	-	-	-	-	-	-	-	-	-	-	-	-	-	-	-	-	-
																															-	-	-	-	-	-	-	-	-	-	-	-	-	-	-	-	-	-	-
																															-	-	-	-	-	-	-	-	-	-	-	-	-	-	-	-	-	-	-
																															-	-	-	-	-	-	-	-	-	-	-	-	-	-	-	-	-	-	-
																															-	-	-	-	-	-	-	-	-	-	-	-	-	-	-	-	-	-	-
																															-	-	-	-	-	-	-	-	-	-	-	-	-	-	-	-	-	-	-
																															-	-	-	-	-	-	-	-	-	-	-	-	-	-	-	-	-	-	-
																															-	-	-	-	-	-	-	-	-	-	-	-	-	-	-	-	-	-	-
																															-	-	-	-	-	-	-	-	-	-	-	-	-	-	-	-	-	-	-
																															-	-	-	-	-	-	-	-	-	-	-	-	-	-	-	-	-	-	-
																															-	-	-	-	-	-	-	-	-	-	-	-	-	-	-	-	-	-	-
																															-	-	-	-	-	-	-	-	-	-	-	-	-	-	-	-	-	-	-
																															-	-	-	-	-	-	-	-	-	-	-	-	-	-	-	-	-	-	-
																															-	-	-	-	-	-	-	-	-	-	-	-	-	-	-	-	-	-	-
																															-	-	-	-	-	-	-	-	-	-	-	-	-	-	-	-	-	-	-
																															-	-	-	-	-	-	-	-	-	-	-	-	-	-	-	-	-	-	-
																															-	-	-	-	-	-	-	-	-	-	-	-	-	-	-	-	-	-	-
																															-	-	-	-	-	-	-	-	-	-	-	-	-	-	-	-	-	-	-
																															-	-	-	-	-	-	-	-	-	-	-	-	-	-	-	-	-	-	-
																															-	-	-	-	-	-	-	-	-	-	-	-	-	-	-	-	-	-	-
																															-	-	-	-	-	-	-	-	-	-	-	-	-	-	-	-	-	-	-
																															-	-	-	-	-	-	-	-	-	-	-	-	-	-	-	-	-	-	-
																															-	-	-	-	-	-	-	-	-	-	-	-	-	-	-	-	-	-	-
																															-	-	-	-	-	-	-	-	-	-	-	-	-	-	-	-	-	-	-
																															-	-	-	-	-	-	-	-	-	-	-	-	-	-	-	-	-	-	-
																															-	-	-	-	-	-	-	-	-	-	-	-	-	-	-	-	-	-	-
																															-	-	-	-	-	-	-	-	-	-	-	-	-	-	-	-	-	-	-
																															-	-	-	-	-	-	-	-	-	-	-	-	-	-	-	-	-	-	-
																															-	-	-	-	-	-	-	-	-	-	-	-	-	-	-	-	-	-	-
																															-	-	-	-	-	-	-	-	-	-	-	-	-	-	-	-	-	-	-
																															-	-	-	-	-	-	-	-	-	-	-	-	-	-	-	-	-	-	-
																															-	-	-	-	-	-	-	-	-	-	-	-	-	-	-	-	-	-	-
																															-	-	-	-	-	-	-	-	-	-	-	-	-	-	-	-	-	-	-
																															-	-	-	-	-	-	-	-	-	-	-	-	-	-	-	-	-	-	-
																															-	-	-	-	-	-	-	-	-	-	-	-	-	-	-	-	-	-	-
																															-	-	-	-	-	-	-	-	-	-	-	-	-	-	-	-	-	-	-
																															-	-	-	-	-	-	-	-	-	-	-	-	-	-	-	-	-	-	-
																															-	-	-	-	-	-	-	-	-	-	-	-	-	-	-	-	-	-	-
																															-	-	-	-	-	-	-	-	-	-	-	-	-	-	-	-	-	-	-
																															-	-	-	-	-	-	-	-	-	-	-	-	-	-	-	-	-	-	-
																															-	-	-	-	-	-	-	-	-	-	-	-	-	-	-	-	-	-	-
																															-	-	-	-	-	-	-	-	-	-	-	-	-	-	-	-	-	-	-
																															-	-	-	-	-	-	-	-	-	-	-	-	-	-	-	-	-	-	-
																															-	-	-	-	-	-	-	-	-	-	-	-	-	-	-	-	-	-	-
																															-	-	-	-	-	-	-	-	-	-	-	-	-	-	-	-	-	-	-
																															-	-	-	-	-	-	-	-	-	-	-	-	-	-	-	-	-	-	-
																															-	-	-	-	-	-	-	-	-	-	-	-	-	-	-	-	-	-	-
																															-	-	-	-	-	-	-	-	-	-	-	-	-	-	-	-	-	-	-
																															-	-	-	-	-	-	-	-	-	-	-	-	-	-	-	-	-	-	-
																															-	-	-	-	-	-	-	-	-	-	-	-	-	-	-	-	-	-	-
																															-	-	-	-	-	-	-	-	-	-	-	-	-	-	-	-	-	-	-
																															-	-	-	-	-	-	-	-	-	-	-	-	-	-	-	-	-	-	-
																															-	-	-	-	-	-	-	-	-	-	-	-	-	-	-	-	-	-	-
																															-	-	-	-	-	-	-	-	-	-	-	-	-	-	-	-	-	-	-
																															-	-	-	-	-	-	-	-	-	-	-	-	-	-	-	-	-	-	-
																															-	-	-	-	-	-	-	-	-	-	-	-	-	-	-	-	-	-	-
																															-	-	-	-	-	-	-	-	-	-	-	-	-	-	-	-	-	-	-
																															-	-	-	-	-	-	-	-	-	-	-	-	-	-	-	-	-	-	-
																															-	-	-	-	-	-	-	-	-	-	-	-	-	-	-	-	-	-	-
																															-	-	-	-	-	-	-	-	-	-	-	-	-	-	-	-	-	-	-
																															-	-	-	-	-	-	-	-	-	-	-	-	-	-	-	-	-	-	-
																															-	-	-	-	-	-	-	-	-	-	-	-	-	-	-	-	-	-	-
																															-	-	-	-	-	-	-	-	-	-	-	-	-	-	-	-	-	-	-
																															-	-	-	-	-	-	-	-	-	-	-	-	-	-	-	-	-	-	-
																															-	-	-	-	-	-	-	-	-	-	-	-	-	-	-	-	-	-	-
																															-	-	-	-	-	-	-	-	-	-	-	-	-	-	-	-	-	-	-
																															-	-	-	-	-	-	-	-	-	-	-	-	-	-	-	-	-	-	-
																															-	-	-	-	-	-	-	-	-	-	-	-	-	-	-	-	-	-	-
																															-	-	-	-	-	-	-	-	-	-	-	-	-	-	-	-	-	-	-
																															-	-	-	-	-	-	-	-	-	-	-	-	-	-	-	-	-	-	-
																															-	-	-	-	-	-	-	-	-	-	-	-	-	-	-	-	-	-	-
																															-	-	-	-	-	-	-	-	-	-	-	-	-	-	-	-	-	-	-
																															-	-	-	-	-	-	-	-	-	-	-	-	-	-	-	-	-	-	-
																															-	-	-	-	-	-	-	-	-	-	-	-	-	-	-	-	-	-	-
																															-	-	-	-	-	-	-	-	-	-	-	-	-	-	-	-	-	-	-
																															-	-	-	-	-	-	-	-	-	-	-	-	-	-	-	-	-	-	-
																															-	-	-	-	-	-	-	-	-	-	-	-	-	-	-	-	-	-	-
																															-	-	-	-	-	-	-	-	-	-	-	-	-	-	-	-	-	-	-
																															-	-	-	-	-	-	-	-	-	-	-	-	-	-	-	-	-	-	-
																															-	-	-	-	-	-	-	-	-	-	-	-	-	-	-	-	-	-	-
																															-	-	-	-	-	-	-	-	-	-	-	-	-	-	-	-	-	-	-
																															-	-	-	-	-	-	-	-	-	-	-	-	-	-	-	-	-	-	-
																															-	-	-	-	-	-	-	-	-	-	-	-	-	-	-	-	-	-	-
																															-	-	-	-	-	-	-	-	-	-	-	-	-	-	-	-	-	-	-
																															-	-	-	-	-	-	-	-	-	-	-	-	-	-	-	-	-	-	-
																															-	-	-	-	-	-	-	-	-	-	-	-	-	-	-	-	-	-	-
																															-	-	-	-	-	-	-	-	-	-	-	-	-	-	-	-	-	-	-
																															-	-	-	-	-	-	-	-	-	-	-	-	-	-	-	-	-	-	-
																															-	-	-	-	-	-	-	-	-	-	-	-	-	-	-	-	-	-	-
																															-	-	-	-	-	-	-	-	-	-	-	-	-	-	-	-	-	-	-
																															-	-	-	-	-	-	-	-	-	-	-	-	-	-	-	-	-	-	-
																															-	-	-	-	-	-	-	-	-	-	-	-	-	-	-	-	-	-	-
																															-	-	-	-	-	-	-	-	-	-	-	-	-	-	-	-	-	-	-
																															-	-	-	-	-	-	-	-	-	-	-	-	-	-	-	-	-	-	-
																															-	-	-	-	-	-	-	-	-	-	-	-	-	-	-	-	-	-	-
																															-	-	-	-	-	-	-	-	-	-	-	-	-	-	-	-	-	-	-
																															-	-	-	-	-	-	-	-	-	-	-	-	-	-	-	-	-	-	-
																															-	-	-	-	-	-	-	-	-	-	-	-	-	-	-	-	-	-	-
																															-	-	-	-	-	-	-	-	-	-	-	-	-	-	-	-	-	-	-
																															-	-	-	-	-	-	-	-	-	-	-	-	-	-	-	-	-	-	-
																															-	-	-	-	-	-	-	-	-	-	-	-	-	-	-	-	-	-	-
																															-	-	-	-	-	-	-	-	-	-	-	-	-	-	-	-	-	-	-
																															-	-	-	-	-	-	-	-	-	-	-	-	-	-	-	-	-	-	-
																															-	-	-	-	-	-	-	-	-	-	-	-	-	-	-	-	-	-	-
																															-	-	-	-	-	-	-	-	-	-	-	-	-	-	-	-	-	-	-
																															-	-	-	-	-	-	-	-	-	-	-	-	-	-	-	-	-	-	-
																															-	-	-	-	-	-	-	-	-	-	-	-	-	-	-	-	-	-	-
																															-	-	-	-	-	-	-	-	-	-	-	-	-	-	-	-	-	-	-
																															-	-	-	-	-	-	-	-	-	-	-	-	-	-	-	-	-	-	-
																															-	-	-	-	-	-	-	-	-	-	-	-	-	-	-	-	-	-	-
																															-	-	-	-	-	-	-	-	-	-	-	-	-	-	-	-	-	-	-
																															-	-	-	-	-	-	-	-	-	-	-	-	-	-	-	-	-	-	-
																															-	-	-	-	-	-	-	-	-	-	-	-	-	-	-	-	-	-	-
																															-	-	-	-	-	-	-	-	-	-	-	-	-	-	-	-	-	-	-
																															-	-	-	-	-	-	-	-	-	-	-	-	-	-	-	-	-	-	-
																															-	-	-	-	-	-	-	-	-	-	-	-	-	-	-	-	-	-	-
																															-	-	-	-	-	-	-	-	-	-	-	-	-	-	-	-	-	-	-
																															-	-	-	-	-	-	-	-	-	-	-	-	-	-	-	-	-	-	-
																															-	-	-	-	-	-	-	-	-	-	-	-	-	-	-	-	-	-	-
																															-	-	-	-	-	-	-	-	-	-	-	-	-	-	-	-	-	-	-
																															-	-	-	-	-	-	-	-	-	-	-	-	-	-	-	-	-	-	-
																															-	-	-	-	-	-	-	-	-	-	-	-	-	-	-	-	-	-	-
																															-	-	-	-	-	-	-	-	-	-	-	-	-	-	-	-	-	-	-
																															-	-	-	-	-	-	-	-	-	-	-	-	-	-	-	-	-	-	-
																															-	-	-	-	-	-	-	-	-	-	-	-	-	-	-	-	-	-	-
																															-	-	-	-	-	-	-	-	-	-	-	-	-	-	-	-	-	-	-
																															-	-	-	-	-	-	-	-	-	-	-	-	-	-	-	-	-	-	-
																															-	-	-	-	-	-	-	-	-	-	-	-	-	-	-	-	-	-	-
																															-	-	-	-	-	-	-	-	-	-	-	-	-	-	-	-	-	-	-
																															-	-	-	-	-	-	-	-	-	-	-	-	-	-	-	-	-	-	-
																															-	-	-	-	-	-	-	-	-	-	-	-	-	-	-	-	-	-	-
																															-	-	-	-	-	-	-	-	-	-	-	-	-	-	-	-	-	-	-
																															-	-	-	-	-	-	-	-	-	-	-	-	-	-	-	-	-	-	-
																															-	-	-	-	-	-	-	-	-	-	-	-	-	-	-	-	-	-	-
																															-	-	-	-	-	-	-	-	-	-	-	-	-	-	-	-	-	-	-
																															-	-	-	-	-	-	-	-	-	-	-	-	-	-	-	-	-	-	-
																															-	-	-	-	-	-	-	-	-	-	-	-	-	-	-	-	-	-	-
																															-	-	-	-	-	-	-	-	-	-	-	-	-	-	-	-	-	-	-
																															-	-	-	-	-	-	-	-	-	-	-	-	-	-	-	-	-	-	-
																															-	-	-	-	-	-	-	-	-	-	-	-	-	-	-	-	-	-	-
																															-	-	-	-	-	-	-	-	-	-	-	-	-	-	-	-	-	-	-
																															-	-	-	-	-	-	-	-	-	-	-	-	-	-	-	-	-	-	-
																															-	-	-	-	-	-	-	-	-	-	-	-	-	-	-	-	-	-	-
																															-	-	-	-	-	-	-	-	-	-	-	-	-	-	-	-	-	-	-
																															-	-	-	-	-	-	-	-	-	-	-	-	-	-	-	-	-	-	-
																															-	-	-	-	-	-	-	-	-	-	-	-	-	-	-	-	-	-	-
																															-	-	-	-	-	-	-	-	-	-	-	-	-	-	-	-	-	-	-
																															-	-	-	-	-	-	-	-	-	-	-	-	-	-	-	-	-	-	-
																															-	-	-	-	-	-	-	-	-	-	-	-	-	-	-	-	-	-	-
																															-	-	-	-	-	-	-	-	-	-	-	-	-	-	-	-	-	-	-
																															-	-	-	-	-	-	-	-	-	-	-	-	-	-	-	-	-	-	-
																															-	-	-	-	-	-	-	-	-	-	-	-	-	-	-	-	-	-	-
																															-	-	-	-	-	-	-	-	-	-	-	-	-	-	-	-	-	-	-
																															-	-	-	-	-	-	-	-	-	-	-	-	-	-	-	-	-	-	-
																															-	-	-	-	-	-	-	-	-	-	-	-	-	-	-	-	-	-	-
																															-	-	-	-	-	-	-	-	-	-	-	-	-	-	-	-	-	-	-
																															-	-	-	-	-	-	-	-	-	-	-	-	-	-	-	-	-	-	-
																															-	-	-	-	-	-	-	-	-	-	-	-	-	-	-	-	-	-	-
																															-	-	-	-	-	-	-	-	-	-	-	-	-	-	-	-	-	-	-
																															-	-	-	-	-	-	-	-	-	-	-	-	-	-	-	-	-	-	-
																															-	-	-	-	-	-	-	-	-	-	-	-	-	-	-	-	-	-	-
																															-	-	-	-	-	-	-	-	-	-	-	-	-	-	-	-	-	-	-
																															-	-	-	-	-	-	-	-	-	-	-	-	-	-	-	-	-	-	-
																															-	-	-	-	-	-	-	-	-	-	-	-	-	-	-	-	-	-	-
																															-	-	-	-	-	-	-	-	-	-	-	-	-	-	-	-	-	-	-
																															-	-	-	-	-	-	-	-	-	-	-	-	-	-	-	-	-	-	-
																															-	-	-	-	-	-	-	-	-	-	-	-	-	-	-	-	-	-	-
																															-	-	-	-	-	-	-	-	-	-	-	-	-	-	-	-	-	-	-
																															-	-	-	-	-	-	-	-	-	-	-	-	-	-	-	-	-	-	-
																															-	-	-	-	-	-	-	-	-	-	-	-	-	-	-	-	-	-	-
																															-	-	-	-	-	-	-	-	-	-	-	-	-	-	-	-	-	-	-
																															-	-	-	-	-	-	-	-	-	-	-	-	-	-	-	-	-	-	-
																															-	-	-	-	-	-	-	-	-	-	-	-	-	-	-	-	-	-	-
																															-	-	-	-	-	-	-	-	-	-	-	-	-	-	-	-	-	-	-
																															-	-	-	-	-	-	-	-	-	-	-	-	-	-	-	-	-	-	-
																															-	-	-	-	-	-	-	-	-	-	-	-	-	-	-	-	-	-	-
																															-	-	-	-	-	-	-	-	-	-	-	-	-	-	-	-	-	-	-
																															-	-	-	-	-	-	-	-	-	-	-	-	-	-	-	-	-	-	-
																															-	-	-	-	-	-	-	-	-	-	-	-	-	-	-	-	-	-	-
																															-	-	-	-	-	-	-	-	-	-	-	-	-	-	-	-	-	-	-
																															-	-	-	-	-	-	-	-	-	-	-	-	-	-	-	-	-	-	-
																															-	-	-	-	-	-	-	-	-	-	-	-	-	-	-	-	-	-	-
																															-	-	-	-	-	-	-	-	-	-	-	-	-	-	-	-	-	-	-
																															-	-	-	-	-	-	-	-	-	-	-	-	-	-	-	-	-	-	-
																															-	-	-	-	-	-	-	-	-	-	-	-	-	-	-	-	-	-	-
																															-	-	-	-	-	-	-	-	-	-	-	-	-	-	-	-	-	-	-
																															-	-	-	-	-	-	-	-	-	-	-	-	-	-	-	-	-	-	-
																															-	-	-	-	-	-	-	-	-	-	-	-	-	-	-	-	-	-	-
																															-	-	-	-	-	-	-	-	-	-	-	-	-	-	-	-	-	-	-
																															-	-	-	-	-	-	-	-	-	-	-	-	-	-	-	-	-	-	-
																															-	-	-	-	-	-	-	-	-	-	-	-	-	-	-	-	-	-	-
																															-	-	-	-	-	-	-	-	-	-	-	-	-	-	-	-	-	-	-
																															-	-	-	-	-	-	-	-	-	-	-	-	-	-	-	-	-	-	-
																															-	-	-	-	-	-	-	-	-	-	-	-	-	-	-	-	-	-	-
																															-	-	-	-	-	-	-	-	-	-	-	-	-	-	-	-	-	-	-
																															-	-	-	-	-	-	-	-	-	-	-	-	-	-	-	-	-	-	-
																															-	-	-	-	-	-	-	-	-	-	-	-	-	-	-	-	-	-	-
																															-	-	-	-	-	-	-	-	-	-	-	-	-	-	-	-	-	-	-
																															-	-	-	-	-	-	-	-	-	-	-	-	-	-	-	-	-	-	-
																															-	-	-	-	-	-	-	-	-	-	-	-	-	-	-	-	-	-	-
																															-	-	-	-	-	-	-	-	-	-	-	-	-	-	-	-	-	-	-
																															-	-	-	-	-	-	-	-	-	-	-	-	-	-	-	-	-	-	-
																															-	-	-	-	-	-	-	-	-	-	-	-	-	-	-	-	-	-	-
																															-	-	-	-	-	-	-	-	-	-	-	-	-	-	-	-	-	-	-
																															-	-	-	-	-	-	-	-	-	-	-	-	-	-	-	-	-	-	-
																															-	-	-	-	-	-	-	-	-	-	-	-	-	-	-	-	-	-	-
																															-	-	-	-	-	-	-	-	-	-	-	-	-	-	-	-	-	-	-
																															-	-	-	-	-	-	-	-	-	-	-	-	-	-	-	-	-	-	-
																															-	-	-	-	-	-	-	-	-	-	-	-	-	-	-	-	-	-	-
																															-	-	-	-	-	-	-	-	-	-	-	-	-	-	-	-	-	-	-
																															-	-	-	-	-	-	-	-	-	-	-	-	-	-	-	-	-	-	-
																															-	-	-	-	-	-	-	-	-	-	-	-	-	-	-	-	-	-	-
																															-	-	-	-	-	-	-	-	-	-	-	-	-	-	-	-	-	-	-
																															-	-	-	-	-	-	-	-	-	-	-	-	-	-	-	-	-	-	-
																															-	-	-	-	-	-	-	-	-	-	-	-	-	-	-	-	-	-	-
																															-	-	-	-	-	-	-	-	-	-	-	-	-	-	-	-	-	-	-
																															-	-	-	-	-	-	-	-	-	-	-	-	-	-	-	-	-	-	-
																															-	-	-	-	-	-	-	-	-	-	-	-	-	-	-	-	-	-	-
																															-	-	-	-	-	-	-	-	-	-	-	-	-	-	-	-	-	-	-
																															-	-	-	-	-	-	-	-	-	-	-	-	-	-	-	-	-	-	-
																															-	-	-	-	-	-	-	-	-	-	-	-	-	-	-	-	-	-	-
																															-	-	-	-	-	-	-	-	-	-	-	-	-	-	-	-	-	-	-
																															-	-	-	-	-	-	-	-	-	-	-	-	-	-	-	-	-	-	-
																															-	-	-	-	-	-	-	-	-	-	-	-	-	-	-	-	-	-	-
																															-	-	-	-	-	-	-	-	-	-	-	-	-	-	-	-	-	-	-
																															-	-	-	-	-	-	-	-	-	-	-	-	-	-	-	-	-	-	-
																															-	-	-	-	-	-	-	-	-	-	-	-	-	-	-	-	-	-	-
																															-	-	-	-	-	-	-	-	-	-	-	-	-	-	-	-	-	-	-
																															-	-	-	-	-	-	-	-	-	-	-	-	-	-	-	-	-	-	-
																															-	-	-	-	-	-	-	-	-	-	-	-	-	-	-	-	-	-	-
																															-	-	-	-	-	-	-	-	-	-	-	-	-	-	-	-	-	-	-
																															-	-	-	-	-	-	-	-	-	-	-	-	-	-	-	-	-	-	-
																															-	-	-	-	-	-	-	-	-	-	-	-	-	-	-	-	-	-	-
																															-	-	-	-	-	-	-	-	-	-	-	-	-	-	-	-	-	-	-
																															-	-	-	-	-	-	-	-	-	-	-	-	-	-	-	-	-	-	-
																															-	-	-	-	-	-	-	-	-	-	-	-	-	-	-	-	-	-	-
																															-	-	-	-	-	-	-	-	-	-	-	-	-	-	-	-	-	-	-
																															-	-	-	-	-	-	-	-	-	-	-	-	-	-	-	-	-	-	-
																															-	-	-	-	-	-	-	-	-	-	-	-	-	-	-	-	-	-	-
																															-	-	-	-	-	-	-	-	-	-	-	-	-	-	-	-	-	-	-
																															-	-	-	-	-	-	-	-	-	-	-	-	-	-	-	-	-	-	-
																															-	-	-	-	-	-	-	-	-	-	-	-	-	-	-	-	-	-	-
																															-	-	-	-	-	-	-	-	-	-	-	-	-	-	-	-	-	-	-
																															-	-	-	-	-	-	-	-	-	-	-	-	-	-	-	-	-	-	-
																															-	-	-	-	-	-	-	-	-	-	-	-	-	-	-	-	-	-	-
																															-	-	-	-	-	-	-	-	-	-	-	-	-	-	-	-	-	-	-
																															-	-	-	-	-	-	-	-	-	-	-	-	-	-	-	-	-	-	-
																															-	-	-	-	-	-	-	-	-	-	-	-	-	-	-	-	-	-	-
																															-	-	-	-	-	-	-	-	-	-	-	-	-	-	-	-	-	-	-
																															-	-	-	-	-	-	-	-	-	-	-	-	-	-	-	-	-	-	-
																															-	-	-	-	-	-	-	-	-	-	-	-	-	-	-	-	-	-	-
																															-	-	-	-	-	-	-	-	-	-	-	-	-	-	-	-	-	-	-
																															-	-	-	-	-	-	-	-	-	-	-	-	-	-	-	-	-	-	-
																															-	-	-	-	-	-	-	-	-	-	-	-	-	-	-	-	-	-	-
																															-	-	-	-	-	-	-	-	-	-	-	-	-	-	-	-	-	-	-
																															-	-	-	-	-	-	-	-	-	-	-	-	-	-	-	-	-	-	-
																															-	-	-	-	-	-	-	-	-	-	-	-	-	-	-	-	-	-	-
																															-	-	-	-	-	-	-	-	-	-	-	-	-	-	-	-	-	-	-
																															-	-	-	-	-	-	-	-	-	-	-	-	-	-	-	-	-	-	-
																															-	-	-	-	-	-	-	-	-	-	-	-	-	-	-	-	-	-	-
																															-	-	-	-	-	-	-	-	-	-	-	-	-	-	-	-	-	-	-
																															-	-	-	-	-	-	-	-	-	-	-	-	-	-	-	-	-	-	-
																															-	-	-	-	-	-	-	-	-	-	-	-	-	-	-	-	-	-	-
																															-	-	-	-	-	-	-	-	-	-	-	-	-	-	-	-	-	-	-
																															-	-	-	-	-	-	-	-	-	-	-	-	-	-	-	-	-	-	-
																															-	-	-	-	-	-	-	-	-	-	-	-	-	-	-	-	-	-	-
																															-	-	-	-	-	-	-	-	-	-	-	-	-	-	-	-	-	-	-
																															-	-	-	-	-	-	-	-	-	-	-	-	-	-	-	-	-	-	-
																															-	-	-	-	-	-	-	-	-	-	-	-	-	-	-	-	-	-	-
																															-	-	-	-	-	-	-	-	-	-	-	-	-	-	-	-	-	-	-
																															-	-	-	-	-	-	-	-	-	-	-	-	-	-	-	-	-	-	-
																															-	-	-	-	-	-	-	-	-	-	-	-	-	-	-	-	-	-	-
																															-	-	-	-	-	-	-	-	-	-	-	-	-	-	-	-	-	-	-
																															-	-	-	-	-	-	-	-	-	-	-	-	-	-	-	-	-	-	-
																															-	-	-	-	-	-	-	-	-	-	-	-	-	-	-	-	-	-	-
																															-	-	-	-	-	-	-	-	-	-	-	-	-	-	-	-	-	-	-
																															-	-	-	-	-	-	-	-	-	-	-	-	-	-	-	-	-	-	-
																															-	-	-	-	-	-	-	-	-	-	-	-	-	-	-	-	-	-	-
																															-	-	-	-	-	-	-	-	-	-	-	-	-	-	-	-	-	-	-
																															-	-	-	-	-	-	-	-	-	-	-	-	-	-	-	-	-	-	-
																															-	-	-	-	-	-	-	-	-	-	-	-	-	-	-	-	-	-	-
																															-	-	-	-	-	-	-	-	-	-	-	-	-	-	-	-	-	-	-
																															-	-	-	-	-	-	-	-	-	-	-	-	-	-	-	-	-	-	-
																															-	-	-	-	-	-	-	-	-	-	-	-	-	-	-	-	-	-	-
																															-	-	-	-	-	-	-	-	-	-	-	-	-	-	-	-	-	-	-
																															-	-	-	-	-	-	-	-	-	-	-	-	-	-	-	-	-	-	-
																															-	-	-	-	-	-	-	-	-	-	-	-	-	-	-	-	-	-	-
																															-	-	-	-	-	-	-	-	-	-	-	-	-	-	-	-	-	-	-
																															-	-	-	-	-	-	-	-	-	-	-	-	-	-	-	-	-	-	-
																															-	-	-	-	-	-	-	-	-	-	-	-	-	-	-	-	-	-	-
																															-	-	-	-	-	-	-	-	-	-	-	-	-	-	-	-	-	-	-
																															-	-	-	-	-	-	-	-	-	-	-	-	-	-	-	-	-	-	-
																															-	-	-	-	-	-	-	-	-	-	-	-	-	-	-	-	-	-	-
																															-	-	-	-	-	-	-	-	-	-	-	-	-	-	-	-	-	-	-
																															-	-	-	-	-	-	-	-	-	-	-	-	-	-	-	-	-	-	-
																															-	-	-	-	-	-	-	-	-	-	-	-	-	-	-	-	-	-	-
																															-	-	-	-	-	-	-	-	-	-	-	-	-	-	-	-	-	-	-
																															-	-	-	-	-	-	-	-	-	-	-	-	-	-	-	-	-	-	-
																															-	-	-	-	-	-	-	-	-	-	-	-	-	-	-	-	-	-	-
																															-	-	-	-	-	-	-	-	-	-	-	-	-	-	-	-	-	-	-
																															-	-	-	-	-	-	-	-	-	-	-	-	-	-	-	-	-	-	-
																															-	-	-	-	-	-	-	-	-	-	-	-	-	-	-	-	-	-	-
																															-	-	-	-	-	-	-	-	-	-	-	-	-	-	-	-	-	-	-
																															-	-	-	-	-	-	-	-	-	-	-	-	-	-	-	-	-	-	-
																															-	-	-	-	-	-	-	-	-	-	-	-	-	-	-	-	-	-	-
																															-	-	-	-	-	-	-	-	-	-	-	-	-	-	-	-	-	-	-
																															-	-	-	-	-	-	-	-	-	-	-	-	-	-	-	-	-	-	-
																															-	-	-	-	-	-	-	-	-	-	-	-	-	-	-	-	-	-	-
																															-	-	-	-	-	-	-	-	-	-	-	-	-	-	-	-	-	-	-
																															-	-	-	-	-	-	-	-	-	-	-	-	-	-	-	-	-	-	-
																															-	-	-	-	-	-	-	-	-	-	-	-	-	-	-	-	-	-	-
																															-	-	-	-	-	-	-	-	-	-	-	-	-	-	-	-	-	-	-
																															-	-	-	-	-	-	-	-	-	-	-	-	-	-	-	-	-	-	-
																															-	-	-	-	-	-	-	-	-	-	-	-	-	-	-	-	-	-	-
																															-	-	-	-	-	-	-	-	-	-	-	-	-	-	-	-	-	-	-
																															-	-	-	-	-	-	-	-	-	-	-	-	-	-	-	-	-	-	-
																															-	-	-	-	-	-	-	-	-	-	-	-	-	-	-	-	-	-	-
																															-	-	-	-	-	-	-	-	-	-	-	-	-	-	-	-	-	-	-
																															-	-	-	-	-	-	-	-	-	-	-	-	-	-	-	-	-	-	-
																															-	-	-	-	-	-	-	-	-	-	-	-	-	-	-	-	-	-	-
																															-	-	-	-	-	-	-	-	-	-	-	-	-	-	-	-	-	-	-
																															-	-	-	-	-	-	-	-	-	-	-	-	-	-	-	-	-	-	-
																															-	-	-	-	-	-	-	-	-	-	-	-	-	-	-	-	-	-	-
																															-	-	-	-	-	-	-	-	-	-	-	-	-	-	-	-	-	-	-
																															-	-	-	-	-	-	-	-	-	-	-	-	-	-	-	-	-	-	-
																															-	-	-	-	-	-	-	-	-	-	-	-	-	-	-	-	-	-	-
																															-	-	-	-	-	-	-	-	-	-	-	-	-	-	-	-	-	-	-
																															-	-	-	-	-	-	-	-	-	-	-	-	-	-	-	-	-	-	-
																															-	-	-	-	-	-	-	-	-	-	-	-	-	-	-	-	-	-	-
																															-	-	-	-	-	-	-	-	-	-	-	-	-	-	-	-	-	-	-
																															-	-	-	-	-	-	-	-	-	-	-	-	-	-	-	-	-	-	-
																															-	-	-	-	-	-	-	-	-	-	-	-	-	-	-	-	-	-	-
																															-	-	-	-	-	-	-	-	-	-	-	-	-	-	-	-	-	-	-
																															-	-	-	-	-	-	-	-	-	-	-	-	-	-	-	-	-	-	-
																															-	-	-	-	-	-	-	-	-	-	-	-	-	-	-	-	-	-	-
																															-	-	-	-	-	-	-	-	-	-	-	-	-	-	-	-	-	-	-
																															-	-	-	-	-	-	-	-	-	-	-	-	-	-	-	-	-	-	-
																															-	-	-	-	-	-	-	-	-	-	-	-	-	-	-	-	-	-	-
																															-	-	-	-	-	-	-	-	-	-	-	-	-	-	-	-	-	-	-
																															-	-	-	-	-	-	-	-	-	-	-	-	-	-	-	-	-	-	-
																															-	-	-	-	-	-	-	-	-	-	-	-	-	-	-	-	-	-	-
																															-	-	-	-	-	-	-	-	-	-	-	-	-	-	-	-	-	-	-
																															-	-	-	-	-	-	-	-	-	-	-	-	-	-	-	-	-	-	-
																															-	-	-	-	-	-	-	-	-	-	-	-	-	-	-	-	-	-	-
																															-	-	-	-	-	-	-	-	-	-	-	-	-	-	-	-	-	-	-
																															-	-	-	-	-	-	-	-	-	-	-	-	-	-	-	-	-	-	-
																															-	-	-	-	-	-	-	-	-	-	-	-	-	-	-	-	-	-	-
																															-	-	-	-	-	-	-	-	-	-	-	-	-	-	-	-	-	-	-
																															-	-	-	-	-	-	-	-	-	-	-	-	-	-	-	-	-	-	-
																															-	-	-	-	-	-	-	-	-	-	-	-	-	-	-	-	-	-	-
																															-	-	-	-	-	-	-	-	-	-	-	-	-	-	-	-	-	-	-
																															-	-	-	-	-	-	-	-	-	-	-	-	-	-	-	-	-	-	-
																															-	-	-	-	-	-	-	-	-	-	-	-	-	-	-	-	-	-	-
																															-	-	-	-	-	-	-	-	-	-	-	-	-	-	-	-	-	-	-
																															-	-	-	-	-	-	-	-	-	-	-	-	-	-	-	-	-	-	-
																															-	-	-	-	-	-	-	-	-	-	-	-	-	-	-	-	-	-	-
																															-	-	-	-	-	-	-	-	-	-	-	-	-	-	-	-	-	-	-
																															-	-	-	-	-	-	-	-	-	-	-	-	-	-	-	-	-	-	-
																															-	-	-	-	-	-	-	-	-	-	-	-	-	-	-	-	-	-	-
																															-	-	-	-	-	-	-	-	-	-	-	-	-	-	-	-	-	-	-
																															-	-	-	-	-	-	-	-	-	-	-	-	-	-	-	-	-	-	-
																															-	-	-	-	-	-	-	-	-	-	-	-	-	-	-	-	-	-	-
																															-	-	-	-	-	-	-	-	-	-	-	-	-	-	-	-	-	-	-
																															-	-	-	-	-	-	-	-	-	-	-	-	-	-	-	-	-	-	-
																															-	-	-	-	-	-	-	-	-	-	-	-	-	-	-	-	-	-	-
																															-	-	-	-	-	-	-	-	-	-	-	-	-	-	-	-	-	-	-
																															-	-	-	-	-	-	-	-	-	-	-	-	-	-	-	-	-	-	-
																															-	-	-	-	-	-	-	-	-	-	-	-	-	-	-	-	-	-	-
																															-	-	-	-	-	-	-	-	-	-	-	-	-	-	-	-	-	-	-
																															-	-	-	-	-	-	-	-	-	-	-	-	-	-	-	-	-	-	-
																															-	-	-	-	-	-	-	-	-	-	-	-	-	-	-	-	-	-	-
																															-	-	-	-	-	-	-	-	-	-	-	-	-	-	-	-	-	-	-
																															-	-	-	-	-	-	-	-	-	-	-	-	-	-	-	-	-	-	-
																															-	-	-	-	-	-	-	-	-	-	-	-	-	-	-	-	-	-	-
																															-	-	-	-	-	-	-	-	-	-	-	-	-	-	-	-	-	-	-
																															-	-	-	-	-	-	-	-	-	-	-	-	-	-	-	-	-	-	-
																															-	-	-	-	-	-	-	-	-	-	-	-	-	-	-	-	-	-	-
																															-	-	-	-	-	-	-	-	-	-	-	-	-	-	-	-	-	-	-
																															-	-	-	-	-	-	-	-	-	-	-	-	-	-	-	-	-	-	-
																															-	-	-	-	-	-	-	-	-	-	-	-	-	-	-	-	-	-	-
																															-	-	-	-	-	-	-	-	-	-	-	-	-	-	-	-	-	-	-
																															-	-	-	-	-	-	-	-	-	-	-	-	-	-	-	-	-	-	-
																															-	-	-	-	-	-	-	-	-	-	-	-	-	-	-	-	-	-	-
																															-	-	-	-	-	-	-	-	-	-	-	-	-	-	-	-	-	-	-
																															-	-	-	-	-	-	-	-	-	-	-	-	-	-	-	-	-	-	-
																															-	-	-	-	-	-	-	-	-	-	-	-	-	-	-	-	-	-	-
																															-	-	-	-	-	-	-	-	-	-	-	-	-	-	-	-	-	-	-
																															-	-	-	-	-	-	-	-	-	-	-	-	-	-	-	-	-	-	-
																															-	-	-	-	-	-	-	-	-	-	-	-	-	-	-	-	-	-	-
																															-	-	-	-	-	-	-	-	-	-	-	-	-	-	-	-	-	-	-
																															-	-	-	-	-	-	-	-	-	-	-	-	-	-	-	-	-	-	-
																															-	-	-	-	-	-	-	-	-	-	-	-	-	-	-	-	-	-	-
																															-	-	-	-	-	-	-	-	-	-	-	-	-	-	-	-	-	-	-
																															-	-	-	-	-	-	-	-	-	-	-	-	-	-	-	-	-	-	-
																															-	-	-	-	-	-	-	-	-	-	-	-	-	-	-	-	-	-	-
																															-	-	-	-	-	-	-	-	-	-	-	-	-	-	-	-	-	-	-
																															-	-	-	-	-	-	-	-	-	-	-	-	-	-	-	-	-	-	-
																															-	-	-	-	-	-	-	-	-	-	-	-	-	-	-	-	-	-	-
																															-	-	-	-	-	-	-	-	-	-	-	-	-	-	-	-	-	-	-
																															-	-	-	-	-	-	-	-	-	-	-	-	-	-	-	-	-	-	-
																															-	-	-	-	-	-	-	-	-	-	-	-	-	-	-	-	-	-	-
																															-	-	-	-	-	-	-	-	-	-	-	-	-	-	-	-	-	-	-
																															-	-	-	-	-	-	-	-	-	-	-	-	-	-	-	-	-	-	-
																															-	-	-	-	-	-	-	-	-	-	-	-	-	-	-	-	-	-	-
																															-	-	-	-	-	-	-	-	-	-	-	-	-	-	-	-	-	-	-
																															-	-	-	-	-	-	-	-	-	-	-	-	-	-	-	-	-	-	-
																															-	-	-	-	-	-	-	-	-	-	-	-	-	-	-	-	-	-	-
																															-	-	-	-	-	-	-	-	-	-	-	-	-	-	-	-	-	-	-
																															-	-	-	-	-	-	-	-	-	-	-	-	-	-	-	-	-	-	-
																															-	-	-	-	-	-	-	-	-	-	-	-	-	-	-	-	-	-	-
																															-	-	-	-	-	-	-	-	-	-	-	-	-	-	-	-	-	-	-
																															-	-	-	-	-	-	-	-	-	-	-	-	-	-	-	-	-	-	-
																															-	-	-	-	-	-	-	-	-	-	-	-	-	-	-	-	-	-	-
																															-	-	-	-	-	-	-	-	-	-	-	-	-	-	-	-	-	-	-
																															-	-	-	-	-	-	-	-	-	-	-	-	-	-	-	-	-	-	-
																															-	-	-	-	-	-	-	-	-	-	-	-	-	-	-	-	-	-	-
																															-	-	-	-	-	-	-	-	-	-	-	-	-	-	-	-	-	-	-
																															-	-	-	-	-	-	-	-	-	-	-	-	-	-	-	-	-	-	-
																															-	-	-	-	-	-	-	-	-	-	-	-	-	-	-	-	-	-	-
																															-	-	-	-	-	-	-	-	-	-	-	-	-	-	-	-	-	-	-
																															-	-	-	-	-	-	-	-	-	-	-	-	-	-	-	-	-	-	-
																															-	-	-	-	-	-	-	-	-	-	-	-	-	-	-	-	-	-	-
																															-	-	-	-	-	-	-	-	-	-	-	-	-	-	-	-	-	-	-
																															-	-	-	-	-	-	-	-	-	-	-	-	-	-	-	-	-	-	-
																															-	-	-	-	-	-	-	-	-	-	-	-	-	-	-	-	-	-	-
																															-	-	-	-	-	-	-	-	-	-	-	-	-	-	-	-	-	-	-
																															-	-	-	-	-	-	-	-	-	-	-	-	-	-	-	-	-	-	-
																															-	-	-	-	-	-	-	-	-	-	-	-	-	-	-	-	-	-	-
																															-	-	-	-	-	-	-	-	-	-	-	-	-	-	-	-	-	-	-
																															-	-	-	-	-	-	-	-	-	-	-	-	-	-	-	-	-	-	-
																															-	-	-	-	-	-	-	-	-	-	-	-	-	-	-	-	-	-	-
																															-	-	-	-	-	-	-	-	-	-	-	-	-	-	-	-	-	-	-
																															-	-	-	-	-	-	-	-	-	-	-	-	-	-	-	-	-	-	-
																															-	-	-	-	-	-	-	-	-	-	-	-	-	-	-	-	-	-	-
																															-	-	-	-	-	-	-	-	-	-	-	-	-	-	-	-	-	-	-
																															-	-	-	-	-	-	-	-	-	-	-	-	-	-	-	-	-	-	-
																															-	-	-	-	-	-	-	-	-	-	-	-	-	-	-	-	-	-	-
																															-	-	-	-	-	-	-	-	-	-	-	-	-	-	-	-	-	-	-
																															-	-	-	-	-	-	-	-	-	-	-	-	-	-	-	-	-	-	-
																															-	-	-	-	-	-	-	-	-	-	-	-	-	-	-	-	-	-	-
																															-	-	-	-	-	-	-	-	-	-	-	-	-	-	-	-	-	-	-
																															-	-	-	-	-	-	-	-	-	-	-	-	-	-	-	-	-	-	-
																															-	-	-	-	-	-	-	-	-	-	-	-	-	-	-	-	-	-	-
																															-	-	-	-	-	-	-	-	-	-	-	-	-	-	-	-	-	-	-
																															-	-	-	-	-	-	-	-	-	-	-	-	-	-	-	-	-	-	-
																															-	-	-	-	-	-	-	-	-	-	-	-	-	-	-	-	-	-	-
																															-	-	-	-	-	-	-	-	-	-	-	-	-	-	-	-	-	-	-
																															-	-	-	-	-	-	-	-	-	-	-	-	-	-	-	-	-	-	-
																															-	-	-	-	-	-	-	-	-	-	-	-	-	-	-	-	-	-	-
																															-	-	-	-	-	-	-	-	-	-	-	-	-	-	-	-	-	-	-
																															-	-	-	-	-	-	-	-	-	-	-	-	-	-	-	-	-	-	-
																															-	-	-	-	-	-	-	-	-	-	-	-	-	-	-	-	-	-	-
																															-	-	-	-	-	-	-	-	-	-	-	-	-	-	-	-	-	-	-
																															-	-	-	-	-	-	-	-	-	-	-	-	-	-	-	-	-	-	-
																															-	-	-	-	-	-	-	-	-	-	-	-	-	-	-	-	-	-	-
																															-	-	-	-	-	-	-	-	-	-	-	-	-	-	-	-	-	-	-
																															-	-	-	-	-	-	-	-	-	-	-	-	-	-	-	-	-	-	-
																															-	-	-	-	-	-	-	-	-	-	-	-	-	-	-	-	-	-	-
																															-	-	-	-	-	-	-	-	-	-	-	-	-	-	-	-	-	-	-
																															-	-	-	-	-	-	-	-	-	-	-	-	-	-	-	-	-	-	-
																															-	-	-	-	-	-	-	-	-	-	-	-	-	-	-	-	-	-	-
																															-	-	-	-	-	-	-	-	-	-	-	-	-	-	-	-	-	-	-
																															-	-	-	-	-	-	-	-	-	-	-	-	-	-	-	-	-	-	-
																															-	-	-	-	-	-	-	-	-	-	-	-	-	-	-	-	-	-	-
																															-	-	-	-	-	-	-	-	-	-	-	-	-	-	-	-	-	-	-
																															-	-	-	-	-	-	-	-	-	-	-	-	-	-	-	-	-	-	-
																															-	-	-	-	-	-	-	-	-	-	-	-	-	-	-	-	-	-	-
																															-	-	-	-	-	-	-	-	-	-	-	-	-	-	-	-	-	-	-
																															-	-	-	-	-	-	-	-	-	-	-	-	-	-	-	-	-	-	-
																															-	-	-	-	-	-	-	-	-	-	-	-	-	-	-	-	-	-	-
																															-	-	-	-	-	-	-	-	-	-	-	-	-	-	-	-	-	-	-
																															-	-	-	-	-	-	-	-	-	-	-	-	-	-	-	-	-	-	-
																															-	-	-	-	-	-	-	-	-	-	-	-	-	-	-	-	-	-	-
																															-	-	-	-	-	-	-	-	-	-	-	-	-	-	-	-	-	-	-
																															-	-	-	-	-	-	-	-	-	-	-	-	-	-	-	-	-	-	-
																															-	-	-	-	-	-	-	-	-	-	-	-	-	-	-	-	-	-	-
																															-	-	-	-	-	-	-	-	-	-	-	-	-	-	-	-	-	-	-
																															-	-	-	-	-	-	-	-	-	-	-	-	-	-	-	-	-	-	-
																															-	-	-	-	-	-	-	-	-	-	-	-	-	-	-	-	-	-	-
																															-	-	-	-	-	-	-	-	-	-	-	-	-	-	-	-	-	-	-
																															-	-	-	-	-	-	-	-	-	-	-	-	-	-	-	-	-	-	-
																															-	-	-	-	-	-	-	-	-	-	-	-	-	-	-	-	-	-	-
																															-	-	-	-	-	-	-	-	-	-	-	-	-	-	-	-	-	-	-
																															-	-	-	-	-	-	-	-	-	-	-	-	-	-	-	-	-	-	-
																															-	-	-	-	-	-	-	-	-	-	-	-	-	-	-	-	-	-	-
																															-	-	-	-	-	-	-	-	-	-	-	-	-	-	-	-	-	-	-
																															-	-	-	-	-	-	-	-	-	-	-	-	-	-	-	-	-	-	-
																															-	-	-	-	-	-	-	-	-	-	-	-	-	-	-	-	-	-	-
																															-	-	-	-	-	-	-	-	-	-	-	-	-	-	-	-	-	-	-
																															-	-	-	-	-	-	-	-	-	-	-	-	-	-	-	-	-	-	-
																															-	-	-	-	-	-	-	-	-	-	-	-	-	-	-	-	-	-	-
																															-	-	-	-	-	-	-	-	-	-	-	-	-	-	-	-	-	-	-
																															-	-	-	-	-	-	-	-	-	-	-	-	-	-	-	-	-	-	-
																															-	-	-	-	-	-	-	-	-	-	-	-	-	-	-	-	-	-	-
																															-	-	-	-	-	-	-	-	-	-	-	-	-	-	-	-	-	-	-
																															-	-	-	-	-	-	-	-	-	-	-	-	-	-	-	-	-	-	-
																															-	-	-	-	-	-	-	-	-	-	-	-	-	-	-	-	-	-	-
																															-	-	-	-	-	-	-	-	-	-	-	-	-	-	-	-	-	-	-
																															-	-	-	-	-	-	-	-	-	-	-	-	-	-	-	-	-	-	-
																															-	-	-	-	-	-	-	-	-	-	-	-	-	-	-	-	-	-	-
																															-	-	-	-	-	-	-	-	-	-	-	-	-	-	-	-	-	-	-
																															-	-	-	-	-	-	-	-	-	-	-	-	-	-	-	-	-	-	-
																															-	-	-	-	-	-	-	-	-	-	-	-	-	-	-	-	-	-	-
																															-	-	-	-	-	-	-	-	-	-	-	-	-	-	-	-	-	-	-
																															-	-	-	-	-	-	-	-	-	-	-	-	-	-	-	-	-	-	-
																															-	-	-	-	-	-	-	-	-	-	-	-	-	-	-	-	-	-	-
																															-	-	-	-	-	-	-	-	-	-	-	-	-	-	-	-	-	-	-
																															-	-	-	-	-	-	-	-	-	-	-	-	-	-	-	-	-	-	-
																															-	-	-	-	-	-	-	-	-	-	-	-	-	-	-	-	-	-	-
																															-	-	-	-	-	-	-	-	-	-	-	-	-	-	-	-	-	-	-
																															-	-	-	-	-	-	-	-	-	-	-	-	-	-	-	-	-	-	-
																															-	-	-	-	-	-	-	-	-	-	-	-	-	-	-	-	-	-	-
																															-	-	-	-	-	-	-	-	-	-	-	-	-	-	-	-	-	-	-
																															-	-	-	-	-	-	-	-	-	-	-	-	-	-	-	-	-	-	-
																															-	-	-	-	-	-	-	-	-	-	-	-	-	-	-	-	-	-	-
																															-	-	-	-	-	-	-	-	-	-	-	-	-	-	-	-	-	-	-
																															-	-	-	-	-	-	-	-	-	-	-	-	-	-	-	-	-	-	-
																															-	-	-	-	-	-	-	-	-	-	-	-	-	-	-	-	-	-	-
																															-	-	-	-	-	-	-	-	-	-	-	-	-	-	-	-	-	-	-
																															-	-	-	-	-	-	-	-	-	-	-	-	-	-	-	-	-	-	-
																															-	-	-	-	-	-	-	-	-	-	-	-	-	-	-	-	-	-	-
																															-	-	-	-	-	-	-	-	-	-	-	-	-	-	-	-	-	-	-
																															-	-	-	-	-	-	-	-	-	-	-	-	-	-	-	-	-	-	-
																															-	-	-	-	-	-	-	-	-	-	-	-	-	-	-	-	-	-	-
																															-	-	-	-	-	-	-	-	-	-	-	-	-	-	-	-	-	-	-
																															-	-	-	-	-	-	-	-	-	-	-	-	-	-	-	-	-	-	-
																															-	-	-	-	-	-	-	-	-	-	-	-	-	-	-	-	-	-	-
																															-	-	-	-	-	-	-	-	-	-	-	-	-	-	-	-	-	-	-
																															-	-	-	-	-	-	-	-	-	-	-	-	-	-	-	-	-	-	-
																															-	-	-	-	-	-	-	-	-	-	-	-	-	-	-	-	-	-	-
																															-	-	-	-	-	-	-	-	-	-	-	-	-	-	-	-	-	-	-
																															-	-	-	-	-	-	-	-	-	-	-	-	-	-	-	-	-	-	-
																															-	-	-	-	-	-	-	-	-	-	-	-	-	-	-	-	-	-	-
																															-	-	-	-	-	-	-	-	-	-	-	-	-	-	-	-	-	-	-
																															-	-	-	-	-	-	-	-	-	-	-	-	-	-	-	-	-	-	-
																															-	-	-	-	-	-	-	-	-	-	-	-	-	-	-	-	-	-	-
																															-	-	-	-	-	-	-	-	-	-	-	-	-	-	-	-	-	-	-
																															-	-	-	-	-	-	-	-	-	-	-	-	-	-	-	-	-	-	-
																															-	-	-	-	-	-	-	-	-	-	-	-	-	-	-	-	-	-	-
																															-	-	-	-	-	-	-	-	-	-	-	-	-	-	-	-	-	-	-
																															-	-	-	-	-	-	-	-	-	-	-	-	-	-	-	-	-	-	-
																															-	-	-	-	-	-	-	-	-	-	-	-	-	-	-	-	-	-	-
																															-	-	-	-	-	-	-	-	-	-	-	-	-	-	-	-	-	-	-
																															-	-	-	-	-	-	-	-	-	-	-	-	-	-	-	-	-	-	-
																															-	-	-	-	-	-	-	-	-	-	-	-	-	-	-	-	-	-	-
																															-	-	-	-	-	-	-	-	-	-	-	-	-	-	-	-	-	-	-
																															-	-	-	-	-	-	-	-	-	-	-	-	-	-	-	-	-	-	-
																															-	-	-	-	-	-	-	-	-	-	-	-	-	-	-	-	-	-	-
																															-	-	-	-	-	-	-	-	-	-	-	-	-	-	-	-	-	-	-
																															-	-	-	-	-	-	-	-	-	-	-	-	-	-	-	-	-	-	-
																															-	-	-	-	-	-	-	-	-	-	-	-	-	-	-	-	-	-	-
																															-	-	-	-	-	-	-	-	-	-	-	-	-	-	-	-	-	-	-
																															-	-	-	-	-	-	-	-	-	-	-	-	-	-	-	-	-	-	-
																															-	-	-	-	-	-	-	-	-	-	-	-	-	-	-	-	-	-	-
																															-	-	-	-	-	-	-	-	-	-	-	-	-	-	-	-	-	-	-
																															-	-	-	-	-	-	-	-	-	-	-	-	-	-	-	-	-	-	-
																															-	-	-	-	-	-	-	-	-	-	-	-	-	-	-	-	-	-	-
																															-	-	-	-	-	-	-	-	-	-	-	-	-	-	-	-	-	-	-
																															-	-	-	-	-	-	-	-	-	-	-	-	-	-	-	-	-	-	-
																															-	-	-	-	-	-	-	-	-	-	-	-	-	-	-	-	-	-	-
																															-	-	-	-	-	-	-	-	-	-	-	-	-	-	-	-	-	-	-
																															-	-	-	-	-	-	-	-	-	-	-	-	-	-	-	-	-	-	-
																															-	-	-	-	-	-	-	-	-	-	-	-	-	-	-	-	-	-	-
																															-	-	-	-	-	-	-	-	-	-	-	-	-	-	-	-	-	-	-
																															-	-	-	-	-	-	-	-	-	-	-	-	-	-	-	-	-	-	-
																															-	-	-	-	-	-	-	-	-	-	-	-	-	-	-	-	-	-	-
																															-	-	-	-	-	-	-	-	-	-	-	-	-	-	-	-	-	-	-
																															-	-	-	-	-	-	-	-	-	-	-	-	-	-	-	-	-	-	-
																															-	-	-	-	-	-	-	-	-	-	-	-	-	-	-	-	-	-	-
																															-	-	-	-	-	-	-	-	-	-	-	-	-	-	-	-	-	-	-
																															-	-	-	-	-	-	-	-	-	-	-	-	-	-	-	-	-	-	-
																															-	-	-	-	-	-	-	-	-	-	-	-	-	-	-	-	-	-	-
																															-	-	-	-	-	-	-	-	-	-	-	-	-	-	-	-	-	-	-
																															-	-	-	-	-	-	-	-	-	-	-	-	-	-	-	-	-	-	-
																															-	-	-	-	-	-	-	-	-	-	-	-	-	-	-	-	-	-	-
																															-	-	-	-	-	-	-	-	-	-	-	-	-	-	-	-	-	-	-
																															-	-	-	-	-	-	-	-	-	-	-	-	-	-	-	-	-	-	-
																															-	-	-	-	-	-	-	-	-	-	-	-	-	-	-	-	-	-	-
																															-	-	-	-	-	-	-	-	-	-	-	-	-	-	-	-	-	-	-
																															-	-	-	-	-	-	-	-	-	-	-	-	-	-	-	-	-	-	-
																															-	-	-	-	-	-	-	-	-	-	-	-	-	-	-	-	-	-	-
																															-	-	-	-	-	-	-	-	-	-	-	-	-	-	-	-	-	-	-
																															-	-	-	-	-	-	-	-	-	-	-	-	-	-	-	-	-	-	-
																															-	-	-	-	-	-	-	-	-	-	-	-	-	-	-	-	-	-	-
																															-	-	-	-	-	-	-	-	-	-	-	-	-	-	-	-	-	-	-
																															-	-	-	-	-	-	-	-	-	-	-	-	-	-	-	-	-	-	-
																															-	-	-	-	-	-	-	-	-	-	-	-	-	-	-	-	-	-	-
																															-	-	-	-	-	-	-	-	-	-	-	-	-	-	-	-	-	-	-
																															-	-	-	-	-	-	-	-	-	-	-	-	-	-	-	-	-	-	-
																															-	-	-	-	-	-	-	-	-	-	-	-	-	-	-	-	-	-	-
																															-	-	-	-	-	-	-	-	-	-	-	-	-	-	-	-	-	-	-
																															-	-	-	-	-	-	-	-	-	-	-	-	-	-	-	-	-	-	-
																															-	-	-	-	-	-	-	-	-	-	-	-	-	-	-	-	-	-	-
																															-	-	-	-	-	-	-	-	-	-	-	-	-	-	-	-	-	-	-
																															-	-	-	-	-	-	-	-	-	-	-	-	-	-	-	-	-	-	-
																															-	-	-	-	-	-	-	-	-	-	-	-	-	-	-	-	-	-	-
																															-	-	-	-	-	-	-	-	-	-	-	-	-	-	-	-	-	-	-
																															-	-	-	-	-	-	-	-	-	-	-	-	-	-	-	-	-	-	-
																															-	-	-	-	-	-	-	-	-	-	-	-	-	-	-	-	-	-	-
																															-	-	-	-	-	-	-	-	-	-	-	-	-	-	-	-	-	-	-
																															-	-	-	-	-	-	-	-	-	-	-	-	-	-	-	-	-	-	-
																															-	-	-	-	-	-	-	-	-	-	-	-	-	-	-	-	-	-	-
																															-	-	-	-	-	-	-	-	-	-	-	-	-	-	-	-	-	-	-
																															-	-	-	-	-	-	-	-	-	-	-	-	-	-	-	-	-	-	-
																															-	-	-	-	-	-	-	-	-	-	-	-	-	-	-	-	-	-	-
																															-	-	-	-	-	-	-	-	-	-	-	-	-	-	-	-	-	-	-
																															-	-	-	-	-	-	-	-	-	-	-	-	-	-	-	-	-	-	-
																															-	-	-	-	-	-	-	-	-	-	-	-	-	-	-	-	-	-	-
																															-	-	-	-	-	-	-	-	-	-	-	-	-	-	-	-	-	-	-
																															-	-	-	-	-	-	-	-	-	-	-	-	-	-	-	-	-	-	-
																															-	-	-	-	-	-	-	-	-	-	-	-	-	-	-	-	-	-	-
																															-	-	-	-	-	-	-	-	-	-	-	-	-	-	-	-	-	-	-
																															-	-	-	-	-	-	-	-	-	-	-	-	-	-	-	-	-	-	-
																															-	-	-	-	-	-	-	-	-	-	-	-	-	-	-	-	-	-	-
																															-	-	-	-	-	-	-	-	-	-	-	-	-	-	-	-	-	-	-
																															-	-	-	-	-	-	-	-	-	-	-	-	-	-	-	-	-	-	-
																															-	-	-	-	-	-	-	-	-	-	-	-	-	-	-	-	-	-	-
																															-	-	-	-	-	-	-	-	-	-	-	-	-	-	-	-	-	-	-
																															-	-	-	-	-	-	-	-	-	-	-	-	-	-	-	-	-	-	-
																															-	-	-	-	-	-	-	-	-	-	-	-	-	-	-	-	-	-	-
																															-	-	-	-	-	-	-	-	-	-	-	-	-	-	-	-	-	-	-
																															-	-	-	-	-	-	-	-	-	-	-	-	-	-	-	-	-	-	-
																															-	-	-	-	-	-	-	-	-	-	-	-	-	-	-	-	-	-	-
																															-	-	-	-	-	-	-	-	-	-	-	-	-	-	-	-	-	-	-
																															-	-	-	-	-	-	-	-	-	-	-	-	-	-	-	-	-	-	-
																															-	-	-	-	-	-	-	-	-	-	-	-	-	-	-	-	-	-	-
																															-	-	-	-	-	-	-	-	-	-	-	-	-	-	-	-	-	-	-
																															-	-	-	-	-	-	-	-	-	-	-	-	-	-	-	-	-	-	-
																															-	-	-	-	-	-	-	-	-	-	-	-	-	-	-	-	-	-	-
																															-	-	-	-	-	-	-	-	-	-	-	-	-	-	-	-	-	-	-
																															-	-	-	-	-	-	-	-	-	-	-	-	-	-	-	-	-	-	-
																															-	-	-	-	-	-	-	-	-	-	-	-	-	-	-	-	-	-	-
																															-	-	-	-	-	-	-	-	-	-	-	-	-	-	-	-	-	-	-
																															-	-	-	-	-	-	-	-	-	-	-	-	-	-	-	-	-	-	-
																															-	-	-	-	-	-	-	-	-	-	-	-	-	-	-	-	-	-	-
																															-	-	-	-	-	-	-	-	-	-	-	-	-	-	-	-	-	-	-
																															-	-	-	-	-	-	-	-	-	-	-	-	-	-	-	-	-	-	-
																															-	-	-	-	-	-	-	-	-	-	-	-	-	-	-	-	-	-	-
																															-	-	-	-	-	-	-	-	-	-	-	-	-	-	-	-	-	-	-
																															-	-	-	-	-	-	-	-	-	-	-	-	-	-	-	-	-	-	-
																															-	-	-	-	-	-	-	-	-	-	-	-	-	-	-	-	-	-	-
																															-	-	-	-	-	-	-	-	-	-	-	-	-	-	-	-	-	-	-
																															-	-	-	-	-	-	-	-	-	-	-	-	-	-	-	-	-	-	-
																															-	-	-	-	-	-	-	-	-	-	-	-	-	-	-	-	-	-	-
																															-	-	-	-	-	-	-	-	-	-	-	-	-	-	-	-	-	-	-
																															-	-	-	-	-	-	-	-	-	-	-	-	-	-	-	-	-	-	-
																															-	-	-	-	-	-	-	-	-	-	-	-	-	-	-	-	-	-	-
																															-	-	-	-	-	-	-	-	-	-	-	-	-	-	-	-	-	-	-
																															-	-	-	-	-	-	-	-	-	-	-	-	-	-	-	-	-	-	-
																															-	-	-	-	-	-	-	-	-	-	-	-	-	-	-	-	-	-	-
																															-	-	-	-	-	-	-	-	-	-	-	-	-	-	-	-	-	-	-
																															-	-	-	-	-	-	-	-	-	-	-	-	-	-	-	-	-	-	-
																															-	-	-	-	-	-	-	-	-	-	-	-	-	-	-	-	-	-	-
																															-	-	-	-	-	-	-	-	-	-	-	-	-	-	-	-	-	-	-
																															-	-	-	-	-	-	-	-	-	-	-	-	-	-	-	-	-	-	-
																															-	-	-	-	-	-	-	-	-	-	-	-	-	-	-	-	-	-	-
																															-	-	-	-	-	-	-	-	-	-	-	-	-	-	-	-	-	-	-
																															-	-	-	-	-	-	-	-	-	-	-	-	-	-	-	-	-	-	-
																															-	-	-	-	-	-	-	-	-	-	-	-	-	-	-	-	-	-	-
																															-	-	-	-	-	-	-	-	-	-	-	-	-	-	-	-	-	-	-
																															-	-	-	-	-	-	-	-	-	-	-	-	-	-	-	-	-	-	-
																															-	-	-	-	-	-	-	-	-	-	-	-	-	-	-	-	-	-	-
																															-	-	-	-	-	-	-	-	-	-	-	-	-	-	-	-	-	-	-
																															-	-	-	-	-	-	-	-	-	-	-	-	-	-	-	-	-	-	-
																															-	-	-	-	-	-	-	-	-	-	-	-	-	-	-	-	-	-	-
																															-	-	-	-	-	-	-	-	-	-	-	-	-	-	-	-	-	-	-
																															-	-	-	-	-	-	-	-	-	-	-	-	-	-	-	-	-	-	-
																															-	-	-	-	-	-	-	-	-	-	-	-	-	-	-	-	-	-	-
																															-	-	-	-	-	-	-	-	-	-	-	-	-	-	-	-	-	-	-
																															-	-	-	-	-	-	-	-	-	-	-	-	-	-	-	-	-	-	-
																															-	-	-	-	-	-	-	-	-	-	-	-	-	-	-	-	-	-	-
																															-	-	-	-	-	-	-	-	-	-	-	-	-	-	-	-	-	-	-
																															-	-	-	-	-	-	-	-	-	-	-	-	-	-	-	-	-	-	-
																															-	-	-	-	-	-	-	-	-	-	-	-	-	-	-	-	-	-	-
																															-	-	-	-	-	-	-	-	-	-	-	-	-	-	-	-	-	-	-
																															-	-	-	-	-	-	-	-	-	-	-	-	-	-	-	-	-	-	-
																															-	-	-	-	-	-	-	-	-	-	-	-	-	-	-	-	-	-	-
																															-	-	-	-	-	-	-	-	-	-	-	-	-	-	-	-	-	-	-
																															-	-	-	-	-	-	-	-	-	-	-	-	-	-	-	-	-	-	-
																															-	-	-	-	-	-	-	-	-	-	-	-	-	-	-	-	-	-	-
																															-	-	-	-	-	-	-	-	-	-	-	-	-	-	-	-	-	-	-
																															-	-	-	-	-	-	-	-	-	-	-	-	-	-	-	-	-	-	-
																															-	-	-	-	-	-	-	-	-	-	-	-	-	-	-	-	-	-	-
																															-	-	-	-	-	-	-	-	-	-	-	-	-	-	-	-	-	-	-
																															-	-	-	-	-	-	-	-	-	-	-	-	-	-	-	-	-	-	-
																															-	-	-	-	-	-	-	-	-	-	-	-	-	-	-	-	-	-	-
																															-	-	-	-	-	-	-	-	-	-	-	-	-	-	-	-	-	-	-
																															-	-	-	-	-	-	-	-	-	-	-	-	-	-	-	-	-	-	-
																															-	-	-	-	-	-	-	-	-	-	-	-	-	-	-	-	-	-	-
																															-	-	-	-	-	-	-	-	-	-	-	-	-	-	-	-	-	-	-
																															-	-	-	-	-	-	-	-	-	-	-	-	-	-	-	-	-	-	-
																															-	-	-	-	-	-	-	-	-	-	-	-	-	-	-	-	-	-	-
																															-	-	-	-	-	-	-	-	-	-	-	-	-	-	-	-	-	-	-
																															-	-	-	-	-	-	-	-	-	-	-	-	-	-	-	-	-	-	-
																															-	-	-	-	-	-	-	-	-	-	-	-	-	-	-	-	-	-	-
																															-	-	-	-	-	-	-	-	-	-	-	-	-	-	-	-	-	-	-
																															-	-	-	-	-	-	-	-	-	-	-	-	-	-	-	-	-	-	-
																															-	-	-	-	-	-	-	-	-	-	-	-	-	-	-	-	-	-	-
																															-	-	-	-	-	-	-	-	-	-	-	-	-	-	-	-	-	-	-
																															-	-	-	-	-	-	-	-	-	-	-	-	-	-	-	-	-	-	-
																															-	-	-	-	-	-	-	-	-	-	-	-	-	-	-	-	-	-	-
																															-	-	-	-	-	-	-	-	-	-	-	-	-	-	-	-	-	-	-
																															-	-	-	-	-	-	-	-	-	-	-	-	-	-	-	-	-	-	-
																															-	-	-	-	-	-	-	-	-	-	-	-	-	-	-	-	-	-	-
																															-	-	-	-	-	-	-	-	-	-	-	-	-	-	-	-	-	-	-
																															-	-	-	-	-	-	-	-	-	-	-	-	-	-	-	-	-	-	-
																															-	-	-	-	-	-	-	-	-	-	-	-	-	-	-	-	-	-	-
																															-	-	-	-	-	-	-	-	-	-	-	-	-	-	-	-	-	-	-
																															-	-	-	-	-	-	-	-	-	-	-	-	-	-	-	-	-	-	-
																															-	-	-	-	-	-	-	-	-	-	-	-	-	-	-	-	-	-	-
																															-	-	-	-	-	-	-	-	-	-	-	-	-	-	-	-	-	-	-
																															-	-	-	-	-	-	-	-	-	-	-	-	-	-	-	-	-	-	-
																														Cab 2	-	-	-	-	-	-	-	-	-	-	-	-	-	-	-	-	-	-	-
																															-	-	-	-	-	-	-	-	-	-	-	-	-	-	-	-	-	-	-
																															-	-	-	-	-	-	-	-	-	-	-	-	-	-	-	-	-	-	-
																															-	-	-	-	-	-	-	-	-	-	-	-	-	-	-	-	-	-	-
																															-	-	-	-	-	-	-	-	-	-	-	-	-	-	-	-	-	-	-
																															-	-	-	-	-	-	-	-	-	-	-	-	-	-	-	-	-	-	-
																															-	-	-	-	-	-	-	-	-	-	-	-	-	-	-	-	-	-	-
																															-	-	-	-	-	-	-	-	-	-	-	-	-	-	-	-	-	-	-
																															-	-	-	-	-	-	-	-	-	-	-	-	-	-	-	-	-	-	-
																															-	-	-	-	-	-	-	-	-	-	-	-	-	-	-	-	-	-	-
																															-	-	-	-	-	-	-	-	-	-	-	-	-	-	-	-	-	-	-
																															-	-	-	-	-	-	-	-	-	-	-	-	-	-	-	-	-	-	-
																															-	-	-	-	-	-	-	-	-	-	-	-	-	-	-	-	-	-	-
																															-	-	-	-	-	-	-	-	-	-	-	-	-	-	-	-	-	-	-
																															-	-	-	-	-	-	-	-	-	-	-	-	-	-	-	-	-	-	-
																															-	-	-	-	-	-	-	-	-	-	-	-	-	-	-	-	-	-	-
																															-	-	-	-	-	-	-	-	-	-	-	-	-	-	-	-	-	-	-
																															-	-	-	-	-	-	-	-	-	-	-	-	-	-	-	-	-	-	-
																															-	-	-	-	-	-	-	-	-	-	-	-	-	-	-	-	-	-	-
																															-	-	-	-	-	-	-	-	-	-	-	-	-	-	-	-	-	-	-
																															-	-	-	-	-	-	-	-	-	-	-	-	-	-	-	-	-	-	-
																															-	-	-	-	-	-	-	-	-	-	-	-	-	-	-	-	-	-	-
																															-	-	-	-	-	-	-	-	-	-	-	-	-	-	-	-	-	-	-
																															-	-	-	-	-	-	-	-	-	-	-	-	-	-	-	-	-	-	-
																															-	-	-	-	-	-	-	-	-	-	-	-	-	-	-	-	-	-	-
																															-	-	-	-	-	-	-	-	-	-	-	-	-	-	-	-	-	-	-
																															-	-	-	-	-	-	-	-	-	-	-	-	-	-	-	-	-	-	-
																															-	-	-	-	-	-	-	-	-	-	-	-	-	-	-	-	-	-	-
																															-	-	-	-	-	-	-	-	-	-	-	-	-	-	-	-	-	-	-
																															-	-	-	-	-	-	-	-	-	-	-	-	-	-	-	-	-	-	-
																															-	-	-	-	-	-	-	-	-	-	-	-	-	-	-	-	-	-	-
																															-	-	-	-	-	-	-	-	-	-	-	-	-	-	-	-	-	-	-
																															-	-	-	-	-	-	-	-	-	-	-	-	-	-	-	-	-	-	-
																															-	-	-	-	-	-	-	-	-	-	-	-	-	-	-	-	-	-	-
																															-	-	-	-	-	-	-	-	-	-	-	-	-	-	-	-	-	-	-
																															-	-	-	-	-	-	-	-	-	-	-	-	-	-	-	-	-	-	-
																															-	-	-	-	-	-	-	-	-	-	-	-	-	-	-	-	-	-	-
																															-	-	-	-	-	-	-	-	-	-	-	-	-	-	-	-	-	-	-
																															-	-	-	-	-	-	-	-	-	-	-	-	-	-	-	-	-	-	-
																															-	-	-	-	-	-	-	-	-	-	-	-	-	-	-	-	-	-	-
																															-	-	-	-	-	-	-	-	-	-	-	-	-	-	-	-	-	-	-
																															-	-	-	-	-	-	-	-	-	-	-	-	-	-	-	-	-	-	-
																															-	-	-	-	-	-	-	-	-	-	-	-	-	-	-	-	-	-	-
																															-	-	-	-	-	-	-	-	-	-	-	-	-	-	-	-	-	-	-
																															-	-	-	-	-	-	-	-	-	-	-	-	-	-	-	-	-	-	-
																															-	-	-	-	-	-	-	-	-	-	-	-	-	-	-	-	-	-	-
																															-	-	-	-	-	-	-	-	-	-	-	-	-	-	-	-	-	-	-
																															-	-	-	-	-	-	-	-	-	-	-	-	-	-	-	-	-	-	-
																															-	-	-	-	-	-	-	-	-	-	-	-	-	-	-	-	-	-	-
																															-	-	-	-	-	-	-	-	-	-	-	-	-	-	-	-	-	-	-
																															-	-	-	-	-	-	-	-	-	-	-	-	-	-	-	-	-	-	-
																															-	-	-	-	-	-	-	-	-	-	-	-	-	-	-	-	-	-	-
																															-	-	-	-	-	-	-	-	-	-	-	-	-	-	-	-	-	-	-
																															-	-	-	-	-	-	-	-	-	-	-	-	-	-	-	-	-	-	-
																															-	-	-	-	-	-	-	-	-	-	-	-	-	-	-	-	-	-	-
																															-	-	-	-	-	-	-	-	-	-	-	-	-	-	-	-	-	-	-
																															-	-	-	-	-	-	-	-	-	-	-	-	-	-	-	-	-	-	-
																															-	-	-	-	-	-	-	-	-	-	-	-	-	-	-	-	-	-	-
																															-	-	-	-	-	-	-	-	-	-	-	-	-	-	-	-	-	-	-
																															-	-	-	-	-	-	-	-	-	-	-	-	-	-	-	-	-	-	-
																															-	-	-	-	-	-	-	-	-	-	-	-	-	-	-	-	-	-	-
																															-	-	-	-	-	-	-	-	-	-	-	-	-	-	-	-	-	-	-
																															-	-	-	-	-	-	-	-	-	-	-	-	-	-	-	-	-	-	-
																															-	-	-	-	-	-	-	-	-	-	-	-	-	-	-	-	-	-	-
																															-	-	-	-	-	-	-	-	-	-	-	-	-	-	-	-	-	-	-
																															-	-	-	-	-	-	-	-	-	-	-	-	-	-	-	-	-	-	-
																															-	-	-	-	-	-	-	-	-	-	-	-	-	-	-	-	-	-	-
																															-	-	-	-	-	-	-	-	-	-	-	-	-	-	-	-	-	-	-
																															-	-	-	-	-	-	-	-	-	-	-	-	-	-	-	-	-	-	-
																															-	-	-	-	-	-	-	-	-	-	-	-	-	-	-	-	-	-	-
																															-	-	-	-	-	-	-	-	-	-	-	-	-	-	-	-	-	-	-
																															-	-	-	-	-	-	-	-	-	-	-	-	-	-	-	-	-	-	-
																															-	-	-	-	-	-	-	-	-	-	-	-	-	-	-	-	-	-	-
																															-	-	-	-	-	-	-	-	-	-	-	-	-	-	-	-	-	-	-
																															-	-	-	-	-	-	-	-	-	-	-	-	-	-	-	-	-	-	-
																															-	-	-	-	-	-	-	-	-	-	-	-	-	-	-	-	-	-	-
																															-	-	-	-	-	-	-	-	-	-	-	-	-	-	-	-	-	-	-
																															-	-	-	-	-	-	-	-	-	-	-	-	-	-	-	-	-	-	-
																															-	-	-	-	-	-	-	-	-	-	-	-	-	-	-	-	-	-	-
																															-	-	-	-	-	-	-	-	-	-	-	-	-	-	-	-	-	-	-
																															-	-	-	-	-	-	-	-	-	-	-	-	-	-	-	-	-	-	-
																															-	-	-	-	-	-	-	-	-	-	-	-	-	-	-	-	-	-	-
																															-	-	-	-	-	-	-	-	-	-	-	-	-	-	-	-	-	-	-
																															-	-	-	-	-	-	-	-	-	-	-	-	-	-	-	-	-	-	-
																															-	-	-	-	-	-	-	-	-	-	-	-	-	-	-	-	-	-	-
																															-	-	-	-	-	-	-	-	-	-	-	-	-	-	-	-	-	-	-
																															-	-	-	-	-	-	-	-	-	-	-	-	-	-	-	-	-	-	-
																															-	-	-	-	-	-	-	-	-	-	-	-	-	-	-	-	-	-	-
																															-	-	-	-	-	-	-	-	-	-	-	-	-	-	-	-	-	-	-
																															-	-	-	-	-	-	-	-	-	-	-	-	-	-	-	-	-	-	-
																															-	-	-	-	-	-	-	-	-	-	-	-	-	-	-	-	-	-	-
																															-	-	-	-	-	-	-	-	-	-	-	-	-	-	-	-	-	-	-
																															-	-	-	-	-	-	-	-	-	-	-	-	-	-	-	-	-	-	-
																															-	-	-	-	-	-	-	-	-	-	-	-	-	-	-	-	-	-	-
																															-	-	-	-	-	-	-	-	-	-	-	-	-	-	-	-	-	-	-
																															-	-	-	-	-	-	-	-	-	-	-	-	-	-	-	-	-	-	-
																														Cab 2	-	-	-	-	-	-	-	-	-	-	-	-	-	-	-	-	-	-	-
																															-	-	-	-	-	-	-	-	-	-	-	-	-	-	-	-	-	-	-
																															-	-	-	-	-	-	-	-	-	-	-	-	-	-	-	-	-	-	-
																															-	-	-	-	-	-	-	-	-	-	-	-	-	-	-	-	-	-	-
																															-	-	-	-	-	-	-	-	-	-	-	-	-	-	-	-	-	-	-
																															-	-	-	-	-	-	-	-	-	-	-	-	-	-	-	-	-	-	-
																															-	-	-	-	-	-	-	-	-	-	-	-	-	-	-	-	-	-	-
																															-	-	-	-	-	-	-	-	-	-	-	-	-	-	-	-	-	-	-
																															-	-	-	-	-	-	-	-	-	-	-	-	-	-	-	-	-	-	-
																															-	-	-	-	-	-	-	-	-	-	-	-	-	-	-	-	-	-	-
																															-	-	-	-	-	-	-	-	-	-	-	-	-	-	-	-	-	-	-
																															-	-	-	-	-	-	-	-	-	-	-	-	-	-	-	-	-	-	-
																															-	-	-	-	-	-	-	-	-	-	-	-	-	-	-	-	-	-	-
																															-	-	-	-	-	-	-	-	-	-	-	-	-	-	-	-	-	-	-
																															-	-	-	-	-	-	-	-	-	-	-	-	-	-	-	-	-	-	-
																															-	-	-	-	-	-	-	-	-	-	-	-	-	-	-	-	-	-	-
																															-	-	-	-	-	-	-	-	-	-	-	-	-	-	-	-	-	-	-
																															-	-	-	-	-	-	-	-	-	-	-	-	-	-	-	-	-	-	-
																															-	-	-	-	-	-	-	-	-	-	-	-	-	-	-	-	-	-	-
																															-	-	-	-	-	-	-	-	-	-	-	-	-	-	-	-	-	-	-
																															-	-	-	-	-	-	-	-	-	-	-	-	-	-	-	-	-	-	-
																															-	-	-	-	-	-	-	-	-	-	-	-	-	-	-	-	-	-	-
																															-	-	-	-	-	-	-	-	-	-	-	-	-	-	-	-	-	-	-
																															-	-	-	-	-	-	-	-	-	-	-	-	-	-	-	-	-	-	-
																															-	-	-	-	-	-	-	-	-	-	-	-	-	-	-	-	-	-	-
																															-	-	-	-	-	-	-	-	-	-	-	-	-	-	-	-	-	-	-
																															-	-	-	-	-	-	-	-	-	-	-	-	-	-	-	-	-	-	-
																															-	-	-	-	-	-	-	-	-	-	-	-	-	-	-	-	-	-	-
																															-	-	-	-	-	-	-	-	-	-	-	-	-	-	-	-	-	-	-
																															-	-	-	-	-	-	-	-	-	-	-	-	-	-	-	-	-	-	-
																															-	-	-	-	-	-	-	-	-	-	-	-	-	-	-	-	-	-	-
																															-	-	-	-	-	-	-	-	-	-	-	-	-	-	-	-	-	-	-
																															-	-	-	-	-	-	-	-	-	-	-	-	-	-	-	-	-	-	-
																															-	-	-	-	-	-	-	-	-	-	-	-	-	-	-	-	-	-	-
																															-	-	-	-	-	-	-	-	-	-	-	-	-	-	-	-	-	-	-
																															-	-	-	-	-	-	-	-	-	-	-	-	-	-	-	-	-	-	-
																															-	-	-	-	-	-	-	-	-	-	-	-	-	-	-	-	-	-	-
																															-	-	-	-	-	-	-	-	-	-	-	-	-	-	-	-	-	-	-
																															-	-	-	-	-	-	-	-	-	-	-	-	-	-	-	-	-	-	-
																															-	-	-	-	-	-	-	-	-	-	-	-	-	-	-	-	-	-	-
																															-	-	-	-	-	-	-	-	-	-	-	-	-	-	-	-	-	-	-
																															-	-	-	-	-	-	-	-	-	-	-	-	-	-	-	-	-	-	-
																															-	-	-	-	-	-	-	-	-	-	-	-	-	-	-	-	-	-	-
																															-	-	-	-	-	-	-	-	-	-	-	-	-	-	-	-	-	-	-
																															-	-	-	-	-	-	-	-	-	-	-	-	-	-	-	-	-	-	-
																															-	-	-	-	-	-	-	-	-	-	-	-	-	-	-	-	-	-	-
																															-	-	-	-	-	-	-	-	-	-	-	-	-	-	-	-	-	-	-
																															-	-	-	-	-	-	-	-	-	-	-	-	-	-	-	-	-	-	-
																															-	-	-	-	-	-	-	-	-	-	-	-	-	-	-	-	-	-	-
																															-	-	-	-	-	-	-	-	-	-	-	-	-	-	-	-	-	-	-
																															-	-	-	-	-	-	-	-	-	-	-	-	-	-	-	-	-	-	-
																															-	-	-	-	-	-	-	-	-	-	-	-	-	-	-	-	-	-	-
																															-	-	-	-	-	-	-	-	-	-	-	-	-	-	-	-	-	-	-
																															-	-	-	-	-	-	-	-	-	-	-	-	-	-	-	-	-	-	-
																															-	-	-	-	-	-	-	-	-	-	-	-	-	-	-	-	-	-	-
																															-	-	-	-	-	-	-	-	-	-	-	-	-	-	-	-	-	-	-
																															-	-	-	-	-	-	-	-	-	-	-	-	-	-	-	-	-	-	-
																															-	-	-	-	-	-	-	-	-	-	-	-	-	-	-	-	-	-	-
																															-	-	-	-	-	-	-	-	-	-	-	-	-	-	-	-	-	-	-
																															-	-	-	-	-	-	-	-	-	-	-	-	-	-	-	-	-	-	-
																															-	-	-	-	-	-	-	-	-	-	-	-	-	-	-	-	-	-	-
																															-	-	-	-	-	-	-	-	-	-	-	-	-	-	-	-	-	-	-
																															-	-	-	-	-	-	-	-	-	-	-	-	-	-	-	-	-	-	-
																															-	-	-	-	-	-	-	-	-	-	-	-	-	-	-	-	-	-	-
																															-	-	-	-	-	-	-	-	-	-	-	-	-	-	-	-	-	-	-
																															-	-	-	-	-	-	-	-	-	-	-	-	-	-	-	-	-	-	-
																															-	-	-	-	-	-	-	-	-	-	-	-	-	-	-	-	-	-	-
																															-	-	-	-	-	-	-	-	-	-	-	-	-	-	-	-	-	-	-
																															-	-	-	-	-	-	-	-	-	-	-	-	-	-	-	-	-	-	-
																															-	-	-	-	-	-	-	-	-	-	-	-	-	-	-	-	-	-	-
																															-	-	-	-	-	-	-	-	-	-	-	-	-	-	-	-	-	-	-
																															-	-	-	-	-	-	-	-	-	-	-	-	-	-	-	-	-	-	-
																															-	-	-	-	-	-	-	-	-	-	-	-	-	-	-	-	-	-	-
																															-	-	-	-	-	-	-	-	-	-	-	-	-	-	-	-	-	-	-
																															-	-	-	-	-	-	-	-	-	-	-	-	-	-	-	-	-	-	-
																															-	-	-	-	-	-	-	-	-	-	-	-	-	-	-	-	-	-	-
																															-	-	-	-	-	-	-	-	-	-	-	-	-	-	-	-	-	-	-
																															-	-	-	-	-	-	-	-	-	-	-	-	-	-	-	-	-	-	-
																															-	-	-	-	-	-	-	-	-	-	-	-	-	-	-	-	-	-	-
																															-	-	-	-	-	-	-	-	-	-	-	-	-	-	-	-	-	-	-
																															-	-	-	-	-	-	-	-	-	-	-	-	-	-	-	-	-	-	-
																															-	-	-	-	-	-	-	-	-	-	-	-	-	-	-	-	-	-	-
																															-	-	-	-	-	-	-	-	-	-	-	-	-	-	-	-	-	-	-
																															-	-	-	-	-	-	-	-	-	-	-	-	-	-	-	-	-	-	-
																															-	-	-	-	-	-	-	-	-	-	-	-	-	-	-	-	-	-	-
																															-	-	-	-	-	-	-	-	-	-	-	-	-	-	-	-	-	-	-
																															-	-	-	-	-	-	-	-	-	-	-	-	-	-	-	-	-	-	-
																															-	-	-	-	-	-	-	-	-	-	-	-	-	-	-	-	-	-	-
																															-	-	-	-	-	-	-	-	-	-	-	-	-	-	-	-	-	-	-
																															-	-	-	-	-	-	-	-	-	-	-	-	-	-	-	-	-	-	-
																															-	-	-	-	-	-	-	-	-	-	-	-	-	-	-	-	-	-	-
																															-	-	-	-	-	-	-	-	-	-	-	-	-	-	-	-	-	-	-
																															-	-	-	-	-	-	-	-	-	-	-	-	-	-	-	-	-	-	-
																															-	-	-	-	-	-	-	-	-	-	-	-	-	-	-	-	-	-	-
																															-	-	-	-	-	-	-	-	-	-	-	-	-	-	-	-	-	-	-
																															-	-	-	-	-	-	-	-	-	-	-	-	-	-	-	-	-	-	-
																															-	-	-	-	-	-	-	-	-	-	-	-	-	-	-	-	-	-	-
																															-	-	-	-	-	-	-	-	-	-	-	-	-	-	-	-	-	-	-
																															-	-	-	-	-	-	-	-	-	-	-	-	-	-	-	-	-	-	-
																															-	-	-	-	-	-	-	-	-	-	-	-	-	-	-	-	-	-	-
																															-	-	-	-	-	-	-	-	-	-	-	-	-	-	-	-	-	-	-
																															-	-	-	-	-	-	-	-	-	-	-	-	-	-	-	-	-	-	-
																															-	-	-	-	-	-	-	-	-	-	-	-	-	-	-	-	-	-	-
																															-	-	-	-	-	-	-	-	-	-	-	-	-	-	-	-	-	-	-
																															-	-	-	-	-	-	-	-	-	-	-	-	-	-	-	-	-	-	-
																															-	-	-	-	-	-	-	-	-	-	-	-	-	-	-	-	-	-	-
																															-	-	-	-	-	-	-	-	-	-	-	-	-	-	-	-	-	-	-
																															-	-	-	-	-	-	-	-	-	-	-	-	-	-	-	-	-	-	-
																															-	-	-	-	-	-	-	-	-	-	-	-	-	-	-	-	-	-	-
																															-	-	-	-	-	-	-	-	-	-	-	-	-	-	-	-	-	-	-
																															-	-	-	-	-	-	-	-	-	-	-	-	-	-	-	-	-	-	-
																															-	-	-	-	-	-	-	-	-	-	-	-	-	-	-	-	-	-	-
																															-	-	-	-	-	-	-	-	-	-	-	-	-	-	-	-	-	-	-
																															-	-	-	-	-	-	-	-	-	-	-	-	-	-	-	-	-	-	-
																															-	-	-	-	-	-	-	-	-	-	-	-	-	-	-	-	-	-	-
																															-	-	-	-	-	-	-	-	-	-	-	-	-	-	-	-	-	-	-
																															-	-	-	-	-	-	-	-	-	-	-	-	-	-	-	-	-	-	-
																															-	-	-	-	-	-	-	-	-	-	-	-	-	-	-	-	-	-	-
																															-	-	-	-	-	-	-	-	-	-	-	-	-	-	-	-	-	-	-
																															-	-	-	-	-	-	-	-	-	-	-	-	-	-	-	-	-	-	-
																															-	-	-	-	-	-	-	-	-	-	-	-	-	-	-	-	-	-	-
																															-	-	-	-	-	-	-	-	-	-	-	-	-	-	-	-	-	-	-
																															-	-	-	-	-	-	-	-	-	-	-	-	-	-	-	-	-	-	-
																															-	-	-	-	-	-	-	-	-	-	-	-	-	-	-	-	-	-	-
																															-	-	-	-	-	-	-	-	-	-	-	-	-	-	-	-	-	-	-
																															-	-	-	-	-	-	-	-	-	-	-	-	-	-	-	-	-	-	-
																															-	-	-	-	-	-	-	-	-	-	-	-	-	-	-	-	-	-	-
																															-	-	-	-	-	-	-	-	-	-	-	-	-	-	-	-	-	-	-
																															-	-	-	-	-	-	-	-	-	-	-	-	-	-	-	-	-	-	-
																															-	-	-	-	-	-	-	-	-	-	-	-	-	-	-	-	-	-	-
																															-	-	-	-	-	-	-	-	-	-	-	-	-	-	-	-	-	-	-
																															-	-	-	-	-	-	-	-	-	-	-	-	-	-	-	-	-	-	-
																															-	-	-	-	-	-	-	-	-	-	-	-	-	-	-	-	-	-	-
																															-	-	-	-	-	-	-	-	-	-	-	-	-	-	-	-	-	-	-
																															-	-	-	-	-	-	-	-	-	-	-	-	-	-	-	-	-	-	-
																															-	-	-	-	-	-	-	-	-	-	-	-	-	-	-	-	-	-	-
																															-	-	-	-	-	-	-	-	-	-	-	-	-	-	-	-	-	-	-
																															-	-	-	-	-	-	-	-	-	-	-	-	-	-	-	-	-	-	-
																															-	-	-	-	-	-	-	-	-	-	-	-	-	-	-	-	-	-	-
																															-	-	-	-	-	-	-	-	-	-	-	-	-	-	-	-	-	-	-
																															-	-	-	-	-	-	-	-	-	-	-	-	-	-	-	-	-	-	-
																															-	-	-	-	-	-	-	-	-	-	-	-	-	-	-	-	-	-	-
																															-	-	-	-	-	-	-	-	-	-	-	-	-	-	-	-	-	-	-
																															-	-	-	-	-	-	-	-	-	-	-	-	-	-	-	-	-	-	-
																															-	-	-	-	-	-	-	-	-	-	-	-	-	-	-	-	-	-	-
																															-	-	-	-	-	-	-	-	-	-	-	-	-	-	-	-	-	-	-
																															-	-	-	-	-	-	-	-	-	-	-	-	-	-	-	-	-	-	-
																															-	-	-	-	-	-	-	-	-	-	-	-	-	-	-	-	-	-	-
																															-	-	-	-	-	-	-	-	-	-	-	-	-	-	-	-	-	-	-
																															-	-	-	-	-	-	-	-	-	-	-	-	-	-	-	-	-	-	-
																															-	-	-	-	-	-	-	-	-	-	-	-	-	-	-	-	-	-	-
																															-	-	-	-	-	-	-	-	-	-	-	-	-	-	-	-	-	-	-
																															-	-	-	-	-	-	-	-	-	-	-	-	-	-	-	-	-	-	-
																															-	-	-	-	-	-	-	-	-	-	-	-	-	-	-	-	-	-	-
																															-	-	-	-	-	-	-	-	-	-	-	-	-	-	-	-	-	-	-
																															-	-	-	-	-	-	-	-	-	-	-	-	-	-	-	-	-	-	-
																															-	-	-	-	-	-	-	-	-	-	-	-	-	-	-	-	-	-	-
																															-	-	-	-	-	-	-	-	-	-	-	-	-	-	-	-	-	-	-
																															-	-	-	-	-	-	-	-	-	-	-	-	-	-	-	-	-	-	-
																															-	-	-	-	-	-	-	-	-	-	-	-	-	-	-	-	-	-	-
																															-	-	-	-	-	-	-	-	-	-	-	-	-	-	-	-	-	-	-
																															-	-	-	-	-	-	-	-	-	-	-	-	-	-	-	-	-	-	-
																															-	-	-	-	-	-	-	-	-	-	-	-	-	-	-	-	-	-	-
																															-	-	-	-	-	-	-	-	-	-	-	-	-	-	-	-	-	-	-
																															-	-	-	-	-	-	-	-	-	-	-	-	-	-	-	-	-	-	-
																															-	-	-	-	-	-	-	-	-	-	-	-	-	-	-	-	-	-	-
																															-	-	-	-	-	-	-	-	-	-	-	-	-	-	-	-	-	-	-
																															-	-	-	-	-	-	-	-	-	-	-	-	-	-	-	-	-	-	-
																															-	-	-	-	-	-	-	-	-	-	-	-	-	-	-	-	-	-	-
																															-	-	-	-	-	-	-	-	-	-	-	-	-	-	-	-	-	-	-
																															-	-	-	-	-	-	-	-	-	-	-	-	-	-	-	-	-	-	-
																															-	-	-	-	-	-	-	-	-	-	-	-	-	-	-	-	-	-	-
																															-	-	-	-	-	-	-	-	-	-	-	-	-	-	-	-	-	-	-
																															-	-	-	-	-	-	-	-	-	-	-	-	-	-	-	-	-	-	-
																															-	-	-	-	-	-	-	-	-	-	-	-	-	-	-	-	-	-	-
																															-	-	-	-	-	-	-	-	-	-	-	-	-	-	-	-	-	-	-
																															-	-	-	-	-	-	-	-	-	-	-	-	-	-	-	-	-	-	-
																															-	-	-	-	-	-	-	-	-	-	-	-	-	-	-	-	-	-	-
																															-	-	-	-	-	-	-	-	-	-	-	-	-	-	-	-	-	-	-
																															-	-	-	-	-	-	-	-	-	-	-	-	-	-	-	-	-	-	-
																															-	-	-	-	-	-	-	-	-	-	-	-	-	-	-	-	-	-	-
																															-	-	-	-	-	-	-	-	-	-	-	-	-	-	-	-	-	-	-
																															-	-	-	-	-	-	-	-	-	-	-	-	-	-	-	-	-	-	-
																															-	-	-	-	-	-	-	-	-	-	-	-	-	-	-	-	-	-	-
																															-	-	-	-	-	-	-	-	-	-	-	-	-	-	-	-	-	-	-
																															-	-	-	-	-	-	-	-	-	-	-	-	-	-	-	-	-	-	-
																															-	-	-	-	-	-	-	-	-	-	-	-	-	-	-	-	-	-	-
																															-	-	-	-	-	-	-	-	-	-	-	-	-	-	-	-	-	-	-
																															-	-	-	-	-	-	-	-	-	-	-	-	-	-	-	-	-	-	-
																															-	-	-	-	-	-	-	-	-	-	-	-	-	-	-	-	-	-	-
																															-	-	-	-	-	-	-	-	-	-	-	-	-	-	-	-	-	-	-
																															-	-	-	-	-	-	-	-	-	-	-	-	-	-	-	-	-	-	-
																															-	-	-	-	-	-	-	-	-	-	-	-	-	-	-	-	-	-	-
																															-	-	-	-	-	-	-	-	-	-	-	-	-	-	-	-	-	-	-
																															-	-	-	-	-	-	-	-	-	-	-	-	-	-	-	-	-	-	-
																															-	-	-	-	-	-	-	-	-	-	-	-	-	-	-	-	-	-	-
																															-	-	-	-	-	-	-	-	-	-	-	-	-	-	-	-	-	-	-
																															-	-	-	-	-	-	-	-	-	-	-	-	-	-	-	-	-	-	-
																															-	-	-	-	-	-	-	-	-	-	-	-	-	-	-	-	-	-	-
																															-	-	-	-	-	-	-	-	-	-	-	-	-	-	-	-	-	-	-
																															-	-	-	-	-	-	-	-	-	-	-	-	-	-	-	-	-	-	-
																															-	-	-	-	-	-	-	-	-	-	-	-	-	-	-	-	-	-	-
																															-	-	-	-	-	-	-	-	-	-	-	-	-	-	-	-	-	-	-
																															-	-	-	-	-	-	-	-	-	-	-	-	-	-	-	-	-	-	-
																															-	-	-	-	-	-	-	-	-	-	-	-	-	-	-	-	-	-	-
																															-	-	-	-	-	-	-	-	-	-	-	-	-	-	-	-	-	-	-
																															-	-	-	-	-	-	-	-	-	-	-	-	-	-	-	-	-	-	-
																															-	-	-	-	-	-	-	-	-	-	-	-	-	-	-	-	-	-	-
																															-	-	-	-	-	-	-	-	-	-	-	-	-	-	-	-	-	-	-
																															-	-	-	-	-	-	-	-	-	-	-	-	-	-	-	-	-	-	-
																															-	-	-	-	-	-	-	-	-	-	-	-	-	-	-	-	-	-	-
																															-	-	-	-	-	-	-	-	-	-	-	-	-	-	-	-	-	-	-
																															-	-	-	-	-	-	-	-	-	-	-	-	-	-	-	-	-	-	-
																															-	-	-	-	-	-	-	-	-	-	-	-	-	-	-	-	-	-	-
																															-	-	-	-	-	-	-	-	-	-	-	-	-	-	-	-	-	-	-
																															-	-	-	-	-	-	-	-	-	-	-	-	-	-	-	-	-	-	-
																															-	-	-	-	-	-	-	-	-	-	-	-	-	-	-	-	-	-	-
																															-	-	-	-	-	-	-	-	-	-	-	-	-	-	-	-	-	-	-
																															-	-	-	-	-	-	-	-	-	-	-	-	-	-	-	-	-	-	-
																															-	-	-	-	-	-	-	-	-	-	-	-	-	-	-	-	-	-	-
																															-	-	-	-	-	-	-	-	-	-	-	-	-	-	-	-	-	-	-
																															-	-	-	-	-	-	-	-	-	-	-	-	-	-	-	-	-	-	-
																															-	-	-	-	-	-	-	-	-	-	-	-	-	-	-	-	-	-	-
																															-	-	-	-	-	-	-	-	-	-	-	-	-	-	-	-	-	-	-
																															-	-	-	-	-	-	-	-	-	-	-	-	-	-	-	-	-	-	-
																															-	-	-	-	-	-	-	-	-	-	-	-	-	-	-	-	-	-	-
																															-	-	-	-	-	-	-	-	-	-	-	-	-	-	-	-	-	-	-
																															-	-	-	-	-	-	-	-	-	-	-	-	-	-	-	-	-	-	-
																															-	-	-	-	-	-	-	-	-	-	-	-	-	-	-	-	-	-	-
																															-	-	-	-	-	-	-	-	-	-	-	-	-	-	-	-	-	-	-
																															-	-	-	-	-	-	-	-	-	-	-	-	-	-	-	-	-	-	-
																															-	-	-	-	-	-	-	-	-	-	-	-	-	-	-	-	-	-	-
																															-	-	-	-	-	-	-	-	-	-	-	-	-	-	-	-	-	-	-
																															-	-	-	-	-	-	-	-	-	-	-	-	-	-	-	-	-	-	-
																															-	-	-	-	-	-	-	-	-	-	-	-	-	-	-	-	-	-	-
																															-	-	-	-	-	-	-	-	-	-	-	-	-	-	-	-	-	-	-
																															-	-	-	-	-	-	-	-	-	-	-	-	-	-	-	-	-	-	-
																															-	-	-	-	-	-	-	-	-	-	-	-	-	-	-	-	-	-	-
																															-	-	-	-	-	-	-	-	-	-	-	-	-	-	-	-	-	-	-
																															-	-	-	-	-	-	-	-	-	-	-	-	-	-	-	-	-	-	-
																															-	-	-	-	-	-	-	-	-	-	-	-	-	-	-	-	-	-	-
																															-	-	-	-	-	-	-	-	-	-	-	-	-	-	-	-	-	-	-
																															-	-	-	-	-	-	-	-	-	-	-	-	-	-	-	-	-	-	-
																															-	-	-	-	-	-	-	-	-	-	-	-	-	-	-	-	-	-	-
																															-	-	-	-	-	-	-	-	-	-	-	-	-	-	-	-	-	-	-
																															-	-	-	-	-	-	-	-	-	-	-	-	-	-	-	-	-	-	-
																															-	-	-	-	-	-	-	-	-	-	-	-	-	-	-	-	-	-	-
																															-	-	-	-	-	-	-	-	-	-	-	-	-	-	-	-	-	-	-
																															-	-	-	-	-	-	-	-	-	-	-	-	-	-	-	-	-	-	-
																															-	-	-	-	-	-	-	-	-	-	-	-	-	-	-	-	-	-	-
																															-	-	-	-	-	-	-	-	-	-	-	-	-	-	-	-	-	-	-
																															-	-	-	-	-	-	-	-	-	-	-	-	-	-	-	-	-	-	-
																															-	-	-	-	-	-	-	-	-	-	-	-	-	-	-	-	-	-	-
																															-	-	-	-	-	-	-	-	-	-	-	-	-	-	-	-	-	-	-
																															-	-	-	-	-	-	-	-	-	-	-	-	-	-	-	-	-	-	-
																															-	-	-	-	-	-	-	-	-	-	-	-	-	-	-	-	-	-	-
																															-	-	-	-	-	-	-	-	-	-	-	-	-	-	-	-	-	-	-
																															-	-	-	-	-	-	-	-	-	-	-	-	-	-	-	-	-	-	-
																															-	-	-	-	-	-	-	-	-	-	-	-	-	-	-	-	-	-	-
																															-	-	-	-	-	-	-	-	-	-	-	-	-	-	-	-	-	-	-
																															-	-	-	-	-	-	-	-	-	-	-	-	-	-	-	-	-	-	-
																															-	-	-	-	-	-	-	-	-	-	-	-	-	-	-	-	-	-	-
																															-	-	-	-	-	-	-	-	-	-	-	-	-	-	-	-	-	-	-
																															-	-	-	-	-	-	-	-	-	-	-	-	-	-	-	-	-	-	-
																															-	-	-	-	-	-	-	-	-	-	-	-	-	-	-	-	-	-	-
																															-	-	-	-	-	-	-	-	-	-	-	-	-	-	-	-	-	-	-
																															-	-	-	-	-	-	-	-	-	-	-	-	-	-	-	-	-	-	-
																															-	-	-	-	-	-	-	-	-	-	-	-	-	-	-	-	-	-	-
																															-	-	-	-	-	-	-	-	-	-	-	-	-	-	-	-	-	-	-
																															-	-	-	-	-	-	-	-	-	-	-	-	-	-	-	-	-	-	-
																															-	-	-	-	-	-	-	-	-	-	-	-	-	-	-	-	-	-	-
																															-	-	-	-	-	-	-	-	-	-	-	-	-	-	-	-	-	-	-
																															-	-	-	-	-	-	-	-	-	-	-	-	-	-	-	-	-	-	-
																															-	-	-	-	-	-	-	-	-	-	-	-	-	-	-	-	-	-	-
																															-	-	-	-	-	-	-	-	-	-	-	-	-	-	-	-	-	-	-
																															-	-	-	-	-	-	-	-	-	-	-	-	-	-	-	-	-	-	-
																															-	-	-	-	-	-	-	-	-	-	-	-	-	-	-	-	-	-	-
																															-	-	-	-	-	-	-	-	-	-	-	-	-	-	-	-	-	-	-
																															-	-	-	-	-	-	-	-	-	-	-	-	-	-	-	-	-	-	-
																															-	-	-	-	-	-	-	-	-	-	-	-	-	-	-	-	-	-	-
																															-	-	-	-	-	-	-	-	-	-	-	-	-	-	-	-	-	-	-
																															-	-	-	-	-	-	-	-	-	-	-	-	-	-	-	-	-	-	-
																															-	-	-	-	-	-	-	-	-	-	-	-	-	-	-	-	-	-	-
																															-	-	-	-	-	-	-	-	-	-	-	-	-	-	-	-	-	-	-
																															-	-	-	-	-	-	-	-	-	-	-	-	-	-	-	-	-	-	-
																															-	-	-	-	-	-	-	-	-	-	-	-	-	-	-	-	-	-	-
																															-	-	-	-	-	-	-	-	-	-	-	-	-	-	-	-	-	-	-
																															-	-	-	-	-	-	-	-	-	-	-	-	-	-	-	-	-	-	-
																															-	-	-	-	-	-	-	-	-	-	-	-	-	-	-	-	-	-	-
																															-	-	-	-	-	-	-	-	-	-	-	-	-	-	-	-	-	-	-
																															-	-	-	-	-	-	-	-	-	-	-	-	-	-	-	-	-	-	-
																															-	-	-	-	-	-	-	-	-	-	-	-	-	-	-	-	-	-	-
																															-	-	-	-	-	-	-	-	-	-	-	-	-	-	-	-	-	-	-
																															-	-	-	-	-	-	-	-	-	-	-	-	-	-	-	-	-	-	-
																															-	-	-	-	-	-	-	-	-	-	-	-	-	-	-	-	-	-	-
																															-	-	-	-	-	-	-	-	-	-	-	-	-	-	-	-	-	-	-
																															-	-	-	-	-	-	-	-	-	-	-	-	-	-	-	-	-	-	-
																															-	-	-	-	-	-	-	-	-	-	-	-	-	-	-	-	-	-	-
																															-	-	-	-	-	-	-	-	-	-	-	-	-	-	-	-	-	-	-
																															-	-	-	-	-	-	-	-	-	-	-	-	-	-	-	-	-	-	-
																															-	-	-	-	-	-	-	-	-	-	-	-	-	-	-	-	-	-	-
																															-	-	-	-	-	-	-	-	-	-	-	-	-	-	-	-	-	-	-
																															-	-	-	-	-	-	-	-	-	-	-	-	-	-	-	-	-	-	-
																															-	-	-	-	-	-	-	-	-	-	-	-	-	-	-	-	-	-	-
																															-	-	-	-	-	-	-	-	-	-	-	-	-	-	-	-	-	-	-
																															-	-	-	-	-	-	-	-	-	-	-	-	-	-	-	-	-	-	-
																															-	-	-	-	-	-	-	-	-	-	-	-	-	-	-	-	-	-	-
																															-	-	-	-	-	-	-	-	-	-	-	-	-	-	-	-	-	-	-
																															-	-	-	-	-	-	-	-	-	-	-	-	-	-	-	-	-	-	-
																															-	-	-	-	-	-	-	-	-	-	-	-	-	-	-	-	-	-	-
																															-	-	-	-	-	-	-	-	-	-	-	-	-	-	-	-	-	-	-
																															-	-	-	-	-	-	-	-	-	-	-	-	-	-	-	-	-	-	-
																															-	-	-	-	-	-	-	-	-	-	-	-	-	-	-	-	-	-	-
																															-	-	-	-	-	-	-	-	-	-	-	-	-	-	-	-	-	-	-
																															-	-	-	-	-	-	-	-	-	-	-	-	-	-	-	-	-	-	-
																															-	-	-	-	-	-	-	-	-	-	-	-	-	-	-	-	-	-	-
																															-	-	-	-	-	-	-	-	-	-	-	-	-	-	-	-	-	-	-
																															-	-	-	-	-	-	-	-	-	-	-	-	-	-	-	-	-	-	-
																															-	-	-	-	-	-	-	-	-	-	-	-	-	-	-	-	-	-	-
																															-	-	-	-	-	-	-	-	-	-	-	-	-	-	-	-	-	-	-
																															-	-	-	-	-	-	-	-	-	-	-	-	-	-	-	-	-	-	-
																															-	-	-	-	-	-	-	-	-	-	-	-	-	-	-	-	-	-	-
																															-	-	-	-	-	-	-	-	-	-	-	-	-	-	-	-	-	-	-
																															-	-	-	-	-	-	-	-	-	-	-	-	-	-	-	-	-	-	-
																															-	-	-	-	-	-	-	-	-	-	-	-	-	-	-	-	-	-	-
																															-	-	-	-	-	-	-	-	-	-	-	-	-	-	-	-	-	-	-
																															-	-	-	-	-	-	-	-	-	-	-	-	-	-	-	-	-	-	-
																															-	-	-	-	-	-	-	-	-	-	-	-	-	-	-	-	-	-	-
																															-	-	-	-	-	-	-	-	-	-	-	-	-	-	-	-	-	-	-
																															-	-	-	-	-	-	-	-	-	-	-	-	-	-	-	-	-	-	-
																															-	-	-	-	-	-	-	-	-	-	-	-	-	-	-	-	-	-	-
																															-	-	-	-	-	-	-	-	-	-	-	-	-	-	-	-	-	-	-
																															-	-	-	-	-	-	-	-	-	-	-	-	-	-	-	-	-	-	-
																															-	-	-	-	-	-	-	-	-	-	-	-	-	-	-	-	-	-	-
																															-	-	-	-	-	-	-	-	-	-	-	-	-	-	-	-	-	-	-
																															-	-	-	-	-	-	-	-	-	-	-	-	-	-	-	-	-	-	-
																															-	-	-	-	-	-	-	-	-	-	-	-	-	-	-	-	-	-	-
																															-	-	-	-	-	-	-	-	-	-	-	-	-	-	-	-	-	-	-
																															-	-	-	-	-	-	-	-	-	-	-	-	-	-	-	-	-	-	-
																															-	-	-	-	-	-	-	-	-	-	-	-	-	-	-	-	-	-	-
																															-	-	-	-	-	-	-	-	-	-	-	-	-	-	-	-	-	-	-
																															-	-	-	-	-	-	-	-	-	-	-	-	-	-	-	-	-	-	-
																															-	-	-	-	-	-	-	-	-	-	-	-	-	-	-	-	-	-	-
																															-	-	-	-	-	-	-	-	-	-	-	-	-	-	-	-	-	-	-
																															-	-	-	-	-	-	-	-	-	-	-	-	-	-	-	-	-	-	-
																															-	-	-	-	-	-	-	-	-	-	-	-	-	-	-	-	-	-	-
																															-	-	-	-	-	-	-	-	-	-	-	-	-	-	-	-	-	-	-
																															-	-	-	-	-	-	-	-	-	-	-	-	-	-	-	-	-	-	-
																															-	-	-	-	-	-	-	-	-	-	-	-	-	-	-	-	-	-	-
																															-	-	-	-	-	-	-	-	-	-	-	-	-	-	-	-	-	-	-
																															-	-	-	-	-	-	-	-	-	-	-	-	-	-	-	-	-	-	-
																															-	-	-	-	-	-	-	-	-	-	-	-	-	-	-	-	-	-	-
																															-	-	-	-	-	-	-	-	-	-	-	-	-	-	-	-	-	-	-
																															-	-	-	-	-	-	-	-	-	-	-	-	-	-	-	-	-	-	-
																															-	-	-	-	-	-	-	-	-	-	-	-	-	-	-	-	-	-	-
																															-	-	-	-	-	-	-	-	-	-	-	-	-	-	-	-	-	-	-
																															-	-	-	-	-	-	-	-	-	-	-	-	-	-	-	-	-	-	-
																															-	-	-	-	-	-	-	-	-	-	-	-	-	-	-	-	-	-	-
																															-	-	-	-	-	-	-	-	-	-	-	-	-	-	-	-	-	-	-
																															-	-	-	-	-	-	-	-	-	-	-	-	-	-	-	-	-	-	-
																															-	-	-	-	-	-	-	-	-	-	-	-	-	-	-	-	-	-	-
																															-	-	-	-	-	-	-	-	-	-	-	-	-	-	-	-	-	-	-
																															-	-	-	-	-	-	-	-	-	-	-	-	-	-	-	-	-	-	-
																															-	-	-	-	-	-	-	-	-	-	-	-	-	-	-	-	-	-	-
																															-	-	-	-	-	-	-	-	-	-	-	-	-	-	-	-	-	-	-
																															-	-	-	-	-	-	-	-	-	-	-	-	-	-	-	-	-	-	-
																															-	-	-	-	-	-	-	-	-	-	-	-	-	-	-	-	-	-	-
																															-	-	-	-	-	-	-	-	-	-	-	-	-	-	-	-	-	-	-
																															-	-	-	-	-	-	-	-	-	-	-	-	-	-	-	-	-	-	-
																															-	-	-	-	-	-	-	-	-	-	-	-	-	-	-	-	-	-	-
																															-	-	-	-	-	-	-	-	-	-	-	-	-	-	-	-	-	-	-
																															-	-	-	-	-	-	-	-	-	-	-	-	-	-	-	-	-	-	-
																															-	-	-	-	-	-	-	-	-	-	-	-	-	-	-	-	-	-	-
																															-	-	-	-	-	-	-	-	-	-	-	-	-	-	-	-	-	-	-
																															-	-	-	-	-	-	-	-	-	-	-	-	-	-	-	-	-	-	-
																															-	-	-	-	-	-	-	-	-	-	-	-	-	-	-	-	-	-	-
																															-	-	-	-	-	-	-	-	-	-	-	-	-	-	-	-	-	-	-
																															-	-	-	-	-	-	-	-	-	-	-	-	-	-	-	-	-	-	-
																															-	-	-	-	-	-	-	-	-	-	-	-	-	-	-	-	-	-	-
																															-	-	-	-	-	-	-	-	-	-	-	-	-	-	-	-	-	-	-
																															-	-	-	-	-	-	-	-	-	-	-	-	-	-	-	-	-	-	-
																															-	-	-	-	-	-	-	-	-	-	-	-	-	-	-	-	-	-	-
																															-	-	-	-	-	-	-	-	-	-	-	-	-	-	-	-	-	-	-
																															-	-	-	-	-	-	-	-	-	-	-	-	-	-	-	-	-	-	-
																															-	-	-	-	-	-	-	-	-	-	-	-	-	-	-	-	-	-	-
																															-	-	-	-	-	-	-	-	-	-	-	-	-	-	-	-	-	-	-
																															-	-	-	-	-	-	-	-	-	-	-	-	-	-	-	-	-	-	-
																															-	-	-	-	-	-	-	-	-	-	-	-	-	-	-	-	-	-	-
																															-	-	-	-	-	-	-	-	-	-	-	-	-	-	-	-	-	-	-
																															-	-	-	-	-	-	-	-	-	-	-	-	-	-	-	-	-	-	-
																															-	-	-	-	-	-	-	-	-	-	-	-	-	-	-	-	-	-	-
																															-	-	-	-	-	-	-	-	-	-	-	-	-	-	-	-	-	-	-
																															-	-	-	-	-	-	-	-	-	-	-	-	-	-	-	-	-	-	-
																															-	-	-	-	-	-	-	-	-	-	-	-	-	-	-	-	-	-	-
																															-	-	-	-	-	-	-	-	-	-	-	-	-	-	-	-	-	-	-
																															-	-	-	-	-	-	-	-	-	-	-	-	-	-	-	-	-	-	-
																															-	-	-	-	-	-	-	-	-	-	-	-	-	-	-	-	-	-	-
																															-	-	-	-	-	-	-	-	-	-	-	-	-	-	-	-	-	-	-
																															-	-	-	-	-	-	-	-	-	-	-	-	-	-	-	-	-	-	-
																															-	-	-	-	-	-	-	-	-	-	-	-	-	-	-	-	-	-	-
																															-	-	-	-	-	-	-	-	-	-	-	-	-	-	-	-	-	-	-
																															-	-	-	-	-	-	-	-	-	-	-	-	-	-	-	-	-	-	-
																															-	-	-	-	-	-	-	-	-	-	-	-	-	-	-	-	-	-	-
																															-	-	-	-	-	-	-	-	-	-	-	-	-	-	-	-	-	-	-
																															-	-	-	-	-	-	-	-	-	-	-	-	-	-	-	-	-	-	-
																															-	-	-	-	-	-	-	-	-	-	-	-	-	-	-	-	-	-	-
																															-	-	-	-	-	-	-	-	-	-	-	-	-	-	-	-	-	-	-
																															-	-	-	-	-	-	-	-	-	-	-	-	-	-	-	-	-	-	-
																															-	-	-	-	-	-	-	-	-	-	-	-	-	-	-	-	-	-	-
																															-	-	-	-	-	-	-	-	-	-	-	-	-	-	-	-	-	-	-
																															-	-	-	-	-	-	-	-	-	-	-	-	-	-	-	-	-	-	-
																															-	-	-	-	-	-	-	-	-	-	-	-	-	-	-	-	-	-	-
																															-	-	-	-	-	-	-	-	-	-	-	-	-	-	-	-	-	-	-
																															-	-	-	-	-	-	-	-	-	-	-	-	-	-	-	-	-	-	-
																															-	-	-	-	-	-	-	-	-	-	-	-	-	-	-	-	-	-	-
																															-	-	-	-	-	-	-	-	-	-	-	-	-	-	-	-	-	-	-
																															-	-	-	-	-	-	-	-	-	-	-	-	-	-	-	-	-	-	-
																															-	-	-	-	-	-	-	-	-	-	-	-	-	-	-	-	-	-	-
																															-	-	-	-	-	-	-	-	-	-	-	-	-	-	-	-	-	-	-
																															-	-	-	-	-	-	-	-	-	-	-	-	-	-	-	-	-	-	-
																															-	-	-	-	-	-	-	-	-	-	-	-	-	-	-	-	-	-	-
																															-	-	-	-	-	-	-	-	-	-	-	-	-	-	-	-	-	-	-
																															-	-	-	-	-	-	-	-	-	-	-	-	-	-	-	-	-	-	-
																															-	-	-	-	-	-	-	-	-	-	-	-	-	-	-	-	-	-	-
																															-	-	-	-	-	-	-	-	-	-	-	-	-	-	-	-	-	-	-
																															-	-	-	-	-	-	-	-	-	-	-	-	-	-	-	-	-	-	-
																															-	-	-	-	-	-	-	-	-	-	-	-	-	-	-	-	-	-	-
																															-	-	-	-	-	-	-	-	-	-	-	-	-	-	-	-	-	-	-
																															-	-	-	-	-	-	-	-	-	-	-	-	-	-	-	-	-	-	-
																															-	-	-	-	-	-	-	-	-	-	-	-	-	-	-	-	-	-	-
																															-	-	-	-	-	-	-	-	-	-	-	-	-	-	-	-	-	-	-
																															-	-	-	-	-	-	-	-	-	-	-	-	-	-	-	-	-	-	-
																															-	-	-	-	-	-	-	-	-	-	-	-	-	-	-	-	-	-	-
																															-	-	-	-	-	-	-	-	-	-	-	-	-	-	-	-	-	-	-
																															-	-	-	-	-	-	-	-	-	-	-	-	-	-	-	-	-	-	-
																															-	-	-	-	-	-	-	-	-	-	-	-	-	-	-	-	-	-	-
																															-	-	-	-	-	-	-	-	-	-	-	-	-	-	-	-	-	-	-
																															-	-	-	-	-	-	-	-	-	-	-	-	-	-	-	-	-	-	-
																															-	-	-	-	-	-	-	-	-	-	-	-	-	-	-	-	-	-	-
																															-	-	-	-	-	-	-	-	-	-	-	-	-	-	-	-	-	-	-
																															-	-	-	-	-	-	-	-	-	-	-	-	-	-	-	-	-	-	-
																															-	-	-	-	-	-	-	-	-	-	-	-	-	-	-	-	-	-	-
																															-	-	-	-	-	-	-	-	-	-	-	-	-	-	-	-	-	-	-
																															-	-	-	-	-	-	-	-	-	-	-	-	-	-	-	-	-	-	-
																															-	-	-	-	-	-	-	-	-	-	-	-	-	-	-	-	-	-	-
																															-	-	-	-	-	-	-	-	-	-	-	-	-	-	-	-	-	-	-
																															-	-	-	-	-	-	-	-	-	-	-	-	-	-	-	-	-	-	-
																															-	-	-	-	-	-	-	-	-	-	-	-	-	-	-	-	-	-	-
																															-	-	-	-	-	-	-	-	-	-	-	-	-	-	-	-	-	-	-
																															-	-	-	-	-	-	-	-	-	-	-	-	-	-	-	-	-	-	-
																															-	-	-	-	-	-	-	-	-	-	-	-	-	-	-	-	-	-	-
																															-	-	-	-	-	-	-	-	-	-	-	-	-	-	-	-	-	-	-
																															-	-	-	-	-	-	-	-	-	-	-	-	-	-	-	-	-	-	-
																															-	-	-	-	-	-	-	-	-	-	-	-	-	-	-	-	-	-	-
																															-	-	-	-	-	-	-	-	-	-	-	-	-	-	-	-	-	-	-
																															-	-	-	-	-	-	-	-	-	-	-	-	-	-	-	-	-	-	-
																															-	-	-	-	-	-	-	-	-	-	-	-	-	-	-	-	-	-	-
																															-	-	-	-	-	-	-	-	-	-	-	-	-	-	-	-	-	-	-
																															-	-	-	-	-	-	-	-	-	-	-	-	-	-	-	-	-	-	-
																															-	-	-	-	-	-	-	-	-	-	-	-	-	-	-	-	-	-	-
																															-	-	-	-	-	-	-	-	-	-	-	-	-	-	-	-	-	-	-
																															-	-	-	-	-	-	-	-	-	-	-	-	-	-	-	-	-	-	-
																															-	-	-	-	-	-	-	-	-	-	-	-	-	-	-	-	-	-	-
																															-	-	-	-	-	-	-	-	-	-	-	-	-	-	-	-	-	-	-
																															-	-	-	-	-	-	-	-	-	-	-	-	-	-	-	-	-	-	-
																															-	-	-	-	-	-	-	-	-	-	-	-	-	-	-	-	-	-	-
																															-	-	-	-	-	-	-	-	-	-	-	-	-	-	-	-	-	-	-
																															-	-	-	-	-	-	-	-	-	-	-	-	-	-	-	-	-	-	-
																															-	-	-	-	-	-	-	-	-	-	-	-	-	-	-	-	-	-	-
																															-	-	-	-	-	-	-	-	-	-	-	-	-	-	-	-	-	-	-
																															-	-	-	-	-	-	-	-	-	-	-	-	-	-	-	-	-	-	-
																															-	-	-	-	-	-	-	-	-	-	-	-	-	-	-	-	-	-	-
																															-	-	-	-	-	-	-	-	-	-	-	-	-	-	-	-	-	-	-
																															-	-	-	-	-	-	-	-	-	-	-	-	-	-	-	-	-	-	-
																															-	-	-	-	-	-	-	-	-	-	-	-	-	-	-	-	-	-	-
																															-	-	-	-	-	-	-	-	-	-	-	-	-	-	-	-	-	-	-
																															-	-	-	-	-	-	-	-	-	-	-	-	-	-	-	-	-	-	-
																															-	-	-	-	-	-	-	-	-	-	-	-	-	-	-	-	-	-	-
																															-	-	-	-	-	-	-	-	-	-	-	-	-	-	-	-	-	-	-
																															-	-	-	-	-	-	-	-	-	-	-	-	-	-	-	-	-	-	-
																															-	-	-	-	-	-	-	-	-	-	-	-	-	-	-	-	-	-	-
																															-	-	-	-	-	-	-	-	-	-	-	-	-	-	-	-	-	-	-
																															-	-	-	-	-	-	-	-	-	-	-	-	-	-	-	-	-	-	-
																															-	-	-	-	-	-	-	-	-	-	-	-	-	-	-	-	-	-	-
																															-	-	-	-	-	-	-	-	-	-	-	-	-	-	-	-	-	-	-
																															-	-	-	-	-	-	-	-	-	-	-	-	-	-	-	-	-	-	-
																															-	-	-	-	-	-	-	-	-	-	-	-	-	-	-	-	-	-	-
																															-	-	-	-	-	-	-	-	-	-	-	-	-	-	-	-	-	-	-
																															-	-	-	-	-	-	-	-	-	-	-	-	-	-	-	-	-	-	-
																															-	-	-	-	-	-	-	-	-	-	-	-	-	-	-	-	-	-	-
																															-	-	-	-	-	-	-	-	-	-	-	-	-	-	-	-	-	-	-
																															-	-	-	-	-	-	-	-	-	-	-	-	-	-	-	-	-	-	-
																															-	-	-	-	-	-	-	-	-	-	-	-	-	-	-	-	-	-	-
																															-	-	-	-	-	-	-	-	-	-	-	-	-	-	-	-	-	-	-
																															-	-	-	-	-	-	-	-	-	-	-	-	-	-	-	-	-	-	-
																															-	-	-	-	-	-	-	-	-	-	-	-	-	-	-	-	-	-	-
																															-	-	-	-	-	-	-	-	-	-	-	-	-	-	-	-	-	-	-
																															-	-	-	-	-	-	-	-	-	-	-	-	-	-	-	-	-	-	-
																															-	-	-	-	-	-	-	-	-	-	-	-	-	-	-	-	-	-	-
																															-	-	-	-	-	-	-	-	-	-	-	-	-	-	-	-	-	-	-
																															-	-	-	-	-	-	-	-	-	-	-	-	-	-	-	-	-	-	-
																															-	-	-	-	-	-	-	-	-	-	-	-	-	-	-	-	-	-	-
																															-	-	-	-	-	-	-	-	-	-	-	-	-	-	-	-	-	-	-
																															-	-	-	-	-	-	-	-	-	-	-	-	-	-	-	-	-	-	-
																															-	-	-	-	-	-	-	-	-	-	-	-	-	-	-	-	-	-	-
																															-	-	-	-	-	-	-	-	-	-	-	-	-	-	-	-	-	-	-
																															-	-	-	-	-	-	-	-	-	-	-	-	-	-	-	-	-	-	-
																															-	-	-	-	-	-	-	-	-	-	-	-	-	-	-	-	-	-	-
																															-	-	-	-	-	-	-	-	-	-	-	-	-	-	-	-	-	-	-
																															-	-	-	-	-	-	-	-	-	-	-	-	-	-	-	-	-	-	-
																															-	-	-	-	-	-	-	-	-	-	-	-	-	-	-	-	-	-	-
																															-	-	-	-	-	-	-	-	-	-	-	-	-	-	-	-	-	-	-
																															-	-	-	-	-	-	-	-	-	-	-	-	-	-	-	-	-	-	-
																															-	-	-	-	-	-	-	-	-	-	-	-	-	-	-	-	-	-	-
																															-	-	-	-	-	-	-	-	-	-	-	-	-	-	-	-	-	-	-
																															-	-	-	-	-	-	-	-	-	-	-	-	-	-	-	-	-	-	-
																															-	-	-	-	-	-	-	-	-	-	-	-	-	-	-	-	-	-	-
																															-	-	-	-	-	-	-	-	-	-	-	-	-	-	-	-	-	-	-
																															-	-	-	-	-	-	-	-	-	-	-	-	-	-	-	-	-	-	-
																															-	-	-	-	-	-	-	-	-	-	-	-	-	-	-	-	-	-	-
																															-	-	-	-	-	-	-	-	-	-	-	-	-	-	-	-	-	-	-
																															-	-	-	-	-	-	-	-	-	-	-	-	-	-	-	-	-	-	-
																															-	-	-	-	-	-	-	-	-	-	-	-	-	-	-	-	-	-	-
																															-	-	-	-	-	-	-	-	-	-	-	-	-	-	-	-	-	-	-
																															-	-	-	-	-	-	-	-	-	-	-	-	-	-	-	-	-	-	-
																															-	-	-	-	-	-	-	-	-	-	-	-	-	-	-	-	-	-	-
																															-	-	-	-	-	-	-	-	-	-	-	-	-	-	-	-	-	-	-
																															-	-	-	-	-	-	-	-	-	-	-	-	-	-	-	-	-	-	-
																															-	-	-	-	-	-	-	-	-	-	-	-	-	-	-	-	-	-	-
																															-	-	-	-	-	-	-	-	-	-	-	-	-	-	-	-	-	-	-
																															-	-	-	-	-	-	-	-	-	-	-	-	-	-	-	-	-	-	-
																															-	-	-	-	-	-	-	-	-	-	-	-	-	-	-	-	-	-	-
																															-	-	-	-	-	-	-	-	-	-	-	-	-	-	-	-	-	-	-
																															-	-	-	-	-	-	-	-	-	-	-	-	-	-	-	-	-	-	-
																															-	-	-	-	-	-	-	-	-	-	-	-	-	-	-	-	-	-	-
																															-	-	-	-	-	-	-	-	-	-	-	-	-	-	-	-	-	-	-
																															-	-	-	-	-	-	-	-	-	-	-	-	-	-	-	-	-	-	-
																															-	-	-	-	-	-	-	-	-	-	-	-	-	-	-	-	-	-	-
																															-	-	-	-	-	-	-	-	-	-	-	-	-	-	-	-	-	-	-
																															-	-	-	-	-	-	-	-	-	-	-	-	-	-	-	-	-	-	-
																															-	-	-	-	-	-	-	-	-	-	-	-	-	-	-	-	-	-	-
																															-	-	-	-	-	-	-	-	-	-	-	-	-	-	-	-	-	-	-
																															-	-	-	-	-	-	-	-	-	-	-	-	-	-	-	-	-	-	-
																															-	-	-	-	-	-	-	-	-	-	-	-	-	-	-	-	-	-	-
																															-	-	-	-	-	-	-	-	-	-	-	-	-	-	-	-	-	-	-
																															-	-	-	-	-	-	-	-	-	-	-	-	-	-	-	-	-	-	-
																															-	-	-	-	-	-	-	-	-	-	-	-	-	-	-	-	-	-	-
																															-	-	-	-	-	-	-	-	-	-	-	-	-	-	-	-	-	-	-
																															-	-	-	-	-	-	-	-	-	-	-	-	-	-	-	-	-	-	-
																															-	-	-	-	-	-	-	-	-	-	-	-	-	-	-	-	-	-	-
																															-	-	-	-	-	-	-	-	-	-	-	-	-	-	-	-	-	-	-
																															-	-	-	-	-	-	-	-	-	-	-	-	-	-	-	-	-	-	-
																															-	-	-	-	-	-	-	-	-	-	-	-	-	-	-	-	-	-	-
																															-	-	-	-	-	-	-	-	-	-	-	-	-	-	-	-	-	-	-
																															-	-	-	-	-	-	-	-	-	-	-	-	-	-	-	-	-	-	-
																															-	-	-	-	-	-	-	-	-	-	-	-	-	-	-	-	-	-	-
																															-	-	-	-	-	-	-	-	-	-	-	-	-	-	-	-	-	-	-
																															-	-	-	-	-	-	-	-	-	-	-	-	-	-	-	-	-	-	-
																															-	-	-	-	-	-	-	-	-	-	-	-	-	-	-	-	-	-	-
																															-	-	-	-	-	-	-	-	-	-	-	-	-	-	-	-	-	-	-
																															-	-	-	-	-	-	-	-	-	-	-	-	-	-	-	-	-	-	-
																															-	-	-	-	-	-	-	-	-	-	-	-	-	-	-	-	-	-	-
																															-	-	-	-	-	-	-	-	-	-	-	-	-	-	-	-	-	-	-
																															-	-	-	-	-	-	-	-	-	-	-	-	-	-	-	-	-	-	-
																															-	-	-	-	-	-	-	-	-	-	-	-	-	-	-	-	-	-	-
																															-	-	-	-	-	-	-	-	-	-	-	-	-	-	-	-	-	-	-
																															-	-	-	-	-	-	-	-	-	-	-	-	-	-	-	-	-	-	-
																															-	-	-	-	-	-	-	-	-	-	-	-	-	-	-	-	-	-	-
																															-	-	-	-	-	-	-	-	-	-	-	-	-	-	-	-	-	-	-
																															-	-	-	-	-	-	-	-	-	-	-	-	-	-	-	-	-	-	-
																															-	-	-	-	-	-	-	-	-	-	-	-	-	-	-	-	-	-	-
																															-	-	-	-	-	-	-	-	-	-	-	-	-	-	-	-	-	-	-
																															-	-	-	-	-	-	-	-	-	-	-	-	-	-	-	-	-	-	-
																															-	-	-	-	-	-	-	-	-	-	-	-	-	-	-	-	-	-	-
																															-	-	-	-	-	-	-	-	-	-	-	-	-	-	-	-	-	-	-
																															-	-	-	-	-	-	-	-	-	-	-	-	-	-	-	-	-	-	-
																															-	-	-	-	-	-	-	-	-	-	-	-	-	-	-	-	-	-	-
																															-	-	-	-	-	-	-	-	-	-	-	-	-	-	-	-	-	-	-
																															-	-	-	-	-	-	-	-	-	-	-	-	-	-	-	-	-	-	-
																															-	-	-	-	-	-	-	-	-	-	-	-	-	-	-	-	-	-	-
																															-	-	-	-	-	-	-	-	-	-	-	-	-	-	-	-	-	-	-
																															-	-	-	-	-	-	-	-	-	-	-	-	-	-	-	-	-	-	-
																															-	-	-	-	-	-	-	-	-	-	-	-	-	-	-	-	-	-	-
																															-	-	-	-	-	-	-	-	-	-	-	-	-	-	-	-	-	-	-
																															-	-	-	-	-	-	-	-	-	-	-	-	-	-	-	-	-	-	-
																															-	-	-	-	-	-	-	-	-	-	-	-	-	-	-	-	-	-	-
																															-	-	-	-	-	-	-	-	-	-	-	-	-	-	-	-	-	-	-
																															-	-	-	-	-	-	-	-	-	-	-	-	-	-	-	-	-	-	-
																															-	-	-	-	-	-	-	-	-	-	-	-	-	-	-	-	-	-	-
																															-	-	-	-	-	-	-	-	-	-	-	-	-	-	-	-	-	-	-
																															-	-	-	-	-	-	-	-	-	-	-	-	-	-	-	-	-	-	-
																															-	-	-	-	-	-	-	-	-	-	-	-	-	-	-	-	-	-	-
																															-	-	-	-	-	-	-	-	-	-	-	-	-	-	-	-	-	-	-
																															-	-	-	-	-	-	-	-	-	-	-	-	-	-	-	-	-	-	-
																															-	-	-	-	-	-	-	-	-	-	-	-	-	-	-	-	-	-	-
																															-	-	-	-	-	-	-	-	-	-	-	-	-	-	-	-	-	-	-
																															-	-	-	-	-	-	-	-	-	-	-	-	-	-	-	-	-	-	-
																															-	-	-	-	-	-	-	-	-	-	-	-	-	-	-	-	-	-	-
																															-	-	-	-	-	-	-	-	-	-	-	-	-	-	-	-	-	-	-
																															-	-	-	-	-	-	-	-	-	-	-	-	-	-	-	-	-	-	-
																															-	-	-	-	-	-	-	-	-	-	-	-	-	-	-	-	-	-	-
																															-	-	-	-	-	-	-	-	-	-	-	-	-	-	-	-	-	-	-
																															-	-	-	-	-	-	-	-	-	-	-	-	-	-	-	-	-	-	-
																															-	-	-	-	-	-	-	-	-	-	-	-	-	-	-	-	-	-	-
																															-	-	-	-	-	-	-	-	-	-	-	-	-	-	-	-	-	-	-
																															-	-	-	-	-	-	-	-	-	-	-	-	-	-	-	-	-	-	-
																															-	-	-	-	-	-	-	-	-	-	-	-	-	-	-	-	-	-	-
																															-	-	-	-	-	-	-	-	-	-	-	-	-	-	-	-	-	-	-
																															-	-	-	-	-	-	-	-	-	-	-	-	-	-	-	-	-	-	-
																															-	-	-	-	-	-	-	-	-	-	-	-	-	-	-	-	-	-	-
																															-	-	-	-	-	-	-	-	-	-	-	-	-	-	-	-	-	-	-
																															-	-	-	-	-	-	-	-	-	-	-	-	-	-	-	-	-	-	-
																															-	-	-	-	-	-	-	-	-	-	-	-	-	-	-	-	-	-	-
																															-	-	-	-	-	-	-	-	-	-	-	-	-	-	-	-	-	-	-
																															-	-	-	-	-	-	-	-	-	-	-	-	-	-	-	-	-	-	-
																															-	-	-	-	-	-	-	-	-	-	-	-	-	-	-	-	-	-	-
																															-	-	-	-	-	-	-	-	-	-	-	-	-	-	-	-	-	-	-
																															-	-	-	-	-	-	-	-	-	-	-	-	-	-	-	-	-	-	-
																															-	-	-	-	-	-	-	-	-	-	-	-	-	-	-	-	-	-	-
																															-	-	-	-	-	-	-	-	-	-	-	-	-	-	-	-	-	-	-
																															-	-	-	-	-	-	-	-	-	-	-	-	-	-	-	-	-	-	-
																															-	-	-	-	-	-	-	-	-	-	-	-	-	-	-	-	-	-	-
																															-	-	-	-	-	-	-	-	-	-	-	-	-	-	-	-	-	-	-
																															-	-	-	-	-	-	-	-	-	-	-	-	-	-	-	-	-	-	-
																															-	-	-	-	-	-	-	-	-	-	-	-	-	-	-	-	-	-	-
																															-	-	-	-	-	-	-	-	-	-	-	-	-	-	-	-	-	-	-
																															-	-	-	-	-	-	-	-	-	-	-	-	-	-	-	-	-	-	-
																															-	-	-	-	-	-	-	-	-	-	-	-	-	-	-	-	-	-	-
																															-	-	-	-	-	-	-	-	-	-	-	-	-	-	-	-	-	-	-
																															-	-	-	-	-	-	-	-	-	-	-	-	-	-	-	-	-	-	-
																															-	-	-	-	-	-	-	-	-	-	-	-	-	-	-	-	-	-	-
																															-	-	-	-	-	-	-	-	-	-	-	-	-	-	-	-	-	-	-
																															-	-	-	-	-	-	-	-	-	-	-	-	-	-	-	-	-	-	-
																															-	-	-	-	-	-	-	-	-	-	-	-	-	-	-	-	-	-	-
																															-	-	-	-	-	-	-	-	-	-	-	-	-	-	-	-	-	-	-
																															-	-	-	-	-	-	-	-	-	-	-	-	-	-	-	-	-	-	-
																															-	-	-	-	-	-	-	-	-	-	-	-	-	-	-	-	-	-	-
																															-	-	-	-	-	-	-	-	-	-	-	-	-	-	-	-	-	-	-
																															-	-	-	-	-	-	-	-	-	-	-	-	-	-	-	-	-	-	-
																															-	-	-	-	-	-	-	-	-	-	-	-	-	-	-	-	-	-	-
																															-	-	-	-	-	-	-	-	-	-	-	-	-	-	-	-	-	-	-
																															-	-	-	-	-	-	-	-	-	-	-	-	-	-	-	-	-	-	-
																															-	-	-	-	-	-	-	-	-	-	-	-	-	-	-	-	-	-	-
																															-	-	-	-	-	-	-	-	-	-	-	-	-	-	-	-	-	-	-
																															-	-	-	-	-	-	-	-	-	-	-	-	-	-	-	-	-	-	-
																															-	-	-	-	-	-	-	-	-	-	-	-	-	-	-	-	-	-	-
																															-	-	-	-	-	-	-	-	-	-	-	-	-	-	-	-	-	-	-
																															-	-	-	-	-	-	-	-	-	-	-	-	-	-	-	-	-	-	-
																															-	-	-	-	-	-	-	-	-	-	-	-	-	-	-	-	-	-	-
																															-	-	-	-	-	-	-	-	-	-	-	-	-	-	-	-	-	-	-
																															-	-	-	-	-	-	-	-	-	-	-	-	-	-	-	-	-	-	-
																															-	-	-	-	-	-	-	-	-	-	-	-	-	-	-	-	-	-	-
																															-	-	-	-	-	-	-	-	-	-	-	-	-	-	-	-	-	-	-
																															-	-	-	-	-	-	-	-	-	-	-	-	-	-	-	-	-	-	-
																															-	-	-	-	-	-	-	-	-	-	-	-	-	-	-	-	-	-	-
																															-	-	-	-	-	-	-	-	-	-	-	-	-	-	-	-	-	-	-
																															-	-	-	-	-	-	-	-	-	-	-	-	-	-	-	-	-	-	-
																															-	-	-	-	-	-	-	-	-	-	-	-	-	-	-	-	-	-	-
																															-	-	-	-	-	-	-	-	-	-	-	-	-	-	-	-	-	-	-
																															-	-	-	-	-	-	-	-	-	-	-	-	-	-	-	-	-	-	-
																															-	-	-	-	-	-	-	-	-	-	-	-	-	-	-	-	-	-	-
																															-	-	-	-	-	-	-	-	-	-	-	-	-	-	-	-	-	-	-
																															-	-	-	-	-	-	-	-	-	-	-	-	-	-	-	-	-	-	-
																															-	-	-	-	-	-	-	-	-	-	-	-	-	-	-	-	-	-	-
																															-	-	-	-	-	-	-	-	-	-	-	-	-	-	-	-	-	-	-
																															-	-	-	-	-	-	-	-	-	-	-	-	-	-	-	-	-	-	-
																															-	-	-	-	-	-	-	-	-	-	-	-	-	-	-	-	-	-	-
																															-	-	-	-	-	-	-	-	-	-	-	-	-	-	-	-	-	-	-
																															-	-	-	-	-	-	-	-	-	-	-	-	-	-	-	-	-	-	-
																															-	-	-	-	-	-	-	-	-	-	-	-	-	-	-	-	-	-	-
																															-	-	-	-	-	-	-	-	-	-	-	-	-	-	-	-	-	-	-
																															-	-	-	-	-	-	-	-	-	-	-	-	-	-	-	-	-	-	-
																															-	-	-	-	-	-	-	-	-	-	-	-	-	-	-	-	-	-	-
																															-	-	-	-	-	-	-	-	-	-	-	-	-	-	-	-	-	-	-
																															-	-	-	-	-	-	-	-	-	-	-	-	-	-	-	-	-	-	-
																															-	-	-	-	-	-	-	-	-	-	-	-	-	-	-	-	-	-	-
																															-	-	-	-	-	-	-	-	-	-	-	-	-	-	-	-	-	-	-
																															-	-	-	-	-	-	-	-	-	-	-	-	-	-	-	-	-	-	-
																															-	-	-	-	-	-	-	-	-	-	-	-	-	-	-	-	-	-	-
																															-	-	-	-	-	-	-	-	-	-	-	-	-	-	-	-	-	-	-
																															-	-	-	-	-	-	-	-	-	-	-	-	-	-	-	-	-	-	-
																															-	-	-	-	-	-	-	-	-	-	-	-	-	-	-	-	-	-	-
																															-	-	-	-	-	-	-	-	-	-	-	-	-	-	-	-	-	-	-
																															-	-	-	-	-	-	-	-	-	-	-	-	-	-	-	-	-	-	-
																															-	-	-	-	-	-	-	-	-	-	-	-	-	-	-	-	-	-	-
																															-	-	-	-	-	-	-	-	-	-	-	-	-	-	-	-	-	-	-
																															-	-	-	-	-	-	-	-	-	-	-	-	-	-	-	-	-	-	-
																															-	-	-	-	-	-	-	-	-	-	-	-	-	-	-	-	-	-	-
																															-	-	-	-	-	-	-	-	-	-	-	-	-	-	-	-	-	-	-
																															-	-	-	-	-	-	-	-	-	-	-	-	-	-	-	-	-	-	-
																															-	-	-	-	-	-	-	-	-	-	-	-	-	-	-	-	-	-	-
																															-	-	-	-	-	-	-	-	-	-	-	-	-	-	-	-	-	-	-
																															-	-	-	-	-	-	-	-	-	-	-	-	-	-	-	-	-	-	-
																															-	-	-	-	-	-	-	-	-	-	-	-	-	-	-	-	-	-	-
																															-	-	-	-	-	-	-	-	-	-	-	-	-	-	-	-	-	-	-
																															-	-	-	-	-	-	-	-	-	-	-	-	-	-	-	-	-	-	-
																															-	-	-	-	-	-	-	-	-	-	-	-	-	-	-	-	-	-	-
																															-	-	-	-	-	-	-	-	-	-	-	-	-	-	-	-	-	-	-
																															-	-	-	-	-	-	-	-	-	-	-	-	-	-	-	-	-	-	-
																															-	-	-	-	-	-	-	-	-	-	-	-	-	-	-	-	-	-	-
																															-	-	-	-	-	-	-	-	-	-	-	-	-	-	-	-	-	-	-
																															-	-	-	-	-	-	-	-	-	-	-	-	-	-	-	-	-	-	-
																															-	-	-	-	-	-	-	-	-	-	-	-	-	-	-	-	-	-	-
																															-	-	-	-	-	-	-	-	-	-	-	-	-	-	-	-	-	-	-
																															-	-	-	-	-	-	-	-	-	-	-	-	-	-	-	-	-	-	-
																															-	-	-	-	-	-	-	-	-	-	-	-	-	-	-	-	-	-	-
																															-	-	-	-	-	-	-	-	-	-	-	-	-	-	-	-	-	-	-
																															-	-	-	-	-	-	-	-	-	-	-	-	-	-	-	-	-	-	-
																															-	-	-	-	-	-	-	-	-	-	-	-	-	-	-	-	-	-	-
																															-	-	-	-	-	-	-	-	-	-	-	-	-	-	-	-	-	-	-
																															-	-	-	-	-	-	-	-	-	-	-	-	-	-	-	-	-	-	-
																															-	-	-	-	-	-	-	-	-	-	-	-	-	-	-	-	-	-	-
																															-	-	-	-	-	-	-	-	-	-	-	-	-	-	-	-	-	-	-
																															-	-	-	-	-	-	-	-	-	-	-	-	-	-	-	-	-	-	-
																															-	-	-	-	-	-	-	-	-	-	-	-	-	-	-	-	-	-	-
																															-	-	-	-	-	-	-	-	-	-	-	-	-	-	-	-	-	-	-
																															-	-	-	-	-	-	-	-	-	-	-	-	-	-	-	-	-	-	-
																															-	-	-	-	-	-	-	-	-	-	-	-	-	-	-	-	-	-	-
																															-	-	-	-	-	-	-	-	-	-	-	-	-	-	-	-	-	-	-
																															-	-	-	-	-	-	-	-	-	-	-	-	-	-	-	-	-	-	-
																															-	-	-	-	-	-	-	-	-	-	-	-	-	-	-	-	-	-	-
																															-	-	-	-	-	-	-	-	-	-	-	-	-	-	-	-	-	-	-
																															-	-	-	-	-	-	-	-	-	-	-	-	-	-	-	-	-	-	-
																															-	-	-	-	-	-	-	-	-	-	-	-	-	-	-	-	-	-	-
																															-	-	-	-	-	-	-	-	-	-	-	-	-	-	-	-	-	-	-
																															-	-	-	-	-	-	-	-	-	-	-	-	-	-	-	-	-	-	-
																															-	-	-	-	-	-	-	-	-	-	-	-	-	-	-	-	-	-	-
																															-	-	-	-	-	-	-	-	-	-	-	-	-	-	-	-	-	-	-
																															-	-	-	-	-	-	-	-	-	-	-	-	-	-	-	-	-	-	-
																															-	-	-	-	-	-	-	-	-	-	-	-	-	-	-	-	-	-	-
																															-	-	-	-	-	-	-	-	-	-	-	-	-	-	-	-	-	-	-
																															-	-	-	-	-	-	-	-	-	-	-	-	-	-	-	-	-	-	-
																															-	-	-	-	-	-	-	-	-	-	-	-	-	-	-	-	-	-	-
																															-	-	-	-	-	-	-	-	-	-	-	-	-	-	-	-	-	-	-
																															-	-	-	-	-	-	-	-	-	-	-	-	-	-	-	-	-	-	-
																															-	-	-	-	-	-	-	-	-	-	-	-	-	-	-	-	-	-	-
																															-	-	-	-	-	-	-	-	-	-	-	-	-	-	-	-	-	-	-
																															-	-	-	-	-	-	-	-	-	-	-	-	-	-	-	-	-	-	-
																															-	-	-	-	-	-	-	-	-	-	-	-	-	-	-	-	-	-	-
																															-	-	-	-	-	-	-	-	-	-	-	-	-	-	-	-	-	-	-
																															-	-	-	-	-	-	-	-	-	-	-	-	-	-	-	-	-	-	-
																															-	-	-	-	-	-	-	-	-	-	-	-	-	-	-	-	-	-	-
																															-	-	-	-	-	-	-	-	-	-	-	-	-	-	-	-	-	-	-
																															-	-	-	-	-	-	-	-	-	-	-	-	-	-	-	-	-	-	-
																															-	-	-	-	-	-	-	-	-	-	-	-	-	-	-	-	-	-	-
																															-	-	-	-	-	-	-	-	-	-	-	-	-	-	-	-	-	-	-
																															-	-	-	-	-	-	-	-	-	-	-	-	-	-	-	-	-	-	-
																															-	-	-	-	-	-	-	-	-	-	-	-	-	-	-	-	-	-	-
																															-	-	-	-	-	-	-	-	-	-	-	-	-	-	-	-	-	-	-
																															-	-	-	-	-	-	-	-	-	-	-	-	-	-	-	-	-	-	-
																															-	-	-	-	-	-	-	-	-	-	-	-	-	-	-	-	-	-	-
																															-	-	-	-	-	-	-	-	-	-	-	-	-	-	-	-	-	-	-
																															-	-	-	-	-	-	-	-	-	-	-	-	-	-	-	-	-	-	-
																															-	-	-	-	-	-	-	-	-	-	-	-	-	-	-	-	-	-	-
																															-	-	-	-	-	-	-	-	-	-	-	-	-	-	-	-	-	-	-
																															-	-	-	-	-	-	-	-	-	-	-	-	-	-	-	-	-	-	-
																															-	-	-	-	-	-	-	-	-	-	-	-	-	-	-	-	-	-	-
																															-	-	-	-	-	-	-	-	-	-	-	-	-	-	-	-	-	-	-
																															-	-	-	-	-	-	-	-	-	-	-	-	-	-	-	-	-	-	-
																															-	-	-	-	-	-	-	-	-	-	-	-	-	-	-	-	-	-	-
																															-	-	-	-	-	-	-	-	-	-	-	-	-	-	-	-	-	-	-
																															-	-	-	-	-	-	-	-	-	-	-	-	-	-	-	-	-	-	-
																															-	-	-	-	-	-	-	-	-	-	-	-	-	-	-	-	-	-	-
																															-	-	-	-	-	-	-	-	-	-	-	-	-	-	-	-	-	-	-
																															-	-	-	-	-	-	-	-	-	-	-	-	-	-	-	-	-	-	-
																															-	-	-	-	-	-	-	-	-	-	-	-	-	-	-	-	-	-	-
																															-	-	-	-	-	-	-	-	-	-	-	-	-	-	-	-	-	-	-
																															-	-	-	-	-	-	-	-	-	-	-	-	-	-	-	-	-	-	-
																															-	-	-	-	-	-	-	-	-	-	-	-	-	-	-	-	-	-	-
																															-	-	-	-	-	-	-	-	-	-	-	-	-	-	-	-	-	-	-
																															-	-	-	-	-	-	-	-	-	-	-	-	-	-	-	-	-	-	-
																															-	-	-	-	-	-	-	-	-	-	-	-	-	-	-	-	-	-	-
																															-	-	-	-	-	-	-	-	-	-	-	-	-	-	-	-	-	-	-
																															-	-	-	-	-	-	-	-	-	-	-	-	-	-	-	-	-	-	-
																															-	-	-	-	-	-	-	-	-	-	-	-	-	-	-	-	-	-	-
																															-	-	-	-	-	-	-	-	-	-	-	-	-	-	-	-	-	-	-
																															-	-	-	-	-	-	-	-	-	-	-	-	-	-	-	-	-	-	-
																															-	-	-	-	-	-	-	-	-	-	-	-	-	-	-	-	-	-	-
																															-	-	-	-	-	-	-	-	-	-	-	-	-	-	-	-	-	-	-
																															-	-	-	-	-	-	-	-	-	-	-	-	-	-	-	-	-	-	-
																															-	-	-	-	-	-	-	-	-	-	-	-	-	-	-	-	-	-	-
																															-	-	-	-	-	-	-	-	-	-	-	-	-	-	-	-	-	-	-
																															-	-	-	-	-	-	-	-	-	-	-	-	-	-	-	-	-	-	-
																															-	-	-	-	-	-	-	-	-	-	-	-	-	-	-	-	-	-	-
																															-	-	-	-	-	-	-	-	-	-	-	-	-	-	-	-	-	-	-
																															-	-	-	-	-	-	-	-	-	-	-	-	-	-	-	-	-	-	-
																															-	-	-	-	-	-	-	-	-	-	-	-	-	-	-	-	-	-	-
																															-	-	-	-	-	-	-	-	-	-	-	-	-	-	-	-	-	-	-
																															-	-	-	-	-	-	-	-	-	-	-	-	-	-	-	-	-	-	-
																															-	-	-	-	-	-	-	-	-	-	-	-	-	-	-	-	-	-	-
																															-	-	-	-	-	-	-	-	-	-	-	-	-	-	-	-	-	-	-
																															-	-	-	-	-	-	-	-	-	-	-	-	-	-	-	-	-	-	-
																															-	-	-	-	-	-	-	-	-	-	-	-	-	-	-	-	-	-	-
																															-	-	-	-	-	-	-	-	-	-	-	-	-	-	-	-	-	-	-
																															-	-	-	-	-	-	-	-	-	-	-	-	-	-	-	-	-	-	-
																															-	-	-	-	-	-	-	-	-	-	-	-	-	-	-	-	-	-	-
																															-	-	-	-	-	-	-	-	-	-	-	-	-	-	-	-	-	-	-
																															-	-	-	-	-	-	-	-	-	-	-	-	-	-	-	-	-	-	-
																															-	-	-	-	-	-	-	-	-	-	-	-	-	-	-	-	-	-	-
																															-	-	-	-	-	-	-	-	-	-	-	-	-	-	-	-	-	-	-
																															-	-	-	-	-	-	-	-	-	-	-	-	-	-	-	-	-	-	-
																															-	-	-	-	-	-	-	-	-	-	-	-	-	-	-	-	-	-	-
																															-	-	-	-	-	-	-	-	-	-	-	-	-	-	-	-	-	-	-
																															-	-	-	-	-	-	-	-	-	-	-	-	-	-	-	-	-	-	-
																															-	-	-	-	-	-	-	-	-	-	-	-	-	-	-	-	-	-	-
																															-	-	-	-	-	-	-	-	-	-	-	-	-	-	-	-	-	-	-
																															-	-	-	-	-	-	-	-	-	-	-	-	-	-	-	-	-	-	-
																															-	-	-	-	-	-	-	-	-	-	-	-	-	-	-	-	-	-	-
																															-	-	-	-	-	-	-	-	-	-	-	-	-	-	-	-	-	-	-
																															-	-	-	-	-	-	-	-	-	-	-	-	-	-	-	-	-	-	-
																															-	-	-	-	-	-	-	-	-	-	-	-	-	-	-	-	-	-	-
																															-	-	-	-	-	-	-	-	-	-	-	-	-	-	-	-	-	-	-
																															-	-	-	-	-	-	-	-	-	-	-	-	-	-	-	-	-	-	-
																															-	-	-	-	-	-	-	-	-	-	-	-	-	-	-	-	-	-	-
																															-	-	-	-	-	-	-	-	-	-	-	-	-	-	-	-	-	-	-
																															-	-	-	-	-	-	-	-	-	-	-	-	-	-	-	-	-	-	-
																															-	-	-	-	-	-	-	-	-	-	-	-	-	-	-	-	-	-	-
																															-	-	-	-	-	-	-	-	-	-	-	-	-	-	-	-	-	-	-
																															-	-	-	-	-	-	-	-	-	-	-	-	-	-	-	-	-	-	-
																															-	-	-	-	-	-	-	-	-	-	-	-	-	-	-	-	-	-	-
																															-	-	-	-	-	-	-	-	-	-	-	-	-	-	-	-	-	-	-
																															-	-	-	-	-	-	-	-	-	-	-	-	-	-	-	-	-	-	-
																															-	-	-	-	-	-	-	-	-	-	-	-	-	-	-	-	-	-	-
																															-	-	-	-	-	-	-	-	-	-	-	-	-	-	-	-	-	-	-
																															-	-	-	-	-	-	-	-	-	-	-	-	-	-	-	-	-	-	-
																															-	-	-	-	-	-	-	-	-	-	-	-	-	-	-	-	-	-	-
																															-	-	-	-	-	-	-	-	-	-	-	-	-	-	-	-	-	-	-
																															-	-	-	-	-	-	-	-	-	-	-	-	-	-	-	-	-	-	-
																															-	-	-	-	-	-	-	-	-	-	-	-	-	-	-	-	-	-	-
																															-	-	-	-	-	-	-	-	-	-	-	-	-	-	-	-	-	-	-
																															-	-	-	-	-	-	-	-	-	-	-	-	-	-	-	-	-	-	-
																															-	-	-	-	-	-	-	-	-	-	-	-	-	-	-	-	-	-	-
																															-	-	-	-	-	-	-	-	-	-	-	-	-	-	-	-	-	-	-
																															-	-	-	-	-	-	-	-	-	-	-	-	-	-	-	-	-	-	-
																															-	-	-	-	-	-	-	-	-	-	-	-	-	-	-	-	-	-	-
																															-	-	-	-	-	-	-	-	-	-	-	-	-	-	-	-	-	-	-
																															-	-	-	-	-	-	-	-	-	-	-	-	-	-	-	-	-	-	-
																															-	-	-	-	-	-	-	-	-	-	-	-	-	-	-	-	-	-	-
																															-	-	-	-	-	-	-	-	-	-	-	-	-	-	-	-	-	-	-
																															-	-	-	-	-	-	-	-	-	-	-	-	-	-	-	-	-	-	-
																															-	-	-	-	-	-	-	-	-	-	-	-	-	-	-	-	-	-	-
																															-	-	-	-	-	-	-	-	-	-	-	-	-	-	-	-	-	-	-
																															-	-	-	-	-	-	-	-	-	-	-	-	-	-	-	-	-	-	-
																															-	-	-	-	-	-	-	-	-	-	-	-	-	-	-	-	-	-	-
																															-	-	-	-	-	-	-	-	-	-	-	-	-	-	-	-	-	-	-
																															-	-	-	-	-	-	-	-	-	-	-	-	-	-	-	-	-	-	-
																															-	-	-	-	-	-	-	-	-	-	-	-	-	-	-	-	-	-	-
																															-	-	-	-	-	-	-	-	-	-	-	-	-	-	-	-	-	-	-
																															-	-	-	-	-	-	-	-	-	-	-	-	-	-	-	-	-	-	-
																															-	-	-	-	-	-	-	-	-	-	-	-	-	-	-	-	-	-	-
																															-	-	-	-	-	-	-	-	-	-	-	-	-	-	-	-	-	-	-
																															-	-	-	-	-	-	-	-	-	-	-	-	-	-	-	-	-	-	-
																															-	-	-	-	-	-	-	-	-	-	-	-	-	-	-	-	-	-	-
																															-	-	-	-	-	-	-	-	-	-	-	-	-	-	-	-	-	-	-
																															-	-	-	-	-	-	-	-	-	-	-	-	-	-	-	-	-	-	-
																															-	-	-	-	-	-	-	-	-	-	-	-	-	-	-	-	-	-	-
																															-	-	-	-	-	-	-	-	-	-	-	-	-	-	-	-	-	-	-
																															-	-	-	-	-	-	-	-	-	-	-	-	-	-	-	-	-	-	-
																															-	-	-	-	-	-	-	-	-	-	-	-	-	-	-	-	-	-	-
																															-	-	-	-	-	-	-	-	-	-	-	-	-	-	-	-	-	-	-
																															-	-	-	-	-	-	-	-	-	-	-	-	-	-	-	-	-	-	-
																															-	-	-	-	-	-	-	-	-	-	-	-	-	-	-	-	-	-	-
																															-	-	-	-	-	-	-	-	-	-	-	-	-	-	-	-	-	-	-
																															-	-	-	-	-	-	-	-	-	-	-	-	-	-	-	-	-	-	-
																															-	-	-	-	-	-	-	-	-	-	-	-	-	-	-	-	-	-	-
																															-	-	-	-	-	-	-	-	-	-	-	-	-	-	-	-	-	-	-
																															-	-	-	-	-	-	-	-	-	-	-	-	-	-	-	-	-	-	-
																															-	-	-	-	-	-	-	-	-	-	-	-	-	-	-	-	-	-	-
																															-	-	-	-	-	-	-	-	-	-	-	-	-	-	-	-	-	-	-
																															-	-	-	-	-	-	-	-	-	-	-	-	-	-	-	-	-	-	-
																															-	-	-	-	-	-	-	-	-	-	-	-	-	-	-	-	-	-	-
																															-	-	-	-	-	-	-	-	-	-	-	-	-	-	-	-	-	-	-
																															-	-	-	-	-	-	-	-	-	-	-	-	-	-	-	-	-	-	-
																															-	-	-	-	-	-	-	-	-	-	-	-	-	-	-	-	-	-	-
																															-	-	-	-	-	-	-	-	-	-	-	-	-	-	-	-	-	-	-
																															-	-	-	-	-	-	-	-	-	-	-	-	-	-	-	-	-	-	-
																															-	-	-	-	-	-	-	-	-	-	-	-	-	-	-	-	-	-	-
																															-	-	-	-	-	-	-	-	-	-	-	-	-	-	-	-	-	-	-
																															-	-	-	-	-	-	-	-	-	-	-	-	-	-	-	-	-	-	-
																															-	-	-	-	-	-	-	-	-	-	-	-	-	-	-	-	-	-	-
																															-	-	-	-	-	-	-	-	-	-	-	-	-	-	-	-	-	-	-
																															-	-	-	-	-	-	-	-	-	-	-	-	-	-	-	-	-	-	-
																															-	-	-	-	-	-	-	-	-	-	-	-	-	-	-	-	-	-	-
																															-	-	-	-	-	-	-	-	-	-	-	-	-	-	-	-	-	-	-
																															-	-	-	-	-	-	-	-	-	-	-	-	-	-	-	-	-	-	-
																															-	-	-	-	-	-	-	-	-	-	-	-	-	-	-	-	-	-	-
																															-	-	-	-	-	-	-	-	-	-	-	-	-	-	-	-	-	-	-
																															-	-	-	-	-	-	-	-	-	-	-	-	-	-	-	-	-	-	-
																															-	-	-	-	-	-	-	-	-	-	-	-	-	-	-	-	-	-	-
																															-	-	-	-	-	-	-	-	-	-	-	-	-	-	-	-	-	-	-
																															-	-	-	-	-	-	-	-	-	-	-	-	-	-	-	-	-	-	-
																															-	-	-	-	-	-	-	-	-	-	-	-	-	-	-	-	-	-	-
																															-	-	-	-	-	-	-	-	-	-	-	-	-	-	-	-	-	-	-
																															-	-	-	-	-	-	-	-	-	-	-	-	-	-	-	-	-	-	-
																															-	-	-	-	-	-	-	-	-	-	-	-	-	-	-	-	-	-	-
																															-	-	-	-	-	-	-	-	-	-	-	-	-	-	-	-	-	-	-
																															-	-	-	-	-	-	-	-	-	-	-	-	-	-	-	-	-	-	-
																															-	-	-	-	-	-	-	-	-	-	-	-	-	-	-	-	-	-	-
																															-	-	-	-	-	-	-	-	-	-	-	-	-	-	-	-	-	-	-
																															-	-	-	-	-	-	-	-	-	-	-	-	-	-	-	-	-	-	-
																															-	-	-	-	-	-	-	-	-	-	-	-	-	-	-	-	-	-	-
																															-	-	-	-	-	-	-	-	-	-	-	-	-	-	-	-	-	-	-
																															-	-	-	-	-	-	-	-	-	-	-	-	-	-	-	-	-	-	-
																															-	-	-	-	-	-	-	-	-	-	-	-	-	-	-	-	-	-	-
																															-	-	-	-	-	-	-	-	-	-	-	-	-	-	-	-	-	-	-
																															-	-	-	-	-	-	-	-	-	-	-	-	-	-	-	-	-	-	-
																															-	-	-	-	-	-	-	-	-	-	-	-	-	-	-	-	-	-	-
																															-	-	-	-	-	-	-	-	-	-	-	-	-	-	-	-	-	-	-
																															-	-	-	-	-	-	-	-	-	-	-	-	-	-	-	-	-	-	-
																															-	-	-	-	-	-	-	-	-	-	-	-	-	-	-	-	-	-	-
																															-	-	-	-	-	-	-	-	-	-	-	-	-	-	-	-	-	-	-
																															-	-	-	-	-	-	-	-	-	-	-	-	-	-	-	-	-	-	-
																															-	-	-	-	-	-	-	-	-	-	-	-	-	-	-	-	-	-	-
[truncated: 12,004 more rows]
[truncated: 37 more columns]

## Sheet: Text for cluster analysis
Tocris library (Treated - DMSO)	1hr	P15	Hab	St	Ex	R	G	B	FR	RGB	Sc-1h	Sc-V	Bu-1h	Bu-V	Ed-1h	Ed-V	Cw-1h	Cw-V	Or-R	Or-G	Or-B	Or-FR	Or-RGB	Turn-1h	Tabs-1hr
EWEIGHT	1	1	1	1	1	1	1	1	1	1	1	1	1	1	1	1	1	1	1	1	1	1	1	1	1
DMSO	#DIV/0!	#DIV/0!	#DIV/0!	#DIV/0!	#DIV/0!	#DIV/0!	#DIV/0!	#DIV/0!	#DIV/0!	#DIV/0!	#DIV/0!	#DIV/0!	#DIV/0!	#DIV/0!	#DIV/0!	#DIV/0!	#DIV/0!	#DIV/0!	#DIV/0!	#DIV/0!	#DIV/0!	#DIV/0!	#DIV/0!	#DIV/0!	#DIV/0!
T1A2 - UK 14,304 (Adrenergic Alpha-2 Receptors, Agonist)	#DIV/0!	#DIV/0!	#DIV/0!	#DIV/0!	#DIV/0!	#DIV/0!	#DIV/0!	#DIV/0!	#DIV/0!	#DIV/0!	#DIV/0!	#DIV/0!	#DIV/0!	#DIV/0!	#DIV/0!	#DIV/0!	#DIV/0!	#DIV/0!	#DIV/0!	#DIV/0!	#DIV/0!	#DIV/0!	#DIV/0!	#DIV/0!	#DIV/0!
T1A3 - Bromocriptine mesylate (Non-selective Dopamine, Agonist)	#DIV/0!	#DIV/0!	#DIV/0!	#DIV/0!	#DIV/0!	#DIV/0!	#DIV/0!	#DIV/0!	#DIV/0!	#DIV/0!	#DIV/0!	#DIV/0!	#DIV/0!	#DIV/0!	#DIV/0!	#DIV/0!	#DIV/0!	#DIV/0!	#DIV/0!	#DIV/0!	#DIV/0!	#DIV/0!	#DIV/0!	#DIV/0!	#DIV/0!
T1A4 - Dihydroergotamine mesylate (Non-selective Adrenergic Alpha Receptors, Agonist)	#DIV/0!	#DIV/0!	#DIV/0!	#DIV/0!	#DIV/0!	#DIV/0!	#DIV/0!	#DIV/0!	#DIV/0!	#DIV/0!	#DIV/0!	#DIV/0!	#DIV/0!	#DIV/0!	#DIV/0!	#DIV/0!	#DIV/0!	#DIV/0!	#DIV/0!	#DIV/0!	#DIV/0!	#DIV/0!	#DIV/0!	#DIV/0!	#DIV/0!
T1A5 - Dobutamine hydrochloride (Non-selective Adrenergic Beta Receptors, Agonist)	#DIV/0!	#DIV/0!	#DIV/0!	#DIV/0!	#DIV/0!	#DIV/0!	#DIV/0!	#DIV/0!	#DIV/0!	#DIV/0!	#DIV/0!	#DIV/0!	#DIV/0!	#DIV/0!	#DIV/0!	#DIV/0!	#DIV/0!	#DIV/0!	#DIV/0!	#DIV/0!	#DIV/0!	#DIV/0!	#DIV/0!	#DIV/0!	#DIV/0!
T1A6 - Minoxidil (Inward rectifier Potassium Channels, Activator)	#DIV/0!	#DIV/0!	#DIV/0!	#DIV/0!	#DIV/0!	#DIV/0!	#DIV/0!	#DIV/0!	#DIV/0!	#DIV/0!	#DIV/0!	#DIV/0!	#DIV/0!	#DIV/0!	#DIV/0!	#DIV/0!	#DIV/0!	#DIV/0!	#DIV/0!	#DIV/0!	#DIV/0!	#DIV/0!	#DIV/0!	#DIV/0!	#DIV/0!
T1A7 - Prazosin hydrochloride (Adrenergic Alpha-1 Receptors, Antagonist)	#DIV/0!	#DIV/0!	#DIV/0!	#DIV/0!	#DIV/0!	#DIV/0!	#DIV/0!	#DIV/0!	#DIV/0!	#DIV/0!	#DIV/0!	#DIV/0!	#DIV/0!	#DIV/0!	#DIV/0!	#DIV/0!	#DIV/0!	#DIV/0!	#DIV/0!	#DIV/0!	#DIV/0!	#DIV/0!	#DIV/0!	#DIV/0!	#DIV/0!
T1A8 - Diltiazem hydrochloride (Cav1.x Channels, Blocker)	#DIV/0!	#DIV/0!	#DIV/0!	#DIV/0!	#DIV/0!	#DIV/0!	#DIV/0!	#DIV/0!	#DIV/0!	#DIV/0!	#DIV/0!	#DIV/0!	#DIV/0!	#DIV/0!	#DIV/0!	#DIV/0!	#DIV/0!	#DIV/0!	#DIV/0!	#DIV/0!	#DIV/0!	#DIV/0!	#DIV/0!	#DIV/0!	#DIV/0!
T1A9 - Dipyridamole (Nucleoside Transporters, Inhibitor)	#DIV/0!	#DIV/0!	#DIV/0!	#DIV/0!	#DIV/0!	#DIV/0!	#DIV/0!	#DIV/0!	#DIV/0!	#DIV/0!	#DIV/0!	#DIV/0!	#DIV/0!	#DIV/0!	#DIV/0!	#DIV/0!	#DIV/0!	#DIV/0!	#DIV/0!	#DIV/0!	#DIV/0!	#DIV/0!	#DIV/0!	#DIV/0!	#DIV/0!
T1A10 - Cyclothiazide (AMPA Receptors, Modulator)	#DIV/0!	#DIV/0!	#DIV/0!	#DIV/0!	#DIV/0!	#DIV/0!	#DIV/0!	#DIV/0!	#DIV/0!	#DIV/0!	#DIV/0!	#DIV/0!	#DIV/0!	#DIV/0!	#DIV/0!	#DIV/0!	#DIV/0!	#DIV/0!	#DIV/0!	#DIV/0!	#DIV/0!	#DIV/0!	#DIV/0!	#DIV/0!	#DIV/0!
T1A11 - Felbamate (NMDA Receptors, Antagonist)	#DIV/0!	#DIV/0!	#DIV/0!	#DIV/0!	#DIV/0!	#DIV/0!	#DIV/0!	#DIV/0!	#DIV/0!	#DIV/0!	#DIV/0!	#DIV/0!	#DIV/0!	#DIV/0!	#DIV/0!	#DIV/0!	#DIV/0!	#DIV/0!	#DIV/0!	#DIV/0!	#DIV/0!	#DIV/0!	#DIV/0!	#DIV/0!	#DIV/0!
T1B2 - Cimetidine (Histamine H2 Receptors, Antagonist)	#DIV/0!	#DIV/0!	#DIV/0!	#DIV/0!	#DIV/0!	#DIV/0!	#DIV/0!	#DIV/0!	#DIV/0!	#DIV/0!	#DIV/0!	#DIV/0!	#DIV/0!	#DIV/0!	#DIV/0!	#DIV/0!	#DIV/0!	#DIV/0!	#DIV/0!	#DIV/0!	#DIV/0!	#DIV/0!	#DIV/0!	#DIV/0!	#DIV/0!
T1B3 - Tropicamide (M4 Receptors, Antagonist)	#DIV/0!	#DIV/0!	#DIV/0!	#DIV/0!	#DIV/0!	#DIV/0!	#DIV/0!	#DIV/0!	#DIV/0!	#DIV/0!	#DIV/0!	#DIV/0!	#DIV/0!	#DIV/0!	#DIV/0!	#DIV/0!	#DIV/0!	#DIV/0!	#DIV/0!	#DIV/0!	#DIV/0!	#DIV/0!	#DIV/0!	#DIV/0!	#DIV/0!
T1B4 - Glibenclamide (Inward rectifier Potassium Channels, Blocker)	#DIV/0!	#DIV/0!	#DIV/0!	#DIV/0!	#DIV/0!	#DIV/0!	#DIV/0!	#DIV/0!	#DIV/0!	#DIV/0!	#DIV/0!	#DIV/0!	#DIV/0!	#DIV/0!	#DIV/0!	#DIV/0!	#DIV/0!	#DIV/0!	#DIV/0!	#DIV/0!	#DIV/0!	#DIV/0!	#DIV/0!	#DIV/0!	#DIV/0!
T1B5 - Pimozide (Non-selective Dopamine, Antagonist)	#DIV/0!	#DIV/0!	#DIV/0!	#DIV/0!	#DIV/0!	#DIV/0!	#DIV/0!	#DIV/0!	#DIV/0!	#DIV/0!	#DIV/0!	#DIV/0!	#DIV/0!	#DIV/0!	#DIV/0!	#DIV/0!	#DIV/0!	#DIV/0!	#DIV/0!	#DIV/0!	#DIV/0!	#DIV/0!	#DIV/0!	#DIV/0!	#DIV/0!
T1B6 - Diazoxide (AMPA Receptors, Other)	#DIV/0!	#DIV/0!	#DIV/0!	#DIV/0!	#DIV/0!	#DIV/0!	#DIV/0!	#DIV/0!	#DIV/0!	#DIV/0!	#DIV/0!	#DIV/0!	#DIV/0!	#DIV/0!	#DIV/0!	#DIV/0!	#DIV/0!	#DIV/0!	#DIV/0!	#DIV/0!	#DIV/0!	#DIV/0!	#DIV/0!	#DIV/0!	#DIV/0!
T1B7 - Tamoxifen citrate (Estrogen and Related Receptors, Modulator)	#DIV/0!	#DIV/0!	#DIV/0!	#DIV/0!	#DIV/0!	#DIV/0!	#DIV/0!	#DIV/0!	#DIV/0!	#DIV/0!	#DIV/0!	#DIV/0!	#DIV/0!	#DIV/0!	#DIV/0!	#DIV/0!	#DIV/0!	#DIV/0!	#DIV/0!	#DIV/0!	#DIV/0!	#DIV/0!	#DIV/0!	#DIV/0!	#DIV/0!
T1B8 - ICI 182,780 (Estrogen and Related Receptors, Antagonist)	#DIV/0!	#DIV/0!	#DIV/0!	#DIV/0!	#DIV/0!	#DIV/0!	#DIV/0!	#DIV/0!	#DIV/0!	#DIV/0!	#DIV/0!	#DIV/0!	#DIV/0!	#DIV/0!	#DIV/0!	#DIV/0!	#DIV/0!	#DIV/0!	#DIV/0!	#DIV/0!	#DIV/0!	#DIV/0!	#DIV/0!	#DIV/0!	#DIV/0!
T1B9 - Taxol (Microtubules, Other)	#DIV/0!	#DIV/0!	#DIV/0!	#DIV/0!	#DIV/0!	#DIV/0!	#DIV/0!	#DIV/0!	#DIV/0!	#DIV/0!	#DIV/0!	#DIV/0!	#DIV/0!	#DIV/0!	#DIV/0!	#DIV/0!	#DIV/0!	#DIV/0!	#DIV/0!	#DIV/0!	#DIV/0!	#DIV/0!	#DIV/0!	#DIV/0!	#DIV/0!
T1B10 - Dexamethasone (Glucocorticoid Receptor, Other)	#DIV/0!	#DIV/0!	#DIV/0!	#DIV/0!	#DIV/0!	#DIV/0!	#DIV/0!	#DIV/0!	#DIV/0!	#DIV/0!	#DIV/0!	#DIV/0!	#DIV/0!	#DIV/0!	#DIV/0!	#DIV/0!	#DIV/0!	#DIV/0!	#DIV/0!	#DIV/0!	#DIV/0!	#DIV/0!	#DIV/0!	#DIV/0!	#DIV/0!
T1B11 - Etoposide (DNA Topoisomerase, Inhibitor)	#DIV/0!	#DIV/0!	#DIV/0!	#DIV/0!	#DIV/0!	#DIV/0!	#DIV/0!	#DIV/0!	#DIV/0!	#DIV/0!	#DIV/0!	#DIV/0!	#DIV/0!	#DIV/0!	#DIV/0!	#DIV/0!	#DIV/0!	#DIV/0!	#DIV/0!	#DIV/0!	#DIV/0!	#DIV/0!	#DIV/0!	#DIV/0!	#DIV/0!
T1C2 - Flumazenil (GABAA Receptors, Benzodiazepine)	#DIV/0!	#DIV/0!	#DIV/0!	#DIV/0!	#DIV/0!	#DIV/0!	#DIV/0!	#DIV/0!	#DIV/0!	#DIV/0!	#DIV/0!	#DIV/0!	#DIV/0!	#DIV/0!	#DIV/0!	#DIV/0!	#DIV/0!	#DIV/0!	#DIV/0!	#DIV/0!	#DIV/0!	#DIV/0!	#DIV/0!	#DIV/0!	#DIV/0!
T1C3 - Clemastine fumarate (Histamine H1 Receptors, Antagonist)	#DIV/0!	#DIV/0!	#DIV/0!	#DIV/0!	#DIV/0!	#DIV/0!	#DIV/0!	#DIV/0!	#DIV/0!	#DIV/0!	#DIV/0!	#DIV/0!	#DIV/0!	#DIV/0!	#DIV/0!	#DIV/0!	#DIV/0!	#DIV/0!	#DIV/0!	#DIV/0!	#DIV/0!	#DIV/0!	#DIV/0!	#DIV/0!	#DIV/0!
T1C4 - Flecainide acetate (Voltage-gated Sodium Channels, Blocker)	#DIV/0!	#DIV/0!	#DIV/0!	#DIV/0!	#DIV/0!	#DIV/0!	#DIV/0!	#DIV/0!	#DIV/0!	#DIV/0!	#DIV/0!	#DIV/0!	#DIV/0!	#DIV/0!	#DIV/0!	#DIV/0!	#DIV/0!	#DIV/0!	#DIV/0!	#DIV/0!	#DIV/0!	#DIV/0!	#DIV/0!	#DIV/0!	#DIV/0!
T1C5 - Mifepristone (Progesterone Receptor, Antagonist)	#DIV/0!	#DIV/0!	#DIV/0!	#DIV/0!	#DIV/0!	#DIV/0!	#DIV/0!	#DIV/0!	#DIV/0!	#DIV/0!	#DIV/0!	#DIV/0!	#DIV/0!	#DIV/0!	#DIV/0!	#DIV/0!	#DIV/0!	#DIV/0!	#DIV/0!	#DIV/0!	#DIV/0!	#DIV/0!	#DIV/0!	#DIV/0!	#DIV/0!
T1C6 - Mycophenolic acid (Other Dehydrogenases, Inhibitor)	#DIV/0!	#DIV/0!	#DIV/0!	#DIV/0!	#DIV/0!	#DIV/0!	#DIV/0!	#DIV/0!	#DIV/0!	#DIV/0!	#DIV/0!	#DIV/0!	#DIV/0!	#DIV/0!	#DIV/0!	#DIV/0!	#DIV/0!	#DIV/0!	#DIV/0!	#DIV/0!	#DIV/0!	#DIV/0!	#DIV/0!	#DIV/0!	#DIV/0!
T1C7 - Lovastatin (HMG-CoA Reductase, Inhibitor)	#DIV/0!	#DIV/0!	#DIV/0!	#DIV/0!	#DIV/0!	#DIV/0!	#DIV/0!	#DIV/0!	#DIV/0!	#DIV/0!	#DIV/0!	#DIV/0!	#DIV/0!	#DIV/0!	#DIV/0!	#DIV/0!	#DIV/0!	#DIV/0!	#DIV/0!	#DIV/0!	#DIV/0!	#DIV/0!	#DIV/0!	#DIV/0!	#DIV/0!
T1C8 - Argatroban (Other Proteases, Inhibitor)	#DIV/0!	#DIV/0!	#DIV/0!	#DIV/0!	#DIV/0!	#DIV/0!	#DIV/0!	#DIV/0!	#DIV/0!	#DIV/0!	#DIV/0!	#DIV/0!	#DIV/0!	#DIV/0!	#DIV/0!	#DIV/0!	#DIV/0!	#DIV/0!	#DIV/0!	#DIV/0!	#DIV/0!	#DIV/0!	#DIV/0!	#DIV/0!	#DIV/0!
T1C9 - Cilostazol (Phosphodiesterases, Inhibitor)	#DIV/0!	#DIV/0!	#DIV/0!	#DIV/0!	#DIV/0!	#DIV/0!	#DIV/0!	#DIV/0!	#DIV/0!	#DIV/0!	#DIV/0!	#DIV/0!	#DIV/0!	#DIV/0!	#DIV/0!	#DIV/0!	#DIV/0!	#DIV/0!	#DIV/0!	#DIV/0!	#DIV/0!	#DIV/0!	#DIV/0!	#DIV/0!	#DIV/0!
T1C10 - Cisapride (5-HT4 Receptors, Agonist)	#DIV/0!	#DIV/0!	#DIV/0!	#DIV/0!	#DIV/0!	#DIV/0!	#DIV/0!	#DIV/0!	#DIV/0!	#DIV/0!	#DIV/0!	#DIV/0!	#DIV/0!	#DIV/0!	#DIV/0!	#DIV/0!	#DIV/0!	#DIV/0!	#DIV/0!	#DIV/0!	#DIV/0!	#DIV/0!	#DIV/0!	#DIV/0!	#DIV/0!
T1C11 - Acetaminophen (Cyclooxygenase, Inhibitor)	#DIV/0!	#DIV/0!	#DIV/0!	#DIV/0!	#DIV/0!	#DIV/0!	#DIV/0!	#DIV/0!	#DIV/0!	#DIV/0!	#DIV/0!	#DIV/0!	#DIV/0!	#DIV/0!	#DIV/0!	#DIV/0!	#DIV/0!	#DIV/0!	#DIV/0!	#DIV/0!	#DIV/0!	#DIV/0!	#DIV/0!	#DIV/0!	#DIV/0!
T1D2 - Loratidine (Histamine H1 Receptors, Antagonist)	#DIV/0!	#DIV/0!	#DIV/0!	#DIV/0!	#DIV/0!	#DIV/0!	#DIV/0!	#DIV/0!	#DIV/0!	#DIV/0!	#DIV/0!	#DIV/0!	#DIV/0!	#DIV/0!	#DIV/0!	#DIV/0!	#DIV/0!	#DIV/0!	#DIV/0!	#DIV/0!	#DIV/0!	#DIV/0!	#DIV/0!	#DIV/0!	#DIV/0!
T1D3 - Simvastatin (HMG-CoA Reductase, Inhibitor)	#DIV/0!	#DIV/0!	#DIV/0!	#DIV/0!	#DIV/0!	#DIV/0!	#DIV/0!	#DIV/0!	#DIV/0!	#DIV/0!	#DIV/0!	#DIV/0!	#DIV/0!	#DIV/0!	#DIV/0!	#DIV/0!	#DIV/0!	#DIV/0!	#DIV/0!	#DIV/0!	#DIV/0!	#DIV/0!	#DIV/0!	#DIV/0!	#DIV/0!
T1D4 - Isradipine (Cav1.x Channels, Blocker)	#DIV/0!	#DIV/0!	#DIV/0!	#DIV/0!	#DIV/0!	#DIV/0!	#DIV/0!	#DIV/0!	#DIV/0!	#DIV/0!	#DIV/0!	#DIV/0!	#DIV/0!	#DIV/0!	#DIV/0!	#DIV/0!	#DIV/0!	#DIV/0!	#DIV/0!	#DIV/0!	#DIV/0!	#DIV/0!	#DIV/0!	#DIV/0!	#DIV/0!
T1D5 - Fluticasone propionate (Glucocorticoid Receptor, Agonist)	#DIV/0!	#DIV/0!	#DIV/0!	#DIV/0!	#DIV/0!	#DIV/0!	#DIV/0!	#DIV/0!	#DIV/0!	#DIV/0!	#DIV/0!	#DIV/0!	#DIV/0!	#DIV/0!	#DIV/0!	#DIV/0!	#DIV/0!	#DIV/0!	#DIV/0!	#DIV/0!	#DIV/0!	#DIV/0!	#DIV/0!	#DIV/0!	#DIV/0!
T1D6 - Mirtazapine (Non-selective 5-HT2, Antagonist)	#DIV/0!	#DIV/0!	#DIV/0!	#DIV/0!	#DIV/0!	#DIV/0!	#DIV/0!	#DIV/0!	#DIV/0!	#DIV/0!	#DIV/0!	#DIV/0!	#DIV/0!	#DIV/0!	#DIV/0!	#DIV/0!	#DIV/0!	#DIV/0!	#DIV/0!	#DIV/0!	#DIV/0!	#DIV/0!	#DIV/0!	#DIV/0!	#DIV/0!
T1D7 - Tetrabenazine (Vesicular Monoamine Transporters, Inhibitor)	#DIV/0!	#DIV/0!	#DIV/0!	#DIV/0!	#DIV/0!	#DIV/0!	#DIV/0!	#DIV/0!	#DIV/0!	#DIV/0!	#DIV/0!	#DIV/0!	#DIV/0!	#DIV/0!	#DIV/0!	#DIV/0!	#DIV/0!	#DIV/0!	#DIV/0!	#DIV/0!	#DIV/0!	#DIV/0!	#DIV/0!	#DIV/0!	#DIV/0!
T1D8 - Doxorubicin hydrochloride (DNA Topoisomerase, Inhibitor)	#DIV/0!	#DIV/0!	#DIV/0!	#DIV/0!	#DIV/0!	#DIV/0!	#DIV/0!	#DIV/0!	#DIV/0!	#DIV/0!	#DIV/0!	#DIV/0!	#DIV/0!	#DIV/0!	#DIV/0!	#DIV/0!	#DIV/0!	#DIV/0!	#DIV/0!	#DIV/0!	#DIV/0!	#DIV/0!	#DIV/0!	#DIV/0!	#DIV/0!
T1D9 - Raloxifene hydrochloride (Estrogen and Related Receptors, Modulator)	#DIV/0!	#DIV/0!	#DIV/0!	#DIV/0!	#DIV/0!	#DIV/0!	#DIV/0!	#DIV/0!	#DIV/0!	#DIV/0!	#DIV/0!	#DIV/0!	#DIV/0!	#DIV/0!	#DIV/0!	#DIV/0!	#DIV/0!	#DIV/0!	#DIV/0!	#DIV/0!	#DIV/0!	#DIV/0!	#DIV/0!	#DIV/0!	#DIV/0!
T1D10 - Sertraline hydrochloride (5-HT Transporters, Inhibitor)	#DIV/0!	#DIV/0!	#DIV/0!	#DIV/0!	#DIV/0!	#DIV/0!	#DIV/0!	#DIV/0!	#DIV/0!	#DIV/0!	#DIV/0!	#DIV/0!	#DIV/0!	#DIV/0!	#DIV/0!	#DIV/0!	#DIV/0!	#DIV/0!	#DIV/0!	#DIV/0!	#DIV/0!	#DIV/0!	#DIV/0!	#DIV/0!	#DIV/0!
T1D11 - Fexofenadine hydrochloride (Histamine H1 Receptors, Antagonist)	#DIV/0!	#DIV/0!	#DIV/0!	#DIV/0!	#DIV/0!	#DIV/0!	#DIV/0!	#DIV/0!	#DIV/0!	#DIV/0!	#DIV/0!	#DIV/0!	#DIV/0!	#DIV/0!	#DIV/0!	#DIV/0!	#DIV/0!	#DIV/0!	#DIV/0!	#DIV/0!	#DIV/0!	#DIV/0!	#DIV/0!	#DIV/0!	#DIV/0!
T1E2 - Acyclovir (RNA/DNA Polymerase, Inhibitor)	#DIV/0!	#DIV/0!	#DIV/0!	#DIV/0!	#DIV/0!	#DIV/0!	#DIV/0!	#DIV/0!	#DIV/0!	#DIV/0!	#DIV/0!	#DIV/0!	#DIV/0!	#DIV/0!	#DIV/0!	#DIV/0!	#DIV/0!	#DIV/0!	#DIV/0!	#DIV/0!	#DIV/0!	#DIV/0!	#DIV/0!	#DIV/0!	#DIV/0!
T1E3 - Amlodipine besylate (Cav1.x Channels, Blocker)	#DIV/0!	#DIV/0!	#DIV/0!	#DIV/0!	#DIV/0!	#DIV/0!	#DIV/0!	#DIV/0!	#DIV/0!	#DIV/0!	#DIV/0!	#DIV/0!	#DIV/0!	#DIV/0!	#DIV/0!	#DIV/0!	#DIV/0!	#DIV/0!	#DIV/0!	#DIV/0!	#DIV/0!	#DIV/0!	#DIV/0!	#DIV/0!	#DIV/0!
T1E4 - Benazepril hydrochloride (Angiotensin-Converting Enzyme, Inhibitor)	#DIV/0!	#DIV/0!	#DIV/0!	#DIV/0!	#DIV/0!	#DIV/0!	#DIV/0!	#DIV/0!	#DIV/0!	#DIV/0!	#DIV/0!	#DIV/0!	#DIV/0!	#DIV/0!	#DIV/0!	#DIV/0!	#DIV/0!	#DIV/0!	#DIV/0!	#DIV/0!	#DIV/0!	#DIV/0!	#DIV/0!	#DIV/0!	#DIV/0!
T1E5 - Mexiletine hydrochloride (Voltage-gated Sodium Channels, Blocker)	#DIV/0!	#DIV/0!	#DIV/0!	#DIV/0!	#DIV/0!	#DIV/0!	#DIV/0!	#DIV/0!	#DIV/0!	#DIV/0!	#DIV/0!	#DIV/0!	#DIV/0!	#DIV/0!	#DIV/0!	#DIV/0!	#DIV/0!	#DIV/0!	#DIV/0!	#DIV/0!	#DIV/0!	#DIV/0!	#DIV/0!	#DIV/0!	#DIV/0!
T1E6 - Clofarabine (Other Kinases, Substrate)	#DIV/0!	#DIV/0!	#DIV/0!	#DIV/0!	#DIV/0!	#DIV/0!	#DIV/0!	#DIV/0!	#DIV/0!	#DIV/0!	#DIV/0!	#DIV/0!	#DIV/0!	#DIV/0!	#DIV/0!	#DIV/0!	#DIV/0!	#DIV/0!	#DIV/0!	#DIV/0!	#DIV/0!	#DIV/0!	#DIV/0!	#DIV/0!	#DIV/0!
T1E7 - Decitabine (DNA Methyltransferases, Inhibitor)	#DIV/0!	#DIV/0!	#DIV/0!	#DIV/0!	#DIV/0!	#DIV/0!	#DIV/0!	#DIV/0!	#DIV/0!	#DIV/0!	#DIV/0!	#DIV/0!	#DIV/0!	#DIV/0!	#DIV/0!	#DIV/0!	#DIV/0!	#DIV/0!	#DIV/0!	#DIV/0!	#DIV/0!	#DIV/0!	#DIV/0!	#DIV/0!	#DIV/0!
T1E8 - Zonisamide (Other Channel Modulators, Other)	#DIV/0!	#DIV/0!	#DIV/0!	#DIV/0!	#DIV/0!	#DIV/0!	#DIV/0!	#DIV/0!	#DIV/0!	#DIV/0!	#DIV/0!	#DIV/0!	#DIV/0!	#DIV/0!	#DIV/0!	#DIV/0!	#DIV/0!	#DIV/0!	#DIV/0!	#DIV/0!	#DIV/0!	#DIV/0!	#DIV/0!	#DIV/0!	#DIV/0!
T1E9 - Cabergoline (Non-selective Dopamine, Agonist)	#DIV/0!	#DIV/0!	#DIV/0!	#DIV/0!	#DIV/0!	#DIV/0!	#DIV/0!	#DIV/0!	#DIV/0!	#DIV/0!	#DIV/0!	#DIV/0!	#DIV/0!	#DIV/0!	#DIV/0!	#DIV/0!	#DIV/0!	#DIV/0!	#DIV/0!	#DIV/0!	#DIV/0!	#DIV/0!	#DIV/0!	#DIV/0!	#DIV/0!
T1E10 - Budesonide (Glucocorticoid Receptor, Other)	#DIV/0!	#DIV/0!	#DIV/0!	#DIV/0!	#DIV/0!	#DIV/0!	#DIV/0!	#DIV/0!	#DIV/0!	#DIV/0!	#DIV/0!	#DIV/0!	#DIV/0!	#DIV/0!	#DIV/0!	#DIV/0!	#DIV/0!	#DIV/0!	#DIV/0!	#DIV/0!	#DIV/0!	#DIV/0!	#DIV/0!	#DIV/0!	#DIV/0!
T1E11 - Acarbose (Glycosylases, Inhibitor)	#DIV/0!	#DIV/0!	#DIV/0!	#DIV/0!	#DIV/0!	#DIV/0!	#DIV/0!	#DIV/0!	#DIV/0!	#DIV/0!	#DIV/0!	#DIV/0!	#DIV/0!	#DIV/0!	#DIV/0!	#DIV/0!	#DIV/0!	#DIV/0!	#DIV/0!	#DIV/0!	#DIV/0!	#DIV/0!	#DIV/0!	#DIV/0!	#DIV/0!
T1F2 - Sodium 4-Phenylbutyrate (Non-selective HDACs, Inhibitor)	#DIV/0!	#DIV/0!	#DIV/0!	#DIV/0!	#DIV/0!	#DIV/0!	#DIV/0!	#DIV/0!	#DIV/0!	#DIV/0!	#DIV/0!	#DIV/0!	#DIV/0!	#DIV/0!	#DIV/0!	#DIV/0!	#DIV/0!	#DIV/0!	#DIV/0!	#DIV/0!	#DIV/0!	#DIV/0!	#DIV/0!	#DIV/0!	#DIV/0!
T1F3 - Carvedilol (Non-selective Adrenergic Beta Receptors, Antagonist)	#DIV/0!	#DIV/0!	#DIV/0!	#DIV/0!	#DIV/0!	#DIV/0!	#DIV/0!	#DIV/0!	#DIV/0!	#DIV/0!	#DIV/0!	#DIV/0!	#DIV/0!	#DIV/0!	#DIV/0!	#DIV/0!	#DIV/0!	#DIV/0!	#DIV/0!	#DIV/0!	#DIV/0!	#DIV/0!	#DIV/0!	#DIV/0!	#DIV/0!
T1F4 - CPT 11 (DNA Topoisomerase, Inhibitor)	#DIV/0!	#DIV/0!	#DIV/0!	#DIV/0!	#DIV/0!	#DIV/0!	#DIV/0!	#DIV/0!	#DIV/0!	#DIV/0!	#DIV/0!	#DIV/0!	#DIV/0!	#DIV/0!	#DIV/0!	#DIV/0!	#DIV/0!	#DIV/0!	#DIV/0!	#DIV/0!	#DIV/0!	#DIV/0!	#DIV/0!	#DIV/0!	#DIV/0!
T1F5 - Temozolomide (Apoptosis Inducers, Other)	#DIV/0!	#DIV/0!	#DIV/0!	#DIV/0!	#DIV/0!	#DIV/0!	#DIV/0!	#DIV/0!	#DIV/0!	#DIV/0!	#DIV/0!	#DIV/0!	#DIV/0!	#DIV/0!	#DIV/0!	#DIV/0!	#DIV/0!	#DIV/0!	#DIV/0!	#DIV/0!	#DIV/0!	#DIV/0!	#DIV/0!	#DIV/0!	#DIV/0!
T1F6 - Dexmedetomidine hydrochloride (Adrenergic Alpha-2 Receptors, Agonist)	#DIV/0!	#DIV/0!	#DIV/0!	#DIV/0!	#DIV/0!	#DIV/0!	#DIV/0!	#DIV/0!	#DIV/0!	#DIV/0!	#DIV/0!	#DIV/0!	#DIV/0!	#DIV/0!	#DIV/0!	#DIV/0!	#DIV/0!	#DIV/0!	#DIV/0!	#DIV/0!	#DIV/0!	#DIV/0!	#DIV/0!	#DIV/0!	#DIV/0!
T1F7 - (S)-(+)-Ibuprofen (Cyclooxygenase, Inhibitor)	#DIV/0!	#DIV/0!	#DIV/0!	#DIV/0!	#DIV/0!	#DIV/0!	#DIV/0!	#DIV/0!	#DIV/0!	#DIV/0!	#DIV/0!	#DIV/0!	#DIV/0!	#DIV/0!	#DIV/0!	#DIV/0!	#DIV/0!	#DIV/0!	#DIV/0!	#DIV/0!	#DIV/0!	#DIV/0!	#DIV/0!	#DIV/0!	#DIV/0!
T1F8 - Levetiracetam (Translocation, Exocytosis & Endocytosis, Other)	#DIV/0!	#DIV/0!	#DIV/0!	#DIV/0!	#DIV/0!	#DIV/0!	#DIV/0!	#DIV/0!	#DIV/0!	#DIV/0!	#DIV/0!	#DIV/0!	#DIV/0!	#DIV/0!	#DIV/0!	#DIV/0!	#DIV/0!	#DIV/0!	#DIV/0!	#DIV/0!	#DIV/0!	#DIV/0!	#DIV/0!	#DIV/0!	#DIV/0!
T1F9 - Adapalene (Retinoic Acid Receptors, Agonist)	#DIV/0!	#DIV/0!	#DIV/0!	#DIV/0!	#DIV/0!	#DIV/0!	#DIV/0!	#DIV/0!	#DIV/0!	#DIV/0!	#DIV/0!	#DIV/0!	#DIV/0!	#DIV/0!	#DIV/0!	#DIV/0!	#DIV/0!	#DIV/0!	#DIV/0!	#DIV/0!	#DIV/0!	#DIV/0!	#DIV/0!	#DIV/0!	#DIV/0!
T1F10 - Metformin hydrochloride (AMPK, Activator)	#DIV/0!	#DIV/0!	#DIV/0!	#DIV/0!	#DIV/0!	#DIV/0!	#DIV/0!	#DIV/0!	#DIV/0!	#DIV/0!	#DIV/0!	#DIV/0!	#DIV/0!	#DIV/0!	#DIV/0!	#DIV/0!	#DIV/0!	#DIV/0!	#DIV/0!	#DIV/0!	#DIV/0!	#DIV/0!	#DIV/0!	#DIV/0!	#DIV/0!
T1F11 - Venlafaxine hydrochloride (5-HT Transporters, Inhibitor)	#DIV/0!	#DIV/0!	#DIV/0!	#DIV/0!	#DIV/0!	#DIV/0!	#DIV/0!	#DIV/0!	#DIV/0!	#DIV/0!	#DIV/0!	#DIV/0!	#DIV/0!	#DIV/0!	#DIV/0!	#DIV/0!	#DIV/0!	#DIV/0!	#DIV/0!	#DIV/0!	#DIV/0!	#DIV/0!	#DIV/0!	#DIV/0!	#DIV/0!
T1G2 - Felodipine (Cav1.x Channels, Blocker)	#DIV/0!	#DIV/0!	#DIV/0!	#DIV/0!	#DIV/0!	#DIV/0!	#DIV/0!	#DIV/0!	#DIV/0!	#DIV/0!	#DIV/0!	#DIV/0!	#DIV/0!	#DIV/0!	#DIV/0!	#DIV/0!	#DIV/0!	#DIV/0!	#DIV/0!	#DIV/0!	#DIV/0!	#DIV/0!	#DIV/0!	#DIV/0!	#DIV/0!
T1G3 - Doxazosin mesylate (Adrenergic Alpha-1 Receptors, Antagonist)	#DIV/0!	#DIV/0!	#DIV/0!	#DIV/0!	#DIV/0!	#DIV/0!	#DIV/0!	#DIV/0!	#DIV/0!	#DIV/0!	#DIV/0!	#DIV/0!	#DIV/0!	#DIV/0!	#DIV/0!	#DIV/0!	#DIV/0!	#DIV/0!	#DIV/0!	#DIV/0!	#DIV/0!	#DIV/0!	#DIV/0!	#DIV/0!	#DIV/0!
T1G4 - Spironolactone (Mineralocorticoid Receptor, Antagonist)	#DIV/0!	#DIV/0!	#DIV/0!	#DIV/0!	#DIV/0!	#DIV/0!	#DIV/0!	#DIV/0!	#DIV/0!	#DIV/0!	#DIV/0!	#DIV/0!	#DIV/0!	#DIV/0!	#DIV/0!	#DIV/0!	#DIV/0!	#DIV/0!	#DIV/0!	#DIV/0!	#DIV/0!	#DIV/0!	#DIV/0!	#DIV/0!	#DIV/0!
T1G5 - Iressa (EGFR, Inhibitor)	#DIV/0!	#DIV/0!	#DIV/0!	#DIV/0!	#DIV/0!	#DIV/0!	#DIV/0!	#DIV/0!	#DIV/0!	#DIV/0!	#DIV/0!	#DIV/0!	#DIV/0!	#DIV/0!	#DIV/0!	#DIV/0!	#DIV/0!	#DIV/0!	#DIV/0!	#DIV/0!	#DIV/0!	#DIV/0!	#DIV/0!	#DIV/0!	#DIV/0!
T1G6 - Miconazole nitrate (Miscellaneous Compounds, Other)	#DIV/0!	#DIV/0!	#DIV/0!	#DIV/0!	#DIV/0!	#DIV/0!	#DIV/0!	#DIV/0!	#DIV/0!	#DIV/0!	#DIV/0!	#DIV/0!	#DIV/0!	#DIV/0!	#DIV/0!	#DIV/0!	#DIV/0!	#DIV/0!	#DIV/0!	#DIV/0!	#DIV/0!	#DIV/0!	#DIV/0!	#DIV/0!	#DIV/0!
T1G7 - Tamsulosin hydrochloride (Adrenergic Alpha-1 Receptors, Antagonist)	#DIV/0!	#DIV/0!	#DIV/0!	#DIV/0!	#DIV/0!	#DIV/0!	#DIV/0!	#DIV/0!	#DIV/0!	#DIV/0!	#DIV/0!	#DIV/0!	#DIV/0!	#DIV/0!	#DIV/0!	#DIV/0!	#DIV/0!	#DIV/0!	#DIV/0!	#DIV/0!	#DIV/0!	#DIV/0!	#DIV/0!	#DIV/0!	#DIV/0!
T1G8 - Bumetanide (Na+/K+/Cl- Symporter, Inhibitor)	#DIV/0!	#DIV/0!	#DIV/0!	#DIV/0!	#DIV/0!	#DIV/0!	#DIV/0!	#DIV/0!	#DIV/0!	#DIV/0!	#DIV/0!	#DIV/0!	#DIV/0!	#DIV/0!	#DIV/0!	#DIV/0!	#DIV/0!	#DIV/0!	#DIV/0!	#DIV/0!	#DIV/0!	#DIV/0!	#DIV/0!	#DIV/0!	#DIV/0!
T1G9 - Furosemide (Na+/K+/Cl- Symporter, Inhibitor)	#DIV/0!	#DIV/0!	#DIV/0!	#DIV/0!	#DIV/0!	#DIV/0!	#DIV/0!	#DIV/0!	#DIV/0!	#DIV/0!	#DIV/0!	#DIV/0!	#DIV/0!	#DIV/0!	#DIV/0!	#DIV/0!	#DIV/0!	#DIV/0!	#DIV/0!	#DIV/0!	#DIV/0!	#DIV/0!	#DIV/0!	#DIV/0!	#DIV/0!
T1G10 - Ranolazine dihydrochloride (Other Dehydrogenases, Activator)	#DIV/0!	#DIV/0!	#DIV/0!	#DIV/0!	#DIV/0!	#DIV/0!	#DIV/0!	#DIV/0!	#DIV/0!	#DIV/0!	#DIV/0!	#DIV/0!	#DIV/0!	#DIV/0!	#DIV/0!	#DIV/0!	#DIV/0!	#DIV/0!	#DIV/0!	#DIV/0!	#DIV/0!	#DIV/0!	#DIV/0!	#DIV/0!	#DIV/0!
T1G11 - Metoprolol tartrate (Adrenergic Beta-1 Receptors, Antagonist)	#DIV/0!	#DIV/0!	#DIV/0!	#DIV/0!	#DIV/0!	#DIV/0!	#DIV/0!	#DIV/0!	#DIV/0!	#DIV/0!	#DIV/0!	#DIV/0!	#DIV/0!	#DIV/0!	#DIV/0!	#DIV/0!	#DIV/0!	#DIV/0!	#DIV/0!	#DIV/0!	#DIV/0!	#DIV/0!	#DIV/0!	#DIV/0!	#DIV/0!
T1H2 - Gemcitabine hydrochloride (DNA, RNA and Protein Synthesis, Inhibitor)	#DIV/0!	#DIV/0!	#DIV/0!	#DIV/0!	#DIV/0!	#DIV/0!	#DIV/0!	#DIV/0!	#DIV/0!	#DIV/0!	#DIV/0!	#DIV/0!	#DIV/0!	#DIV/0!	#DIV/0!	#DIV/0!	#DIV/0!	#DIV/0!	#DIV/0!	#DIV/0!	#DIV/0!	#DIV/0!	#DIV/0!	#DIV/0!	#DIV/0!
T1H3 - Prochlorperazine dimaleate (D2 Receptors, Antagonist)	#DIV/0!	#DIV/0!	#DIV/0!	#DIV/0!	#DIV/0!	#DIV/0!	#DIV/0!	#DIV/0!	#DIV/0!	#DIV/0!	#DIV/0!	#DIV/0!	#DIV/0!	#DIV/0!	#DIV/0!	#DIV/0!	#DIV/0!	#DIV/0!	#DIV/0!	#DIV/0!	#DIV/0!	#DIV/0!	#DIV/0!	#DIV/0!	#DIV/0!
T1H4 - Metyrapone (Hydroxylases, Inhibitor)	#DIV/0!	#DIV/0!	#DIV/0!	#DIV/0!	#DIV/0!	#DIV/0!	#DIV/0!	#DIV/0!	#DIV/0!	#DIV/0!	#DIV/0!	#DIV/0!	#DIV/0!	#DIV/0!	#DIV/0!	#DIV/0!	#DIV/0!	#DIV/0!	#DIV/0!	#DIV/0!	#DIV/0!	#DIV/0!	#DIV/0!	#DIV/0!	#DIV/0!
T1H5 - Zileuton (Lipoxygenase, Inhibitor)	#DIV/0!	#DIV/0!	#DIV/0!	#DIV/0!	#DIV/0!	#DIV/0!	#DIV/0!	#DIV/0!	#DIV/0!	#DIV/0!	#DIV/0!	#DIV/0!	#DIV/0!	#DIV/0!	#DIV/0!	#DIV/0!	#DIV/0!	#DIV/0!	#DIV/0!	#DIV/0!	#DIV/0!	#DIV/0!	#DIV/0!	#DIV/0!	#DIV/0!
T1H6 - Fluvastatin sodium (HMG-CoA Reductase, Inhibitor)	#DIV/0!	#DIV/0!	#DIV/0!	#DIV/0!	#DIV/0!	#DIV/0!	#DIV/0!	#DIV/0!	#DIV/0!	#DIV/0!	#DIV/0!	#DIV/0!	#DIV/0!	#DIV/0!	#DIV/0!	#DIV/0!	#DIV/0!	#DIV/0!	#DIV/0!	#DIV/0!	#DIV/0!	#DIV/0!	#DIV/0!	#DIV/0!	#DIV/0!
T1H7 - Selexipag (Prostanoid Receptors, Agonist)	#DIV/0!	#DIV/0!	#DIV/0!	#DIV/0!	#DIV/0!	#DIV/0!	#DIV/0!	#DIV/0!	#DIV/0!	#DIV/0!	#DIV/0!	#DIV/0!	#DIV/0!	#DIV/0!	#DIV/0!	#DIV/0!	#DIV/0!	#DIV/0!	#DIV/0!	#DIV/0!	#DIV/0!	#DIV/0!	#DIV/0!	#DIV/0!	#DIV/0!
T1H8 - Fludarabine (DNA, RNA and Protein Synthesis, Inhibitor)	#DIV/0!	#DIV/0!	#DIV/0!	#DIV/0!	#DIV/0!	#DIV/0!	#DIV/0!	#DIV/0!	#DIV/0!	#DIV/0!	#DIV/0!	#DIV/0!	#DIV/0!	#DIV/0!	#DIV/0!	#DIV/0!	#DIV/0!	#DIV/0!	#DIV/0!	#DIV/0!	#DIV/0!	#DIV/0!	#DIV/0!	#DIV/0!	#DIV/0!
T1H9 - Nebivolol hydrochloride (Adrenergic Beta-1 Receptors, Antagonist)	#DIV/0!	#DIV/0!	#DIV/0!	#DIV/0!	#DIV/0!	#DIV/0!	#DIV/0!	#DIV/0!	#DIV/0!	#DIV/0!	#DIV/0!	#DIV/0!	#DIV/0!	#DIV/0!	#DIV/0!	#DIV/0!	#DIV/0!	#DIV/0!	#DIV/0!	#DIV/0!	#DIV/0!	#DIV/0!	#DIV/0!	#DIV/0!	#DIV/0!
T1H10 - Sumatriptan succinate (5-HT1D Receptors, Agonist)	#DIV/0!	#DIV/0!	#DIV/0!	#DIV/0!	#DIV/0!	#DIV/0!	#DIV/0!	#DIV/0!	#DIV/0!	#DIV/0!	#DIV/0!	#DIV/0!	#DIV/0!	#DIV/0!	#DIV/0!	#DIV/0!	#DIV/0!	#DIV/0!	#DIV/0!	#DIV/0!	#DIV/0!	#DIV/0!	#DIV/0!	#DIV/0!	#DIV/0!
T1H11 - Tizanidine hydrochloride (Adrenergic Alpha-2 Receptors, Agonist)	#DIV/0!	#DIV/0!	#DIV/0!	#DIV/0!	#DIV/0!	#DIV/0!	#DIV/0!	#DIV/0!	#DIV/0!	#DIV/0!	#DIV/0!	#DIV/0!	#DIV/0!	#DIV/0!	#DIV/0!	#DIV/0!	#DIV/0!	#DIV/0!	#DIV/0!	#DIV/0!	#DIV/0!	#DIV/0!	#DIV/0!	#DIV/0!	#DIV/0!
T2A2 - Topiramate (Kainate Receptors, Antagonist)	#DIV/0!	#DIV/0!	#DIV/0!	#DIV/0!	#DIV/0!	#DIV/0!	#DIV/0!	#DIV/0!	#DIV/0!	#DIV/0!	#DIV/0!	#DIV/0!	#DIV/0!	#DIV/0!	#DIV/0!	#DIV/0!	#DIV/0!	#DIV/0!	#DIV/0!	#DIV/0!	#DIV/0!	#DIV/0!	#DIV/0!	#DIV/0!	#DIV/0!
T2A3 - Asenapine maleate (Non-selective 5-HT, Antagonist)	#DIV/0!	#DIV/0!	#DIV/0!	#DIV/0!	#DIV/0!	#DIV/0!	#DIV/0!	#DIV/0!	#DIV/0!	#DIV/0!	#DIV/0!	#DIV/0!	#DIV/0!	#DIV/0!	#DIV/0!	#DIV/0!	#DIV/0!	#DIV/0!	#DIV/0!	#DIV/0!	#DIV/0!	#DIV/0!	#DIV/0!	#DIV/0!	#DIV/0!
T2A4 - Maraviroc (Chemokine CC Receptors, Antagonist)	#DIV/0!	#DIV/0!	#DIV/0!	#DIV/0!	#DIV/0!	#DIV/0!	#DIV/0!	#DIV/0!	#DIV/0!	#DIV/0!	#DIV/0!	#DIV/0!	#DIV/0!	#DIV/0!	#DIV/0!	#DIV/0!	#DIV/0!	#DIV/0!	#DIV/0!	#DIV/0!	#DIV/0!	#DIV/0!	#DIV/0!	#DIV/0!	#DIV/0!
T2A5 - Dofetilide (Voltage-Gated Potassium Channels, Blocker)	#DIV/0!	#DIV/0!	#DIV/0!	#DIV/0!	#DIV/0!	#DIV/0!	#DIV/0!	#DIV/0!	#DIV/0!	#DIV/0!	#DIV/0!	#DIV/0!	#DIV/0!	#DIV/0!	#DIV/0!	#DIV/0!	#DIV/0!	#DIV/0!	#DIV/0!	#DIV/0!	#DIV/0!	#DIV/0!	#DIV/0!	#DIV/0!	#DIV/0!
T2A6 - Exemestane (Cytochrome P450, Inhibitor)	#DIV/0!	#DIV/0!	#DIV/0!	#DIV/0!	#DIV/0!	#DIV/0!	#DIV/0!	#DIV/0!	#DIV/0!	#DIV/0!	#DIV/0!	#DIV/0!	#DIV/0!	#DIV/0!	#DIV/0!	#DIV/0!	#DIV/0!	#DIV/0!	#DIV/0!	#DIV/0!	#DIV/0!	#DIV/0!	#DIV/0!	#DIV/0!	#DIV/0!
T2A7 - Tolterodine L-tartrate (Non-selective Muscarinics, Antagonist)	#DIV/0!	#DIV/0!	#DIV/0!	#DIV/0!	#DIV/0!	#DIV/0!	#DIV/0!	#DIV/0!	#DIV/0!	#DIV/0!	#DIV/0!	#DIV/0!	#DIV/0!	#DIV/0!	#DIV/0!	#DIV/0!	#DIV/0!	#DIV/0!	#DIV/0!	#DIV/0!	#DIV/0!	#DIV/0!	#DIV/0!	#DIV/0!	#DIV/0!
T2A8 - Linezolid (DNA, RNA and Protein Synthesis, Inhibitor)	#DIV/0!	#DIV/0!	#DIV/0!	#DIV/0!	#DIV/0!	#DIV/0!	#DIV/0!	#DIV/0!	#DIV/0!	#DIV/0!	#DIV/0!	#DIV/0!	#DIV/0!	#DIV/0!	#DIV/0!	#DIV/0!	#DIV/0!	#DIV/0!	#DIV/0!	#DIV/0!	#DIV/0!	#DIV/0!	#DIV/0!	#DIV/0!	#DIV/0!
T2A9 - Sunitinib malate (VEGFR, Inhibitor)	#DIV/0!	#DIV/0!	#DIV/0!	#DIV/0!	#DIV/0!	#DIV/0!	#DIV/0!	#DIV/0!	#DIV/0!	#DIV/0!	#DIV/0!	#DIV/0!	#DIV/0!	#DIV/0!	#DIV/0!	#DIV/0!	#DIV/0!	#DIV/0!	#DIV/0!	#DIV/0!	#DIV/0!	#DIV/0!	#DIV/0!	#DIV/0!	#DIV/0!
T2A10 - Azithromycin (DNA, RNA and Protein Synthesis, Other)	#DIV/0!	#DIV/0!	#DIV/0!	#DIV/0!	#DIV/0!	#DIV/0!	#DIV/0!	#DIV/0!	#DIV/0!	#DIV/0!	#DIV/0!	#DIV/0!	#DIV/0!	#DIV/0!	#DIV/0!	#DIV/0!	#DIV/0!	#DIV/0!	#DIV/0!	#DIV/0!	#DIV/0!	#DIV/0!	#DIV/0!	#DIV/0!	#DIV/0!
T2A11 - Sildenafil citrate (Phosphodiesterases, Inhibitor)	#DIV/0!	#DIV/0!	#DIV/0!	#DIV/0!	#DIV/0!	#DIV/0!	#DIV/0!	#DIV/0!	#DIV/0!	#DIV/0!	#DIV/0!	#DIV/0!	#DIV/0!	#DIV/0!	#DIV/0!	#DIV/0!	#DIV/0!	#DIV/0!	#DIV/0!	#DIV/0!	#DIV/0!	#DIV/0!	#DIV/0!	#DIV/0!	#DIV/0!
T2B2 - Celecoxib (Cyclooxygenase, Inhibitor)	#DIV/0!	#DIV/0!	#DIV/0!	#DIV/0!	#DIV/0!	#DIV/0!	#DIV/0!	#DIV/0!	#DIV/0!	#DIV/0!	#DIV/0!	#DIV/0!	#DIV/0!	#DIV/0!	#DIV/0!	#DIV/0!	#DIV/0!	#DIV/0!	#DIV/0!	#DIV/0!	#DIV/0!	#DIV/0!	#DIV/0!	#DIV/0!	#DIV/0!
T2B3 - Losartan potassium (Angiotensin AT1 Receptors, Antagonist)	#DIV/0!	#DIV/0!	#DIV/0!	#DIV/0!	#DIV/0!	#DIV/0!	#DIV/0!	#DIV/0!	#DIV/0!	#DIV/0!	#DIV/0!	#DIV/0!	#DIV/0!	#DIV/0!	#DIV/0!	#DIV/0!	#DIV/0!	#DIV/0!	#DIV/0!	#DIV/0!	#DIV/0!	#DIV/0!	#DIV/0!	#DIV/0!	#DIV/0!
T2B4 - Repaglinide (Inward rectifier Potassium Channels, Blocker)	#DIV/0!	#DIV/0!	#DIV/0!	#DIV/0!	#DIV/0!	#DIV/0!	#DIV/0!	#DIV/0!	#DIV/0!	#DIV/0!	#DIV/0!	#DIV/0!	#DIV/0!	#DIV/0!	#DIV/0!	#DIV/0!	#DIV/0!	#DIV/0!	#DIV/0!	#DIV/0!	#DIV/0!	#DIV/0!	#DIV/0!	#DIV/0!	#DIV/0!
T2B5 - 5-Azacytidine (DNA Methyltransferases, Inhibitor)	#DIV/0!	#DIV/0!	#DIV/0!	#DIV/0!	#DIV/0!	#DIV/0!	#DIV/0!	#DIV/0!	#DIV/0!	#DIV/0!	#DIV/0!	#DIV/0!	#DIV/0!	#DIV/0!	#DIV/0!	#DIV/0!	#DIV/0!	#DIV/0!	#DIV/0!	#DIV/0!	#DIV/0!	#DIV/0!	#DIV/0!	#DIV/0!	#DIV/0!
T2B6 - Tranylcypromine hydrochloride (Histone Demethylases, Inhibitor)	#DIV/0!	#DIV/0!	#DIV/0!	#DIV/0!	#DIV/0!	#DIV/0!	#DIV/0!	#DIV/0!	#DIV/0!	#DIV/0!	#DIV/0!	#DIV/0!	#DIV/0!	#DIV/0!	#DIV/0!	#DIV/0!	#DIV/0!	#DIV/0!	#DIV/0!	#DIV/0!	#DIV/0!	#DIV/0!	#DIV/0!	#DIV/0!	#DIV/0!
T2B7 - Eletriptan hydrobromide (5-HT1B Receptors, Agonist)	#DIV/0!	#DIV/0!	#DIV/0!	#DIV/0!	#DIV/0!	#DIV/0!	#DIV/0!	#DIV/0!	#DIV/0!	#DIV/0!	#DIV/0!	#DIV/0!	#DIV/0!	#DIV/0!	#DIV/0!	#DIV/0!	#DIV/0!	#DIV/0!	#DIV/0!	#DIV/0!	#DIV/0!	#DIV/0!	#DIV/0!	#DIV/0!	#DIV/0!
T2B8 - Trovafloxacin mesylate (DNA, RNA and Protein Synthesis, Inhibitor)	#DIV/0!	#DIV/0!	#DIV/0!	#DIV/0!	#DIV/0!	#DIV/0!	#DIV/0!	#DIV/0!	#DIV/0!	#DIV/0!	#DIV/0!	#DIV/0!	#DIV/0!	#DIV/0!	#DIV/0!	#DIV/0!	#DIV/0!	#DIV/0!	#DIV/0!	#DIV/0!	#DIV/0!	#DIV/0!	#DIV/0!	#DIV/0!	#DIV/0!
T2B9 - Rotigotine hydrochloride (D2 Receptors, Agonist)	#DIV/0!	#DIV/0!	#DIV/0!	#DIV/0!	#DIV/0!	#DIV/0!	#DIV/0!	#DIV/0!	#DIV/0!	#DIV/0!	#DIV/0!	#DIV/0!	#DIV/0!	#DIV/0!	#DIV/0!	#DIV/0!	#DIV/0!	#DIV/0!	#DIV/0!	#DIV/0!	#DIV/0!	#DIV/0!	#DIV/0!	#DIV/0!	#DIV/0!
T2B10 - Ibutilide hemifumarate (Other Channel Modulators, Other)	#DIV/0!	#DIV/0!	#DIV/0!	#DIV/0!	#DIV/0!	#DIV/0!	#DIV/0!	#DIV/0!	#DIV/0!	#DIV/0!	#DIV/0!	#DIV/0!	#DIV/0!	#DIV/0!	#DIV/0!	#DIV/0!	#DIV/0!	#DIV/0!	#DIV/0!	#DIV/0!	#DIV/0!	#DIV/0!	#DIV/0!	#DIV/0!	#DIV/0!
T2B11 - Pyrimethamine (Multidrug Transporters, Inhibitor)	#DIV/0!	#DIV/0!	#DIV/0!	#DIV/0!	#DIV/0!	#DIV/0!	#DIV/0!	#DIV/0!	#DIV/0!	#DIV/0!	#DIV/0!	#DIV/0!	#DIV/0!	#DIV/0!	#DIV/0!	#DIV/0!	#DIV/0!	#DIV/0!	#DIV/0!	#DIV/0!	#DIV/0!	#DIV/0!	#DIV/0!	#DIV/0!	#DIV/0!
T2C2 - Aspirin (Cyclooxygenase, Inhibitor)	#DIV/0!	#DIV/0!	#DIV/0!	#DIV/0!	#DIV/0!	#DIV/0!	#DIV/0!	#DIV/0!	#DIV/0!	#DIV/0!	#DIV/0!	#DIV/0!	#DIV/0!	#DIV/0!	#DIV/0!	#DIV/0!	#DIV/0!	#DIV/0!	#DIV/0!	#DIV/0!	#DIV/0!	#DIV/0!	#DIV/0!	#DIV/0!	#DIV/0!
T2C3 - Hydrocortisone (Glucocorticoid Receptor, Other)	#DIV/0!	#DIV/0!	#DIV/0!	#DIV/0!	#DIV/0!	#DIV/0!	#DIV/0!	#DIV/0!	#DIV/0!	#DIV/0!	#DIV/0!	#DIV/0!	#DIV/0!	#DIV/0!	#DIV/0!	#DIV/0!	#DIV/0!	#DIV/0!	#DIV/0!	#DIV/0!	#DIV/0!	#DIV/0!	#DIV/0!	#DIV/0!	#DIV/0!
T2C4 - Flutamide (Androgen Receptor, Antagonist)	#DIV/0!	#DIV/0!	#DIV/0!	#DIV/0!	#DIV/0!	#DIV/0!	#DIV/0!	#DIV/0!	#DIV/0!	#DIV/0!	#DIV/0!	#DIV/0!	#DIV/0!	#DIV/0!	#DIV/0!	#DIV/0!	#DIV/0!	#DIV/0!	#DIV/0!	#DIV/0!	#DIV/0!	#DIV/0!	#DIV/0!	#DIV/0!	#DIV/0!
T2C5 - Clotrimazole (Cytochrome P450, Inhibitor)	#DIV/0!	#DIV/0!	#DIV/0!	#DIV/0!	#DIV/0!	#DIV/0!	#DIV/0!	#DIV/0!	#DIV/0!	#DIV/0!	#DIV/0!	#DIV/0!	#DIV/0!	#DIV/0!	#DIV/0!	#DIV/0!	#DIV/0!	#DIV/0!	#DIV/0!	#DIV/0!	#DIV/0!	#DIV/0!	#DIV/0!	#DIV/0!	#DIV/0!
T2C6 - Carbamazepine (Voltage-gated Sodium Channels, Blocker)	#DIV/0!	#DIV/0!	#DIV/0!	#DIV/0!	#DIV/0!	#DIV/0!	#DIV/0!	#DIV/0!	#DIV/0!	#DIV/0!	#DIV/0!	#DIV/0!	#DIV/0!	#DIV/0!	#DIV/0!	#DIV/0!	#DIV/0!	#DIV/0!	#DIV/0!	#DIV/0!	#DIV/0!	#DIV/0!	#DIV/0!	#DIV/0!	#DIV/0!
T2C7 - Azathioprine (DNA, RNA and Protein Synthesis, Other)	#DIV/0!	#DIV/0!	#DIV/0!	#DIV/0!	#DIV/0!	#DIV/0!	#DIV/0!	#DIV/0!	#DIV/0!	#DIV/0!	#DIV/0!	#DIV/0!	#DIV/0!	#DIV/0!	#DIV/0!	#DIV/0!	#DIV/0!	#DIV/0!	#DIV/0!	#DIV/0!	#DIV/0!	#DIV/0!	#DIV/0!	#DIV/0!	#DIV/0!
T2C8 - Mycophenolate mofetil (Other Dehydrogenases, Inhibitor)	#DIV/0!	#DIV/0!	#DIV/0!	#DIV/0!	#DIV/0!	#DIV/0!	#DIV/0!	#DIV/0!	#DIV/0!	#DIV/0!	#DIV/0!	#DIV/0!	#DIV/0!	#DIV/0!	#DIV/0!	#DIV/0!	#DIV/0!	#DIV/0!	#DIV/0!	#DIV/0!	#DIV/0!	#DIV/0!	#DIV/0!	#DIV/0!	#DIV/0!
T2C9 - Probenecid (Multidrug Transporters, Inhibitor)	#DIV/0!	#DIV/0!	#DIV/0!	#DIV/0!	#DIV/0!	#DIV/0!	#DIV/0!	#DIV/0!	#DIV/0!	#DIV/0!	#DIV/0!	#DIV/0!	#DIV/0!	#DIV/0!	#DIV/0!	#DIV/0!	#DIV/0!	#DIV/0!	#DIV/0!	#DIV/0!	#DIV/0!	#DIV/0!	#DIV/0!	#DIV/0!	#DIV/0!
T2C10 - Fenofibrate (PPARalpha Receptors, Agonist)	#DIV/0!	#DIV/0!	#DIV/0!	#DIV/0!	#DIV/0!	#DIV/0!	#DIV/0!	#DIV/0!	#DIV/0!	#DIV/0!	#DIV/0!	#DIV/0!	#DIV/0!	#DIV/0!	#DIV/0!	#DIV/0!	#DIV/0!	#DIV/0!	#DIV/0!	#DIV/0!	#DIV/0!	#DIV/0!	#DIV/0!	#DIV/0!	#DIV/0!
T2C11 - Bepridil hydrochloride (Non-selective Cav Channels, Blocker)	#DIV/0!	#DIV/0!	#DIV/0!	#DIV/0!	#DIV/0!	#DIV/0!	#DIV/0!	#DIV/0!	#DIV/0!	#DIV/0!	#DIV/0!	#DIV/0!	#DIV/0!	#DIV/0!	#DIV/0!	#DIV/0!	#DIV/0!	#DIV/0!	#DIV/0!	#DIV/0!	#DIV/0!	#DIV/0!	#DIV/0!	#DIV/0!	#DIV/0!
T2D2 - Pioglitazone hydrochloride (PPARgamma Receptors, Agonist)	#DIV/0!	#DIV/0!	#DIV/0!	#DIV/0!	#DIV/0!	#DIV/0!	#DIV/0!	#DIV/0!	#DIV/0!	#DIV/0!	#DIV/0!	#DIV/0!	#DIV/0!	#DIV/0!	#DIV/0!	#DIV/0!	#DIV/0!	#DIV/0!	#DIV/0!	#DIV/0!	#DIV/0!	#DIV/0!	#DIV/0!	#DIV/0!	#DIV/0!
T2D3 - Abacavir hemisulfate (RNA/DNA Polymerase, Inhibitor)	#DIV/0!	#DIV/0!	#DIV/0!	#DIV/0!	#DIV/0!	#DIV/0!	#DIV/0!	#DIV/0!	#DIV/0!	#DIV/0!	#DIV/0!	#DIV/0!	#DIV/0!	#DIV/0!	#DIV/0!	#DIV/0!	#DIV/0!	#DIV/0!	#DIV/0!	#DIV/0!	#DIV/0!	#DIV/0!	#DIV/0!	#DIV/0!	#DIV/0!
T2D4 - Delavirdine mesylate (RNA/DNA Polymerase, Inhibitor)	#DIV/0!	#DIV/0!	#DIV/0!	#DIV/0!	#DIV/0!	#DIV/0!	#DIV/0!	#DIV/0!	#DIV/0!	#DIV/0!	#DIV/0!	#DIV/0!	#DIV/0!	#DIV/0!	#DIV/0!	#DIV/0!	#DIV/0!	#DIV/0!	#DIV/0!	#DIV/0!	#DIV/0!	#DIV/0!	#DIV/0!	#DIV/0!	#DIV/0!
T2D5 - Valsartan (Angiotensin AT1 Receptors, Antagonist)	#DIV/0!	#DIV/0!	#DIV/0!	#DIV/0!	#DIV/0!	#DIV/0!	#DIV/0!	#DIV/0!	#DIV/0!	#DIV/0!	#DIV/0!	#DIV/0!	#DIV/0!	#DIV/0!	#DIV/0!	#DIV/0!	#DIV/0!	#DIV/0!	#DIV/0!	#DIV/0!	#DIV/0!	#DIV/0!	#DIV/0!	#DIV/0!	#DIV/0!
T2D6 - Nateglinide (Inward rectifier Potassium Channels, Blocker)	#DIV/0!	#DIV/0!	#DIV/0!	#DIV/0!	#DIV/0!	#DIV/0!	#DIV/0!	#DIV/0!	#DIV/0!	#DIV/0!	#DIV/0!	#DIV/0!	#DIV/0!	#DIV/0!	#DIV/0!	#DIV/0!	#DIV/0!	#DIV/0!	#DIV/0!	#DIV/0!	#DIV/0!	#DIV/0!	#DIV/0!	#DIV/0!	#DIV/0!
T2D7 - Olopatadine hydrochloride (Histamine H1 Receptors, Antagonist)	#DIV/0!	#DIV/0!	#DIV/0!	#DIV/0!	#DIV/0!	#DIV/0!	#DIV/0!	#DIV/0!	#DIV/0!	#DIV/0!	#DIV/0!	#DIV/0!	#DIV/0!	#DIV/0!	#DIV/0!	#DIV/0!	#DIV/0!	#DIV/0!	#DIV/0!	#DIV/0!	#DIV/0!	#DIV/0!	#DIV/0!	#DIV/0!	#DIV/0!
T2D8 - Meclizine dihydrochloride (Pregnane X Receptor, Agonist)	#DIV/0!	#DIV/0!	#DIV/0!	#DIV/0!	#DIV/0!	#DIV/0!	#DIV/0!	#DIV/0!	#DIV/0!	#DIV/0!	#DIV/0!	#DIV/0!	#DIV/0!	#DIV/0!	#DIV/0!	#DIV/0!	#DIV/0!	#DIV/0!	#DIV/0!	#DIV/0!	#DIV/0!	#DIV/0!	#DIV/0!	#DIV/0!	#DIV/0!
T2D9 - Tiagabine hydrochloride (GABA Transporters, Inhibitor)	#DIV/0!	#DIV/0!	#DIV/0!	#DIV/0!	#DIV/0!	#DIV/0!	#DIV/0!	#DIV/0!	#DIV/0!	#DIV/0!	#DIV/0!	#DIV/0!	#DIV/0!	#DIV/0!	#DIV/0!	#DIV/0!	#DIV/0!	#DIV/0!	#DIV/0!	#DIV/0!	#DIV/0!	#DIV/0!	#DIV/0!	#DIV/0!	#DIV/0!
T2D10 - Rasagiline mesylate (Monoamine Oxidase, Inhibitor)	#DIV/0!	#DIV/0!	#DIV/0!	#DIV/0!	#DIV/0!	#DIV/0!	#DIV/0!	#DIV/0!	#DIV/0!	#DIV/0!	#DIV/0!	#DIV/0!	#DIV/0!	#DIV/0!	#DIV/0!	#DIV/0!	#DIV/0!	#DIV/0!	#DIV/0!	#DIV/0!	#DIV/0!	#DIV/0!	#DIV/0!	#DIV/0!	#DIV/0!
T2D11 - Olanzapine (5-HT2A Receptors, Antagonist)	#DIV/0!	#DIV/0!	#DIV/0!	#DIV/0!	#DIV/0!	#DIV/0!	#DIV/0!	#DIV/0!	#DIV/0!	#DIV/0!	#DIV/0!	#DIV/0!	#DIV/0!	#DIV/0!	#DIV/0!	#DIV/0!	#DIV/0!	#DIV/0!	#DIV/0!	#DIV/0!	#DIV/0!	#DIV/0!	#DIV/0!	#DIV/0!	#DIV/0!
T2E2 - Axitinib (VEGFR, Inhibitor)	#DIV/0!	#DIV/0!	#DIV/0!	#DIV/0!	#DIV/0!	#DIV/0!	#DIV/0!	#DIV/0!	#DIV/0!	#DIV/0!	#DIV/0!	#DIV/0!	#DIV/0!	#DIV/0!	#DIV/0!	#DIV/0!	#DIV/0!	#DIV/0!	#DIV/0!	#DIV/0!	#DIV/0!	#DIV/0!	#DIV/0!	#DIV/0!	#DIV/0!
T2E3 - Saquinavir mesylate (Other Proteases, Inhibitor)	#DIV/0!	#DIV/0!	#DIV/0!	#DIV/0!	#DIV/0!	#DIV/0!	#DIV/0!	#DIV/0!	#DIV/0!	#DIV/0!	#DIV/0!	#DIV/0!	#DIV/0!	#DIV/0!	#DIV/0!	#DIV/0!	#DIV/0!	#DIV/0!	#DIV/0!	#DIV/0!	#DIV/0!	#DIV/0!	#DIV/0!	#DIV/0!	#DIV/0!
T2E4 - Rivastigmine tartrate (Cholinesterases, Inhibitor)	#DIV/0!	#DIV/0!	#DIV/0!	#DIV/0!	#DIV/0!	#DIV/0!	#DIV/0!	#DIV/0!	#DIV/0!	#DIV/0!	#DIV/0!	#DIV/0!	#DIV/0!	#DIV/0!	#DIV/0!	#DIV/0!	#DIV/0!	#DIV/0!	#DIV/0!	#DIV/0!	#DIV/0!	#DIV/0!	#DIV/0!	#DIV/0!	#DIV/0!
T2E5 - Trifluorothymidine (Thymidylate Synthetase, Inhibitor)	#DIV/0!	#DIV/0!	#DIV/0!	#DIV/0!	#DIV/0!	#DIV/0!	#DIV/0!	#DIV/0!	#DIV/0!	#DIV/0!	#DIV/0!	#DIV/0!	#DIV/0!	#DIV/0!	#DIV/0!	#DIV/0!	#DIV/0!	#DIV/0!	#DIV/0!	#DIV/0!	#DIV/0!	#DIV/0!	#DIV/0!	#DIV/0!	#DIV/0!
T2E6 - Ribavirin (Protein-synthesizing GTPases, Other)	#DIV/0!	#DIV/0!	#DIV/0!	#DIV/0!	#DIV/0!	#DIV/0!	#DIV/0!	#DIV/0!	#DIV/0!	#DIV/0!	#DIV/0!	#DIV/0!	#DIV/0!	#DIV/0!	#DIV/0!	#DIV/0!	#DIV/0!	#DIV/0!	#DIV/0!	#DIV/0!	#DIV/0!	#DIV/0!	#DIV/0!	#DIV/0!	#DIV/0!
T2E7 - Azilsartan (Angiotensin AT1 Receptors, Inverse Agonist)	#DIV/0!	#DIV/0!	#DIV/0!	#DIV/0!	#DIV/0!	#DIV/0!	#DIV/0!	#DIV/0!	#DIV/0!	#DIV/0!	#DIV/0!	#DIV/0!	#DIV/0!	#DIV/0!	#DIV/0!	#DIV/0!	#DIV/0!	#DIV/0!	#DIV/0!	#DIV/0!	#DIV/0!	#DIV/0!	#DIV/0!	#DIV/0!	#DIV/0!
T2E8 - Olmesartan (Angiotensin AT1 Receptors, Antagonist)	#DIV/0!	#DIV/0!	#DIV/0!	#DIV/0!	#DIV/0!	#DIV/0!	#DIV/0!	#DIV/0!	#DIV/0!	#DIV/0!	#DIV/0!	#DIV/0!	#DIV/0!	#DIV/0!	#DIV/0!	#DIV/0!	#DIV/0!	#DIV/0!	#DIV/0!	#DIV/0!	#DIV/0!	#DIV/0!	#DIV/0!	#DIV/0!	#DIV/0!
T2E9 - SAHA (Non-selective HDACs, Inhibitor)	#DIV/0!	#DIV/0!	#DIV/0!	#DIV/0!	#DIV/0!	#DIV/0!	#DIV/0!	#DIV/0!	#DIV/0!	#DIV/0!	#DIV/0!	#DIV/0!	#DIV/0!	#DIV/0!	#DIV/0!	#DIV/0!	#DIV/0!	#DIV/0!	#DIV/0!	#DIV/0!	#DIV/0!	#DIV/0!	#DIV/0!	#DIV/0!	#DIV/0!
T2E10 - Zolmitriptan (5-HT1D Receptors, Agonist)	#DIV/0!	#DIV/0!	#DIV/0!	#DIV/0!	#DIV/0!	#DIV/0!	#DIV/0!	#DIV/0!	#DIV/0!	#DIV/0!	#DIV/0!	#DIV/0!	#DIV/0!	#DIV/0!	#DIV/0!	#DIV/0!	#DIV/0!	#DIV/0!	#DIV/0!	#DIV/0!	#DIV/0!	#DIV/0!	#DIV/0!	#DIV/0!	#DIV/0!
T2E11 - Salmeterol xinafoate (Adrenergic Beta-2 Receptors, Agonist)	#DIV/0!	#DIV/0!	#DIV/0!	#DIV/0!	#DIV/0!	#DIV/0!	#DIV/0!	#DIV/0!	#DIV/0!	#DIV/0!	#DIV/0!	#DIV/0!	#DIV/0!	#DIV/0!	#DIV/0!	#DIV/0!	#DIV/0!	#DIV/0!	#DIV/0!	#DIV/0!	#DIV/0!	#DIV/0!	#DIV/0!	#DIV/0!	#DIV/0!
T2F2 - Quetiapine hemifumarate (Non-selective 5-HT2, Antagonist)	#DIV/0!	#DIV/0!	#DIV/0!	#DIV/0!	#DIV/0!	#DIV/0!	#DIV/0!	#DIV/0!	#DIV/0!	#DIV/0!	#DIV/0!	#DIV/0!	#DIV/0!	#DIV/0!	#DIV/0!	#DIV/0!	#DIV/0!	#DIV/0!	#DIV/0!	#DIV/0!	#DIV/0!	#DIV/0!	#DIV/0!	#DIV/0!	#DIV/0!
T2F3 - Candesartan (Angiotensin AT1 Receptors, Antagonist)	#DIV/0!	#DIV/0!	#DIV/0!	#DIV/0!	#DIV/0!	#DIV/0!	#DIV/0!	#DIV/0!	#DIV/0!	#DIV/0!	#DIV/0!	#DIV/0!	#DIV/0!	#DIV/0!	#DIV/0!	#DIV/0!	#DIV/0!	#DIV/0!	#DIV/0!	#DIV/0!	#DIV/0!	#DIV/0!	#DIV/0!	#DIV/0!	#DIV/0!
T2F4 - (S)-Duloxetine hydrochloride (5-HT Transporters, Inhibitor)	#DIV/0!	#DIV/0!	#DIV/0!	#DIV/0!	#DIV/0!	#DIV/0!	#DIV/0!	#DIV/0!	#DIV/0!	#DIV/0!	#DIV/0!	#DIV/0!	#DIV/0!	#DIV/0!	#DIV/0!	#DIV/0!	#DIV/0!	#DIV/0!	#DIV/0!	#DIV/0!	#DIV/0!	#DIV/0!	#DIV/0!	#DIV/0!	#DIV/0!
T2F5 - Capecitabine (DNA, RNA and Protein Synthesis, Inhibitor)	#DIV/0!	#DIV/0!	#DIV/0!	#DIV/0!	#DIV/0!	#DIV/0!	#DIV/0!	#DIV/0!	#DIV/0!	#DIV/0!	#DIV/0!	#DIV/0!	#DIV/0!	#DIV/0!	#DIV/0!	#DIV/0!	#DIV/0!	#DIV/0!	#DIV/0!	#DIV/0!	#DIV/0!	#DIV/0!	#DIV/0!	#DIV/0!	#DIV/0!
T2F6 - Methylprednisolone (Glucocorticoid Receptor, Agonist)	#DIV/0!	#DIV/0!	#DIV/0!	#DIV/0!	#DIV/0!	#DIV/0!	#DIV/0!	#DIV/0!	#DIV/0!	#DIV/0!	#DIV/0!	#DIV/0!	#DIV/0!	#DIV/0!	#DIV/0!	#DIV/0!	#DIV/0!	#DIV/0!	#DIV/0!	#DIV/0!	#DIV/0!	#DIV/0!	#DIV/0!	#DIV/0!	#DIV/0!
T2F7 - Levonorgestrel (Progesterone Receptor, Agonist)	#DIV/0!	#DIV/0!	#DIV/0!	#DIV/0!	#DIV/0!	#DIV/0!	#DIV/0!	#DIV/0!	#DIV/0!	#DIV/0!	#DIV/0!	#DIV/0!	#DIV/0!	#DIV/0!	#DIV/0!	#DIV/0!	#DIV/0!	#DIV/0!	#DIV/0!	#DIV/0!	#DIV/0!	#DIV/0!	#DIV/0!	#DIV/0!	#DIV/0!
T2F8 - Amlexanox (TANK binding kinase (TBK), Inhibitor)	#DIV/0!	#DIV/0!	#DIV/0!	#DIV/0!	#DIV/0!	#DIV/0!	#DIV/0!	#DIV/0!	#DIV/0!	#DIV/0!	#DIV/0!	#DIV/0!	#DIV/0!	#DIV/0!	#DIV/0!	#DIV/0!	#DIV/0!	#DIV/0!	#DIV/0!	#DIV/0!	#DIV/0!	#DIV/0!	#DIV/0!	#DIV/0!	#DIV/0!
T2F9 - Sulfasalazine (NF-kB/IkB, Inhibitor)	#DIV/0!	#DIV/0!	#DIV/0!	#DIV/0!	#DIV/0!	#DIV/0!	#DIV/0!	#DIV/0!	#DIV/0!	#DIV/0!	#DIV/0!	#DIV/0!	#DIV/0!	#DIV/0!	#DIV/0!	#DIV/0!	#DIV/0!	#DIV/0!	#DIV/0!	#DIV/0!	#DIV/0!	#DIV/0!	#DIV/0!	#DIV/0!	#DIV/0!
T2F10 - Pitavastatin calcium (HMG-CoA Reductase, Inhibitor)	#DIV/0!	#DIV/0!	#DIV/0!	#DIV/0!	#DIV/0!	#DIV/0!	#DIV/0!	#DIV/0!	#DIV/0!	#DIV/0!	#DIV/0!	#DIV/0!	#DIV/0!	#DIV/0!	#DIV/0!	#DIV/0!	#DIV/0!	#DIV/0!	#DIV/0!	#DIV/0!	#DIV/0!	#DIV/0!	#DIV/0!	#DIV/0!	#DIV/0!
T2F11 - Miglitol (Glycosylases, Inhibitor)	#DIV/0!	#DIV/0!	#DIV/0!	#DIV/0!	#DIV/0!	#DIV/0!	#DIV/0!	#DIV/0!	#DIV/0!	#DIV/0!	#DIV/0!	#DIV/0!	#DIV/0!	#DIV/0!	#DIV/0!	#DIV/0!	#DIV/0!	#DIV/0!	#DIV/0!	#DIV/0!	#DIV/0!	#DIV/0!	#DIV/0!	#DIV/0!	#DIV/0!
T2G2 - Stavudine (Antivirals, Other)	#DIV/0!	#DIV/0!	#DIV/0!	#DIV/0!	#DIV/0!	#DIV/0!	#DIV/0!	#DIV/0!	#DIV/0!	#DIV/0!	#DIV/0!	#DIV/0!	#DIV/0!	#DIV/0!	#DIV/0!	#DIV/0!	#DIV/0!	#DIV/0!	#DIV/0!	#DIV/0!	#DIV/0!	#DIV/0!	#DIV/0!	#DIV/0!	#DIV/0!
T2G3 - Rizatriptan benzoate (5-HT1B Receptors, Agonist)	#DIV/0!	#DIV/0!	#DIV/0!	#DIV/0!	#DIV/0!	#DIV/0!	#DIV/0!	#DIV/0!	#DIV/0!	#DIV/0!	#DIV/0!	#DIV/0!	#DIV/0!	#DIV/0!	#DIV/0!	#DIV/0!	#DIV/0!	#DIV/0!	#DIV/0!	#DIV/0!	#DIV/0!	#DIV/0!	#DIV/0!	#DIV/0!	#DIV/0!
T2G4 - Telmisartan (Angiotensin AT1 Receptors, Antagonist)	#DIV/0!	#DIV/0!	#DIV/0!	#DIV/0!	#DIV/0!	#DIV/0!	#DIV/0!	#DIV/0!	#DIV/0!	#DIV/0!	#DIV/0!	#DIV/0!	#DIV/0!	#DIV/0!	#DIV/0!	#DIV/0!	#DIV/0!	#DIV/0!	#DIV/0!	#DIV/0!	#DIV/0!	#DIV/0!	#DIV/0!	#DIV/0!	#DIV/0!
T2G5 - Tolvaptan (Vasopressin Receptors, Antagonist)	#DIV/0!	#DIV/0!	#DIV/0!	#DIV/0!	#DIV/0!	#DIV/0!	#DIV/0!	#DIV/0!	#DIV/0!	#DIV/0!	#DIV/0!	#DIV/0!	#DIV/0!	#DIV/0!	#DIV/0!	#DIV/0!	#DIV/0!	#DIV/0!	#DIV/0!	#DIV/0!	#DIV/0!	#DIV/0!	#DIV/0!	#DIV/0!	#DIV/0!
T2G6 - Ramipril (Angiotensin-Converting Enzyme, Inhibitor)	#DIV/0!	#DIV/0!	#DIV/0!	#DIV/0!	#DIV/0!	#DIV/0!	#DIV/0!	#DIV/0!	#DIV/0!	#DIV/0!	#DIV/0!	#DIV/0!	#DIV/0!	#DIV/0!	#DIV/0!	#DIV/0!	#DIV/0!	#DIV/0!	#DIV/0!	#DIV/0!	#DIV/0!	#DIV/0!	#DIV/0!	#DIV/0!	#DIV/0!
T2G7 - Bazedoxifene acetate (Estrogen and Related Receptors, Modulator)	#DIV/0!	#DIV/0!	#DIV/0!	#DIV/0!	#DIV/0!	#DIV/0!	#DIV/0!	#DIV/0!	#DIV/0!	#DIV/0!	#DIV/0!	#DIV/0!	#DIV/0!	#DIV/0!	#DIV/0!	#DIV/0!	#DIV/0!	#DIV/0!	#DIV/0!	#DIV/0!	#DIV/0!	#DIV/0!	#DIV/0!	#DIV/0!	#DIV/0!
T2G8 - Rosiglitazone (PPARgamma Receptors, Agonist)	#DIV/0!	#DIV/0!	#DIV/0!	#DIV/0!	#DIV/0!	#DIV/0!	#DIV/0!	#DIV/0!	#DIV/0!	#DIV/0!	#DIV/0!	#DIV/0!	#DIV/0!	#DIV/0!	#DIV/0!	#DIV/0!	#DIV/0!	#DIV/0!	#DIV/0!	#DIV/0!	#DIV/0!	#DIV/0!	#DIV/0!	#DIV/0!	#DIV/0!
T2G9 - Rifaximin (Pregnane X Receptor, Agonist)	#DIV/0!	#DIV/0!	#DIV/0!	#DIV/0!	#DIV/0!	#DIV/0!	#DIV/0!	#DIV/0!	#DIV/0!	#DIV/0!	#DIV/0!	#DIV/0!	#DIV/0!	#DIV/0!	#DIV/0!	#DIV/0!	#DIV/0!	#DIV/0!	#DIV/0!	#DIV/0!	#DIV/0!	#DIV/0!	#DIV/0!	#DIV/0!	#DIV/0!
T2G10 - XL 184 (VEGFR, Inhibitor)	#DIV/0!	#DIV/0!	#DIV/0!	#DIV/0!	#DIV/0!	#DIV/0!	#DIV/0!	#DIV/0!	#DIV/0!	#DIV/0!	#DIV/0!	#DIV/0!	#DIV/0!	#DIV/0!	#DIV/0!	#DIV/0!	#DIV/0!	#DIV/0!	#DIV/0!	#DIV/0!	#DIV/0!	#DIV/0!	#DIV/0!	#DIV/0!	#DIV/0!
T2G11 - Aripiprazole (D2 Receptors, Agonist)	#DIV/0!	#DIV/0!	#DIV/0!	#DIV/0!	#DIV/0!	#DIV/0!	#DIV/0!	#DIV/0!	#DIV/0!	#DIV/0!	#DIV/0!	#DIV/0!	#DIV/0!	#DIV/0!	#DIV/0!	#DIV/0!	#DIV/0!	#DIV/0!	#DIV/0!	#DIV/0!	#DIV/0!	#DIV/0!	#DIV/0!	#DIV/0!	#DIV/0!
T2H2 - Dolasetron mesylate (5-HT3 Receptors, Antagonist)	#DIV/0!	#DIV/0!	#DIV/0!	#DIV/0!	#DIV/0!	#DIV/0!	#DIV/0!	#DIV/0!	#DIV/0!	#DIV/0!	#DIV/0!	#DIV/0!	#DIV/0!	#DIV/0!	#DIV/0!	#DIV/0!	#DIV/0!	#DIV/0!	#DIV/0!	#DIV/0!	#DIV/0!	#DIV/0!	#DIV/0!	#DIV/0!	#DIV/0!
T2H3 - Irbesartan (Angiotensin AT1 Receptors, Antagonist)	#DIV/0!	#DIV/0!	#DIV/0!	#DIV/0!	#DIV/0!	#DIV/0!	#DIV/0!	#DIV/0!	#DIV/0!	#DIV/0!	#DIV/0!	#DIV/0!	#DIV/0!	#DIV/0!	#DIV/0!	#DIV/0!	#DIV/0!	#DIV/0!	#DIV/0!	#DIV/0!	#DIV/0!	#DIV/0!	#DIV/0!	#DIV/0!	#DIV/0!
T2H4 - Ambrisentan (Endothelin ETA Receptors, Antagonist)	#DIV/0!	#DIV/0!	#DIV/0!	#DIV/0!	#DIV/0!	#DIV/0!	#DIV/0!	#DIV/0!	#DIV/0!	#DIV/0!	#DIV/0!	#DIV/0!	#DIV/0!	#DIV/0!	#DIV/0!	#DIV/0!	#DIV/0!	#DIV/0!	#DIV/0!	#DIV/0!	#DIV/0!	#DIV/0!	#DIV/0!	#DIV/0!	#DIV/0!
T2H5 - Ritonavir (Other Proteases, Inhibitor)	#DIV/0!	#DIV/0!	#DIV/0!	#DIV/0!	#DIV/0!	#DIV/0!	#DIV/0!	#DIV/0!	#DIV/0!	#DIV/0!	#DIV/0!	#DIV/0!	#DIV/0!	#DIV/0!	#DIV/0!	#DIV/0!	#DIV/0!	#DIV/0!	#DIV/0!	#DIV/0!	#DIV/0!	#DIV/0!	#DIV/0!	#DIV/0!	#DIV/0!
T2H6 - Imatinib mesylate (Abl Kinase, Inhibitor)	#DIV/0!	#DIV/0!	#DIV/0!	#DIV/0!	#DIV/0!	#DIV/0!	#DIV/0!	#DIV/0!	#DIV/0!	#DIV/0!	#DIV/0!	#DIV/0!	#DIV/0!	#DIV/0!	#DIV/0!	#DIV/0!	#DIV/0!	#DIV/0!	#DIV/0!	#DIV/0!	#DIV/0!	#DIV/0!	#DIV/0!	#DIV/0!	#DIV/0!
T2H7 - FTY 720 (Sphingosine-1-phosphate Receptors, Agonist)	#DIV/0!	#DIV/0!	#DIV/0!	#DIV/0!	#DIV/0!	#DIV/0!	#DIV/0!	#DIV/0!	#DIV/0!	#DIV/0!	#DIV/0!	#DIV/0!	#DIV/0!	#DIV/0!	#DIV/0!	#DIV/0!	#DIV/0!	#DIV/0!	#DIV/0!	#DIV/0!	#DIV/0!	#DIV/0!	#DIV/0!	#DIV/0!	#DIV/0!
T2H8 - Pemetrexed (Thymidylate Synthetase, Inhibitor)	#DIV/0!	#DIV/0!	#DIV/0!	#DIV/0!	#DIV/0!	#DIV/0!	#DIV/0!	#DIV/0!	#DIV/0!	#DIV/0!	#DIV/0!	#DIV/0!	#DIV/0!	#DIV/0!	#DIV/0!	#DIV/0!	#DIV/0!	#DIV/0!	#DIV/0!	#DIV/0!	#DIV/0!	#DIV/0!	#DIV/0!	#DIV/0!	#DIV/0!
T2H9 - Arformoterol tartrate (Adrenergic Beta-2 Receptors, Agonist)	#DIV/0!	#DIV/0!	#DIV/0!	#DIV/0!	#DIV/0!	#DIV/0!	#DIV/0!	#DIV/0!	#DIV/0!	#DIV/0!	#DIV/0!	#DIV/0!	#DIV/0!	#DIV/0!	#DIV/0!	#DIV/0!	#DIV/0!	#DIV/0!	#DIV/0!	#DIV/0!	#DIV/0!	#DIV/0!	#DIV/0!	#DIV/0!	#DIV/0!
T2H10 - Rucaparib camsylate (Poly(ADP-ribose) Polymerase, Inhibitor)	#DIV/0!	#DIV/0!	#DIV/0!	#DIV/0!	#DIV/0!	#DIV/0!	#DIV/0!	#DIV/0!	#DIV/0!	#DIV/0!	#DIV/0!	#DIV/0!	#DIV/0!	#DIV/0!	#DIV/0!	#DIV/0!	#DIV/0!	#DIV/0!	#DIV/0!	#DIV/0!	#DIV/0!	#DIV/0!	#DIV/0!	#DIV/0!	#DIV/0!
T2H11 - Bosentan (Non-selective Endothelin, Antagonist)	#DIV/0!	#DIV/0!	#DIV/0!	#DIV/0!	#DIV/0!	#DIV/0!	#DIV/0!	#DIV/0!	#DIV/0!	#DIV/0!	#DIV/0!	#DIV/0!	#DIV/0!	#DIV/0!	#DIV/0!	#DIV/0!	#DIV/0!	#DIV/0!	#DIV/0!	#DIV/0!	#DIV/0!	#DIV/0!	#DIV/0!	#DIV/0!	#DIV/0!
T3A2 - Anastrozole (Cytochrome P450, Inhibitor)	#DIV/0!	#DIV/0!	#DIV/0!	#DIV/0!	#DIV/0!	#DIV/0!	#DIV/0!	#DIV/0!	#DIV/0!	#DIV/0!	#DIV/0!	#DIV/0!	#DIV/0!	#DIV/0!	#DIV/0!	#DIV/0!	#DIV/0!	#DIV/0!	#DIV/0!	#DIV/0!	#DIV/0!	#DIV/0!	#DIV/0!	#DIV/0!	#DIV/0!
T3A3 - Bicalutamide (Androgen Receptor, Antagonist)	#DIV/0!	#DIV/0!	#DIV/0!	#DIV/0!	#DIV/0!	#DIV/0!	#DIV/0!	#DIV/0!	#DIV/0!	#DIV/0!	#DIV/0!	#DIV/0!	#DIV/0!	#DIV/0!	#DIV/0!	#DIV/0!	#DIV/0!	#DIV/0!	#DIV/0!	#DIV/0!	#DIV/0!	#DIV/0!	#DIV/0!	#DIV/0!	#DIV/0!
T3A4 - Bosutinib (Src Kinases, Inhibitor)	#DIV/0!	#DIV/0!	#DIV/0!	#DIV/0!	#DIV/0!	#DIV/0!	#DIV/0!	#DIV/0!	#DIV/0!	#DIV/0!	#DIV/0!	#DIV/0!	#DIV/0!	#DIV/0!	#DIV/0!	#DIV/0!	#DIV/0!	#DIV/0!	#DIV/0!	#DIV/0!	#DIV/0!	#DIV/0!	#DIV/0!	#DIV/0!	#DIV/0!
T3A5 - Letrozole (Cytochrome P450, Inhibitor)	#DIV/0!	#DIV/0!	#DIV/0!	#DIV/0!	#DIV/0!	#DIV/0!	#DIV/0!	#DIV/0!	#DIV/0!	#DIV/0!	#DIV/0!	#DIV/0!	#DIV/0!	#DIV/0!	#DIV/0!	#DIV/0!	#DIV/0!	#DIV/0!	#DIV/0!	#DIV/0!	#DIV/0!	#DIV/0!	#DIV/0!	#DIV/0!	#DIV/0!
T3A6 - Febuxostat (Other Oxygenases/Oxidases, Inhibitor)	#DIV/0!	#DIV/0!	#DIV/0!	#DIV/0!	#DIV/0!	#DIV/0!	#DIV/0!	#DIV/0!	#DIV/0!	#DIV/0!	#DIV/0!	#DIV/0!	#DIV/0!	#DIV/0!	#DIV/0!	#DIV/0!	#DIV/0!	#DIV/0!	#DIV/0!	#DIV/0!	#DIV/0!	#DIV/0!	#DIV/0!	#DIV/0!	#DIV/0!
T3A7 - Escitalopram oxalate (5-HT Transporters, Inhibitor)	#DIV/0!	#DIV/0!	#DIV/0!	#DIV/0!	#DIV/0!	#DIV/0!	#DIV/0!	#DIV/0!	#DIV/0!	#DIV/0!	#DIV/0!	#DIV/0!	#DIV/0!	#DIV/0!	#DIV/0!	#DIV/0!	#DIV/0!	#DIV/0!	#DIV/0!	#DIV/0!	#DIV/0!	#DIV/0!	#DIV/0!	#DIV/0!	#DIV/0!
T3A8 - Teriflunomide (Dihyroorotate Dehydrogenase, Inhibitor)	#DIV/0!	#DIV/0!	#DIV/0!	#DIV/0!	#DIV/0!	#DIV/0!	#DIV/0!	#DIV/0!	#DIV/0!	#DIV/0!	#DIV/0!	#DIV/0!	#DIV/0!	#DIV/0!	#DIV/0!	#DIV/0!	#DIV/0!	#DIV/0!	#DIV/0!	#DIV/0!	#DIV/0!	#DIV/0!	#DIV/0!	#DIV/0!	#DIV/0!
T3A9 - Aliskiren hemifumarate (Other Proteases, Inhibitor)	#DIV/0!	#DIV/0!	#DIV/0!	#DIV/0!	#DIV/0!	#DIV/0!	#DIV/0!	#DIV/0!	#DIV/0!	#DIV/0!	#DIV/0!	#DIV/0!	#DIV/0!	#DIV/0!	#DIV/0!	#DIV/0!	#DIV/0!	#DIV/0!	#DIV/0!	#DIV/0!	#DIV/0!	#DIV/0!	#DIV/0!	#DIV/0!	#DIV/0!
T3A10 - Vilazodone hydrochloride (5-HT1A Receptors, Agonist)	#DIV/0!	#DIV/0!	#DIV/0!	#DIV/0!	#DIV/0!	#DIV/0!	#DIV/0!	#DIV/0!	#DIV/0!	#DIV/0!	#DIV/0!	#DIV/0!	#DIV/0!	#DIV/0!	#DIV/0!	#DIV/0!	#DIV/0!	#DIV/0!	#DIV/0!	#DIV/0!	#DIV/0!	#DIV/0!	#DIV/0!	#DIV/0!	#DIV/0!
T3A11 - Saxagliptin hydrochloride (Dipeptidyl Peptidase IV (DPP-IV), Inhibitor)	#DIV/0!	#DIV/0!	#DIV/0!	#DIV/0!	#DIV/0!	#DIV/0!	#DIV/0!	#DIV/0!	#DIV/0!	#DIV/0!	#DIV/0!	#DIV/0!	#DIV/0!	#DIV/0!	#DIV/0!	#DIV/0!	#DIV/0!	#DIV/0!	#DIV/0!	#DIV/0!	#DIV/0!	#DIV/0!	#DIV/0!	#DIV/0!	#DIV/0!
T3B2 - PF 04449913 maleate (Smoothened Receptors, Antagonist)	#DIV/0!	#DIV/0!	#DIV/0!	#DIV/0!	#DIV/0!	#DIV/0!	#DIV/0!	#DIV/0!	#DIV/0!	#DIV/0!	#DIV/0!	#DIV/0!	#DIV/0!	#DIV/0!	#DIV/0!	#DIV/0!	#DIV/0!	#DIV/0!	#DIV/0!	#DIV/0!	#DIV/0!	#DIV/0!	#DIV/0!	#DIV/0!	#DIV/0!
T3B3 - Darunavir (Other Proteases, Inhibitor)	#DIV/0!	#DIV/0!	#DIV/0!	#DIV/0!	#DIV/0!	#DIV/0!	#DIV/0!	#DIV/0!	#DIV/0!	#DIV/0!	#DIV/0!	#DIV/0!	#DIV/0!	#DIV/0!	#DIV/0!	#DIV/0!	#DIV/0!	#DIV/0!	#DIV/0!	#DIV/0!	#DIV/0!	#DIV/0!	#DIV/0!	#DIV/0!	#DIV/0!
T3B4 - Dasatinib (Src Kinases, Inhibitor)	#DIV/0!	#DIV/0!	#DIV/0!	#DIV/0!	#DIV/0!	#DIV/0!	#DIV/0!	#DIV/0!	#DIV/0!	#DIV/0!	#DIV/0!	#DIV/0!	#DIV/0!	#DIV/0!	#DIV/0!	#DIV/0!	#DIV/0!	#DIV/0!	#DIV/0!	#DIV/0!	#DIV/0!	#DIV/0!	#DIV/0!	#DIV/0!	#DIV/0!
T3B5 - Ibrutinib (Brutons Tyrosine Kinase (BTK), Inhibitor)	#DIV/0!	#DIV/0!	#DIV/0!	#DIV/0!	#DIV/0!	#DIV/0!	#DIV/0!	#DIV/0!	#DIV/0!	#DIV/0!	#DIV/0!	#DIV/0!	#DIV/0!	#DIV/0!	#DIV/0!	#DIV/0!	#DIV/0!	#DIV/0!	#DIV/0!	#DIV/0!	#DIV/0!	#DIV/0!	#DIV/0!	#DIV/0!	#DIV/0!
T3B6 - Entecavir (RNA/DNA Polymerase, Inhibitor)	#DIV/0!	#DIV/0!	#DIV/0!	#DIV/0!	#DIV/0!	#DIV/0!	#DIV/0!	#DIV/0!	#DIV/0!	#DIV/0!	#DIV/0!	#DIV/0!	#DIV/0!	#DIV/0!	#DIV/0!	#DIV/0!	#DIV/0!	#DIV/0!	#DIV/0!	#DIV/0!	#DIV/0!	#DIV/0!	#DIV/0!	#DIV/0!	#DIV/0!
T3B7 - Megestrol Acetate (Progesterone Receptor, Agonist)	#DIV/0!	#DIV/0!	#DIV/0!	#DIV/0!	#DIV/0!	#DIV/0!	#DIV/0!	#DIV/0!	#DIV/0!	#DIV/0!	#DIV/0!	#DIV/0!	#DIV/0!	#DIV/0!	#DIV/0!	#DIV/0!	#DIV/0!	#DIV/0!	#DIV/0!	#DIV/0!	#DIV/0!	#DIV/0!	#DIV/0!	#DIV/0!	#DIV/0!
T3B8 - Lenalidomide (Ubiquitin E3 Ligases, Other)	#DIV/0!	#DIV/0!	#DIV/0!	#DIV/0!	#DIV/0!	#DIV/0!	#DIV/0!	#DIV/0!	#DIV/0!	#DIV/0!	#DIV/0!	#DIV/0!	#DIV/0!	#DIV/0!	#DIV/0!	#DIV/0!	#DIV/0!	#DIV/0!	#DIV/0!	#DIV/0!	#DIV/0!	#DIV/0!	#DIV/0!	#DIV/0!	#DIV/0!
T3B9 - Tadalafil (Phosphodiesterases, Inhibitor)	#DIV/0!	#DIV/0!	#DIV/0!	#DIV/0!	#DIV/0!	#DIV/0!	#DIV/0!	#DIV/0!	#DIV/0!	#DIV/0!	#DIV/0!	#DIV/0!	#DIV/0!	#DIV/0!	#DIV/0!	#DIV/0!	#DIV/0!	#DIV/0!	#DIV/0!	#DIV/0!	#DIV/0!	#DIV/0!	#DIV/0!	#DIV/0!	#DIV/0!
T3B10 - Prasugrel (Purinergic P2Y Receptors, Antagonist)	#DIV/0!	#DIV/0!	#DIV/0!	#DIV/0!	#DIV/0!	#DIV/0!	#DIV/0!	#DIV/0!	#DIV/0!	#DIV/0!	#DIV/0!	#DIV/0!	#DIV/0!	#DIV/0!	#DIV/0!	#DIV/0!	#DIV/0!	#DIV/0!	#DIV/0!	#DIV/0!	#DIV/0!	#DIV/0!	#DIV/0!	#DIV/0!	#DIV/0!
T3B11 - Trazodone hydrochloride (5-HT2A Receptors, Antagonist)	#DIV/0!	#DIV/0!	#DIV/0!	#DIV/0!	#DIV/0!	#DIV/0!	#DIV/0!	#DIV/0!	#DIV/0!	#DIV/0!	#DIV/0!	#DIV/0!	#DIV/0!	#DIV/0!	#DIV/0!	#DIV/0!	#DIV/0!	#DIV/0!	#DIV/0!	#DIV/0!	#DIV/0!	#DIV/0!	#DIV/0!	#DIV/0!	#DIV/0!
T3C2 - Rosuvastatin calcium (HMG-CoA Reductase, Inhibitor)	#DIV/0!	#DIV/0!	#DIV/0!	#DIV/0!	#DIV/0!	#DIV/0!	#DIV/0!	#DIV/0!	#DIV/0!	#DIV/0!	#DIV/0!	#DIV/0!	#DIV/0!	#DIV/0!	#DIV/0!	#DIV/0!	#DIV/0!	#DIV/0!	#DIV/0!	#DIV/0!	#DIV/0!	#DIV/0!	#DIV/0!	#DIV/0!	#DIV/0!
T3C3 - Ciclesonide (Glucocorticoid Receptor, Other)	#DIV/0!	#DIV/0!	#DIV/0!	#DIV/0!	#DIV/0!	#DIV/0!	#DIV/0!	#DIV/0!	#DIV/0!	#DIV/0!	#DIV/0!	#DIV/0!	#DIV/0!	#DIV/0!	#DIV/0!	#DIV/0!	#DIV/0!	#DIV/0!	#DIV/0!	#DIV/0!	#DIV/0!	#DIV/0!	#DIV/0!	#DIV/0!	#DIV/0!
T3C4 - Ciclopirox (Histone Demethylases, Inhibitor)	#DIV/0!	#DIV/0!	#DIV/0!	#DIV/0!	#DIV/0!	#DIV/0!	#DIV/0!	#DIV/0!	#DIV/0!	#DIV/0!	#DIV/0!	#DIV/0!	#DIV/0!	#DIV/0!	#DIV/0!	#DIV/0!	#DIV/0!	#DIV/0!	#DIV/0!	#DIV/0!	#DIV/0!	#DIV/0!	#DIV/0!	#DIV/0!	#DIV/0!
T3C5 - Phentolamine Mesylate (Non-selective Adrenergic Alpha Receptors, Antagonist)	#DIV/0!	#DIV/0!	#DIV/0!	#DIV/0!	#DIV/0!	#DIV/0!	#DIV/0!	#DIV/0!	#DIV/0!	#DIV/0!	#DIV/0!	#DIV/0!	#DIV/0!	#DIV/0!	#DIV/0!	#DIV/0!	#DIV/0!	#DIV/0!	#DIV/0!	#DIV/0!	#DIV/0!	#DIV/0!	#DIV/0!	#DIV/0!	#DIV/0!
T3C6 - Aprepitant (NK1 Receptor, Antagonist)	#DIV/0!	#DIV/0!	#DIV/0!	#DIV/0!	#DIV/0!	#DIV/0!	#DIV/0!	#DIV/0!	#DIV/0!	#DIV/0!	#DIV/0!	#DIV/0!	#DIV/0!	#DIV/0!	#DIV/0!	#DIV/0!	#DIV/0!	#DIV/0!	#DIV/0!	#DIV/0!	#DIV/0!	#DIV/0!	#DIV/0!	#DIV/0!	#DIV/0!
T3C7 - Roflumilast (Phosphodiesterases, Inhibitor)	#DIV/0!	#DIV/0!	#DIV/0!	#DIV/0!	#DIV/0!	#DIV/0!	#DIV/0!	#DIV/0!	#DIV/0!	#DIV/0!	#DIV/0!	#DIV/0!	#DIV/0!	#DIV/0!	#DIV/0!	#DIV/0!	#DIV/0!	#DIV/0!	#DIV/0!	#DIV/0!	#DIV/0!	#DIV/0!	#DIV/0!	#DIV/0!	#DIV/0!
T3C8 - Silodosin (Adrenergic Alpha-1 Receptors, Antagonist)	#DIV/0!	#DIV/0!	#DIV/0!	#DIV/0!	#DIV/0!	#DIV/0!	#DIV/0!	#DIV/0!	#DIV/0!	#DIV/0!	#DIV/0!	#DIV/0!	#DIV/0!	#DIV/0!	#DIV/0!	#DIV/0!	#DIV/0!	#DIV/0!	#DIV/0!	#DIV/0!	#DIV/0!	#DIV/0!	#DIV/0!	#DIV/0!	#DIV/0!
T3C9 - Lapatinib (EGFR, Inhibitor)	#DIV/0!	#DIV/0!	#DIV/0!	#DIV/0!	#DIV/0!	#DIV/0!	#DIV/0!	#DIV/0!	#DIV/0!	#DIV/0!	#DIV/0!	#DIV/0!	#DIV/0!	#DIV/0!	#DIV/0!	#DIV/0!	#DIV/0!	#DIV/0!	#DIV/0!	#DIV/0!	#DIV/0!	#DIV/0!	#DIV/0!	#DIV/0!	#DIV/0!
T3C10 - Sorafenib (Raf Kinase, Inhibitor)	#DIV/0!	#DIV/0!	#DIV/0!	#DIV/0!	#DIV/0!	#DIV/0!	#DIV/0!	#DIV/0!	#DIV/0!	#DIV/0!	#DIV/0!	#DIV/0!	#DIV/0!	#DIV/0!	#DIV/0!	#DIV/0!	#DIV/0!	#DIV/0!	#DIV/0!	#DIV/0!	#DIV/0!	#DIV/0!	#DIV/0!	#DIV/0!	#DIV/0!
T3C11 - Mefloquine hydrochloride (Gap Channels, Blocker)	#DIV/0!	#DIV/0!	#DIV/0!	#DIV/0!	#DIV/0!	#DIV/0!	#DIV/0!	#DIV/0!	#DIV/0!	#DIV/0!	#DIV/0!	#DIV/0!	#DIV/0!	#DIV/0!	#DIV/0!	#DIV/0!	#DIV/0!	#DIV/0!	#DIV/0!	#DIV/0!	#DIV/0!	#DIV/0!	#DIV/0!	#DIV/0!	#DIV/0!
EW	#DIV/0!	#DIV/0!	#DIV/0!	#DIV/0!	#DIV/0!	#DIV/0!	#DIV/0!	#DIV/0!	#DIV/0!	#DIV/0!	#DIV/0!	#DIV/0!	#DIV/0!	#DIV/0!	#DIV/0!	#DIV/0!	#DIV/0!	#DIV/0!	#DIV/0!	#DIV/0!	#DIV/0!	#DIV/0!	#DIV/0!	#DIV/0!	#DIV/0!
